# Supplementary material for: Size matters: micro-evolution in Polynesian rats highlights body size changes as initial stage in evolution
Source: PeerJ. 2020 Apr 28;8:e9076. doi: 10.7717/peerj.9076 (PMC7194086; doi:10.7717/peerj.9076)
Supplement: Data S2 — Raw two-dimensional coordinates for each landmark (x, y) for the dorsal skull view for each specimen. Abbreviation code (ID) reflects archipelago (digit one and two), island (digit three and four), museum collection (digit five), gender (last digit), ontogenetic stage (penultimate digit, here always a = adult), and museum registration number (between digit five and the penultimate digit). Example, specimen ID airia99795am is an adult male from the Austral Islands (ai), Raivavae island (ri), curated at the AMNH (a) with number 99795. [file peerj-08-9076-s002.txt]

Id	RawCoord1	RawCoord2	RawCoord3	RawCoord4	RawCoord5	RawCoord6	RawCoord7	RawCoord8	RawCoord9	RawCoord10	RawCoord11	RawCoord12	RawCoord13	RawCoord14	RawCoord15	RawCoord16	RawCoord17	RawCoord18	RawCoord19	RawCoord20	RawCoord21	RawCoord22	RawCoord23	RawCoord24	RawCoord25	RawCoord26	RawCoord27	RawCoord28	RawCoord29	RawCoord30
airia99795am	1.70917	19.540660000000003	2.70406	21.27534	2.90814	17.75496	15.51008	23.90287	15.331510000000002	20.02535	16.0713	16.17334	23.77532	25.714080000000003	27.98447	20.96922	24.08144	15.408040000000002	35.30584	26.2753	33.87728	21.249830000000003	35.61196	16.04579	39.10683	21.4284	37.984390000000005	25.714080000000003	38.5201	16.760070000000002
airia99796af	1.4478	18.008599999999998	3.4036	19.6088	3.302	16.357599999999998	14.732	21.8186	14.4018	18.1864	15.0876	14.8844	22.7076	23.723599999999998	25.4762	18.796	22.8854	13.741399999999999	32.638999999999996	23.799799999999998	30.9118	18.9484	32.715199999999996	13.8684	35.864799999999995	19.0246	34.798	23.3934	35.2044	14.5034
bimaa193754am	0.8904000000000001	16.99392	2.26416	18.92736	2.64576	15.08592	12.28752	20.91168	11.60064	17.324640000000002	12.89808	13.7376	19.76688	22.81968	21.954720000000002	17.78256	19.99584	12.61824	28.89984	23.048640000000002	27.90768	18.215040000000002	29.33232	13.33056	32.71584	18.39312	32.0544	21.624000000000002	32.23248	14.44992
bimaa193758af	1.7808000000000002	16.536	3.25632	18.189600000000002	2.82384	14.65344	13.05072	19.5888	12.821760000000001	16.2816	13.27968	12.89808	20.988	21.2424	22.87056	16.35792	21.01344	11.524320000000001	30.553440000000002	20.784480000000002	29.663040000000002	16.35792	30.62976	11.7024	34.2168	16.33248	33.30096	20.17392	33.55536	12.77088
bimaa193759af	1.47552	16.56144	3.15456	18.16416	3.25632	14.984160000000001	11.34624	19.74144	10.684800000000001	16.63776	11.397120000000001	13.58496	17.6808	21.2424	20.224800000000002	16.764960000000002	17.98608	12.084	26.61024	20.759040000000002	25.61808	16.764960000000002	26.508480000000002	12.109440000000001	29.20512	16.33248	29.02704	19.56336	28.772640000000003	12.974400000000001
binba194386am	1.50096	23.76096	3.86688	25.59264	3.8160000000000003	22.234560000000002	12.8472	27.55152	12.05856	23.98992	13.20336	20.53008	19.89408	28.84896	22.31088	23.86272	19.8432	19.10544	29.128800000000002	28.72176	27.90768	23.83728	28.62	18.85104	31.87632	23.81184	31.44384	27.4752	31.44384	20.42832
binba194389am	1.45008	15.06048	2.74752	16.764960000000002	2.95104	13.33056	12.109440000000001	18.97824	11.72784	15.6456	12.8472	12.5928	19.56336	21.1152	22.56528	16.43424	20.04672	10.964640000000001	28.67088	21.01344	27.88224	16.485120000000002	29.02704	12.13488	31.647360000000003	16.73952	30.782400000000003	20.17392	31.113120000000002	13.07616
binba194391am	1.2974400000000001	17.75712	3.07824	19.53792	3.23088	16.1544	12.16032	21.39504	11.549760000000001	18.08784	12.389280000000001	14.72976	19.2072	23.45568	21.80208	18.54576	19.8432	13.66128	27.78048	23.532	27.01728	18.67296	28.3656	14.29728	31.44384	19.02912	30.68064	22.6416	31.01136	15.264000000000001
binba222324am	1.5250500000000002	16.809440000000002	3.0501000000000005	18.605610000000002	2.5756400000000004	15.318280000000001	13.556000000000001	20.46956	13.149320000000001	17.283900000000003	13.69156	14.09824	20.876240000000003	22.50296	23.248540000000002	17.555020000000003	21.926830000000002	12.335960000000002	30.297660000000004	23.384100000000004	29.009840000000004	18.16504	30.433220000000002	12.708750000000002	33.618880000000004	17.9617	32.77163	22.164060000000003	33.31387	14.504920000000002
binba222332af	2.3646	17.32914	4.15494	18.714119999999998	3.8846999999999996	16.0455	12.87018	20.200439999999997	12.295919999999999	17.2278	12.768839999999999	14.15382	19.89642	21.65298	22.058339999999998	17.19402	20.06532	12.633719999999999	28.24008	22.125899999999998	27.39558	17.29536	28.679219999999997	12.93774	31.178939999999997	17.49804	30.300659999999997	21.58542	31.145159999999997	13.78224
binba222333af	2.1086199999999997	14.79435	2.92486	15.78064	2.78882	13.43395	13.195879999999999	18.025299999999998	12.9238	14.862369999999999	13.70603	11.73345	20.47402	20.16793	23.39888	15.40653	21.49432	10.40706	30.200879999999998	20.57605	29.75875	15.78064	30.84707	11.291319999999999	33.90797	16.3248	32.92168	20.23595	33.46584	12.34563
fi00a69264af	2.0606400000000002	18.29136	3.40896	19.944960000000002	3.2054400000000003	16.4088	15.06048	21.52224	15.06048	18.26592	14.628	14.65344	22.33632	23.30304	25.16016	18.41856	22.26	13.534080000000001	32.51232	23.353920000000002	30.70608	18.24048	32.33424	13.43232	35.870400000000004	18.444	35.08176	22.514400000000002	35.03088	14.246400000000001
haoaa144152am	2.00976	17.85888	4.17216	19.53792	4.37568	16.25616	14.628	21.57312	13.8648	17.808	14.551680000000001	14.119200000000001	21.903840000000002	22.81968	24.11712	17.935200000000002	22.26	12.49104	31.138560000000002	22.97232	30.1464	17.83344	31.59648	12.694560000000001	34.95456	17.808	33.93696	21.82752	33.78432	13.686720000000001
insla100986af	1.55184	17.37552	3.3072	18.62208	3.0528	16.00176	11.77872	20.04672	11.29536	17.37552	11.60064	14.5008	18.54576	22.03104	21.47136	17.24832	19.10544	12.00768	26.63568	21.59856	25.99968	17.40096	26.712	12.262080000000001	30.1464	16.99392	29.5104	20.6064	29.48496	13.839360000000001
insla223102af	1.75536	15.21312	3.6379200000000003	16.81584	3.3835200000000003	13.71216	12.23664	18.62208	12.109440000000001	15.49296	11.829600000000001	12.262080000000001	19.02912	20.14848	22.0056	15.59472	19.28352	10.91376	28.28928	20.759040000000002	27.373440000000002	15.87456	28.72176	10.76112	31.978080000000002	15.7728	30.75696	19.56336	31.392960000000002	12.13488
insla223107am	1.70448	16.536	3.8160000000000003	18.189600000000002	4.27392	14.78064	12.36384	20.12304	12.64368	16.84128	12.79632	13.58496	19.79232	22.41264	22.61616	17.350080000000002	20.27568	12.00768	29.5104	22.31088	28.41648	17.350080000000002	29.43408	12.56736	32.71584	17.40096	31.927200000000003	21.369600000000002	32.359680000000004	13.66128
insla223109am	0.78864	15.74736	2.31504	17.14656	2.11152	14.29728	11.0664	19.334400000000002	11.982240000000001	16.07808	11.62608	13.101600000000001	18.29136	21.089760000000002	21.344160000000002	16.179840000000002	18.24048	11.14272	27.44976	21.2424	26.55936	16.12896	27.44976	10.91376	30.4008	16.0272	30.1464	19.944960000000002	30.1464	12.13488
insla223114am	1.1193600000000001	16.86672	2.56944	18.36768	2.82384	15.18768	11.829600000000001	19.919520000000002	11.676960000000001	16.71408	12.00768	13.7376	18.87648	21.624000000000002	21.54768	16.764960000000002	19.00368	11.448	29.02704	20.8608	27.44976	16.68864	28.212960000000002	11.72784	31.90176	16.6632	31.062240000000003	20.40288	31.113120000000002	12.8472
insla223116af	2.0352	16.68864	3.9432	18.3168	4.24848	15.08592	12.77088	19.89408	12.05856	16.94304	12.89808	13.813920000000001	19.43616	22.18368	22.33632	17.22288	19.43616	11.982240000000001	28.34016	22.26	27.27168	17.324640000000002	27.83136	12.109440000000001	31.698240000000002	17.47728	30.70608	21.1152	31.0368	13.94112
kiora68740af	1.98432	19.56336	2.69664	21.21696	2.56944	17.98608	13.6104	23.1504	12.99984	19.639680000000002	13.7376	16.07808	20.91168	24.778560000000002	23.379360000000002	19.76688	20.68272	14.7552	30.553440000000002	24.6768	29.408640000000002	20.02128	30.553440000000002	15.18768	34.2168	20.07216	32.8176	24.11712	32.99568	15.72192
loroa159692am	2.55075	15.848659999999999	5.03348	17.6852	5.13551	13.87608	15.37252	19.3857	14.82836	15.848659999999999	15.37252	12.48167	22.344569999999997	20.78011	24.487199999999998	16.05272	22.54863	11.2233	32.10544	20.98417	30.370929999999998	16.3248	31.697319999999998	11.15528	35.710499999999996	16.18876	34.792229999999996	19.96387	34.92827	12.27761
loroa159695am	1.98978	17.49986	4.0816	19.59168	4.48976	15.76518	14.948860000000002	21.73452	14.387640000000001	18.1121	15.254980000000002	14.74478	21.73452	23.4692	24.132460000000002	18.72434	22.49982	13.622340000000001	31.734440000000003	23.877360000000003	30.509960000000003	18.928420000000003	31.3773	13.316220000000001	35.4589	19.081480000000003	34.59156	22.907980000000002	34.9487	14.999880000000001
loroa159700af	1.67508	16.04016	3.50244	17.766	2.63952	14.4666	12.74076	19.035	13.24836	15.93864	14.06052	12.79152	20.760839999999998	20.760839999999998	23.29884	16.14168	21.26844	11.21796	29.84688	21.0654	28.83168	16.04016	29.99916	11.01492	33.45084	16.2432	32.994	19.745639999999998	33.19704	12.74076
loroa159702af	1.2755	16.78558	2.90814	18.52026	2.85712	15.152940000000001	12.857040000000001	20.459020000000002	12.80602	17.040680000000002	13.36724	13.87744	19.6427	21.78554	21.683500000000002	17.44884	20.152900000000002	12.60194	28.87732	22.959	27.19366	17.3468	28.775280000000002	12.44888	32.34668	17.75496	31.83648	21.47942	31.83648	13.82642
lovaa159717am	1.4577	17.1873	3.9663	19.1196	3.8985	15.6279	14.8821	20.8146	13.9329	17.5602	15.0516	14.3058	21.831599999999998	22.6452	24.5775	17.7975	22.2045	13.051499999999999	32.001599999999996	23.6622	30.9168	17.967	32.205	13.2888	36.1035	18.136499999999998	34.7136	22.3401	35.2899	14.7804
lovaa159718am	1.5984699999999998	18.26337	3.9111499999999997	19.82783	4.11521	16.56287	13.87608	21.426299999999998	13.195879999999999	18.16134	14.18217	15.13445	21.086199999999998	23.22883	23.22883	18.05931	21.15422	13.29791	30.64301	23.05878	29.31662	18.33139	30.23489	13.50197	34.48614	18.16134	33.46584	22.07249	33.87396	15.474549999999999
lovaa159723am	0.99644	17.248720000000002	3.1954800000000003	19.0698	2.88624	15.496360000000001	13.778360000000001	21.406280000000002	12.781920000000001	17.6954	13.36604	14.0876	21.74988	22.883760000000002	24.2238	17.79848	21.85296	12.57576	31.0958	22.71196	30.13372	18.039	30.958360000000003	12.61012	34.978480000000005	17.729760000000002	34.32564	21.440640000000002	34.15384	13.60656
lovaa159724am	1.7288999999999999	17.7975	4.068	19.3908	4.1019	16.1364	13.5261	21.2553	13.3905	17.8314	13.6956	14.3736	21.1875	23.2215	23.4927	17.9331	20.984099999999998	12.6108	30.0693	23.1876	28.6455	17.9331	29.4591	12.882	33.7983	17.9331	33.1203	21.5265	33.0186	14.1363
lovaa159725af	0.47782	18.22542	2.79866	19.52236	3.17409	16.0411	11.63833	21.43364	11.22877	17.95238	12.35506	14.6759	18.80563	22.96949	21.46777	18.15716	18.87389	13.378960000000001	28.36203	22.66232	27.06509	18.19129	28.80572	13.75439	32.21872	18.32781	31.29721	22.252760000000002	31.3996	14.40286
maama267704am	2.4168000000000003	18.67296	4.452	20.45376	4.73184	17.01936	14.22096	21.82752	13.27968	19.054560000000002	13.58496	16.2816	20.479200000000002	24.34608	23.099520000000002	19.53792	20.88624	14.57712	29.637600000000003	24.62592	29.05248	19.76688	30.0192	15.06048	33.04656	19.89408	31.672800000000002	23.83728	32.10528	15.79824
maama267705af	2.0352	19.41072	4.22304	21.19152	4.27392	17.88432	13.02528	22.71792	12.89808	19.5888	13.30512	16.485120000000002	20.14848	24.60048	22.99776	19.76688	20.58096	14.7552	29.23056	24.37152	28.212960000000002	19.69056	29.383200000000002	15.0096	32.58864	19.81776	31.418400000000002	23.659200000000002	31.672800000000002	16.1544
mahaa101297af	1.04304	19.13088	2.2896	20.6064	2.62032	17.60448	13.559520000000001	22.514400000000002	12.669120000000001	19.13088	13.33056	15.44208	21.21696	24.26976	24.0408	19.23264	21.344160000000002	14.04288	30.273600000000002	24.2952	28.798080000000002	19.25808	30.07008	14.119200000000001	33.860640000000004	19.28352	33.55536	22.6416	33.5808	16.43424
mahaa101300am	2.0606400000000002	17.350080000000002	4.5537600000000005	19.38528	4.0449600000000006	15.543840000000001	14.29728	21.21696	13.839360000000001	17.808	14.271840000000001	14.399040000000001	21.67488	23.1504	24.62592	18.11328	22.18368	12.8472	31.113120000000002	23.048640000000002	30.19728	18.11328	31.31664	13.63584	35.18352	18.189600000000002	34.5984	21.52224	34.5984	14.3736
mahaa267666am	3.86688	18.80016	6.334560000000001	20.479200000000002	6.767040000000001	17.070240000000002	16.43424	22.514400000000002	15.5184	19.00368	16.63776	15.5184	24.32064	24.168	26.99184	19.334400000000002	24.37152	14.246400000000001	34.31856	24.06624	32.58864	19.30896	34.44576	14.628	37.72752	19.38528	36.91344	23.17584	37.16784	15.74736
mahaa267669am	1.5264	18.24048	3.76512	19.69056	3.51072	16.63776	12.92352	21.344160000000002	12.31296	18.0624	12.8472	14.78064	20.12304	22.768800000000002	22.94688	17.98608	20.30112	13.101600000000001	29.30688	22.53984	28.59456	17.73168	29.357760000000003	13.2288	32.89392	17.85888	32.0544	21.47136	32.20704	14.34816
mahaa267687am	1.83168	20.17392	4.50288	21.80208	4.35024	18.64752	13.992	23.83728	13.4832	20.30112	13.91568	16.56144	21.8784	24.90576	24.244320000000002	20.17392	21.77664	15.06048	31.2912	24.778560000000002	30.4008	19.944960000000002	31.2912	15.06048	34.62384	19.919520000000002	33.91152	23.659200000000002	34.03872	16.07808
mahaa267688am	2.11152	17.78256	4.27392	19.38528	4.0704	16.205280000000002	14.271840000000001	21.26784	13.94112	17.73168	14.628	14.246400000000001	22.234560000000002	22.84512	25.44	17.909760000000002	22.46352	12.79632	31.74912	22.84512	30.07008	17.909760000000002	32.02896	13.20336	35.1072	18.01152	34.75104	21.42048	34.87824	14.3736
mahaa267689am	1.37376	18.92736	3.0273600000000003	20.37744	3.00192	17.52816	12.109440000000001	22.28544	11.244480000000001	19.15632	12.28752	16.205280000000002	19.639680000000002	24.2952	21.929280000000002	19.28352	19.614240000000002	14.44992	28.3656	24.01536	27.348000000000003	19.48704	28.543680000000002	14.704320000000001	32.079840000000004	19.41072	31.113120000000002	23.099520000000002	31.34208	15.849120000000001
mahaa267696af	1.37376	17.808	3.4344	19.359840000000002	3.33264	16.2816	13.15248	21.19152	12.694560000000001	17.83344	13.05072	14.678880000000001	20.27568	23.12496	23.2776	17.935200000000002	20.25024	12.92352	29.81568	22.81968	28.69632	17.65536	29.73936	13.02528	33.37728	17.85888	32.46144	21.344160000000002	32.48688	14.22096
mataa109302af	0.76153	16.91921	2.78124	18.70715	2.6488	15.26371	11.555390000000001	20.39576	11.62161	16.95232	11.9196	13.5751	19.40246	21.78638	22.44858	17.01854	19.33624	12.28381	29.16991	21.8526	27.21642	17.18409	28.83881	11.95271	32.613350000000004	17.05165	31.42139	20.82619	31.55383	13.244
mataa109304am	1.782	18.381	3.6630000000000003	20.064	3.531	16.434	13.563	21.285	13.167	18.051000000000002	13.497	14.850000000000001	21.054000000000002	22.638	23.496000000000002	17.985	20.922	12.903	30.789	22.077	28.974	17.721	30.69	13.233	33.693000000000005	17.82	32.703	21.318	32.769	13.860000000000001
mataa109305am	1.58928	17.5483	3.14545	19.50179	3.2116700000000002	15.793470000000001	12.81357	21.091070000000002	12.2507	17.71385	12.78046	14.2373	20.75997	22.94523	23.21011	17.68074	20.89241	12.28381	30.659860000000002	22.68035	28.97125	17.64763	30.39498	12.35003	33.90464	17.38275	33.50732	21.32284	33.341770000000004	13.83998
mataa109309am	1.6051199999999999	19.127679999999998	3.44432	20.833119999999997	2.9761599999999997	17.355359999999997	13.008159999999998	22.337919999999997	12.54	18.759839999999997	12.907839999999998	15.2152	21.033759999999997	23.608639999999998	23.040159999999997	18.59264	20.59904	13.509759999999998	30.63104	23.27424	29.293439999999997	18.2248	30.396959999999996	13.57664	34.20912	18.19136	33.17248	21.9032	32.97184	14.27888
mataa109312af	1.1645	19.62525	3.11675	21.200750000000003	2.84275	17.741500000000002	12.638250000000001	22.605	12.3985	19.077250000000003	12.330000000000002	15.618000000000002	21.029500000000002	24.0435	22.63925	18.871750000000002	20.37875	13.802750000000001	30.825000000000003	23.392750000000003	28.359	18.803250000000002	30.14	13.4945	33.976	18.4265	33.05125	22.433750000000003	32.9485	14.316500000000001
mataa109313af	1.3244	16.12457	3.14545	17.81318	3.44344	14.5684	12.15137	19.56801	11.5885	16.35634	12.383140000000001	13.01223	19.63423	21.455280000000002	22.24992	16.488780000000002	19.60112	11.52228	28.275940000000002	21.02485	27.84551	16.555	28.34216	12.35003	31.55383	17.08476	30.99096	20.32954	31.25584	13.310220000000001
mllaa240056af	0.73776	16.536	1.55184	17.98608	1.70448	15.21312	11.60064	19.79232	11.47344	16.81584	11.72784	13.839360000000001	18.52032	21.82752	21.29328	17.070240000000002	18.92736	12.05856	27.2208	22.10736	25.923360000000002	17.172	27.42432	12.44016	30.45168	17.24832	29.917440000000003	20.759040000000002	30.17184	13.7376
mlmya163813am	2.19252	16.57678	4.61758	18.13812	4.41826	15.08188	12.9558	19.50014	12.72326	16.37746	12.92258	13.48732	19.73268	21.36046	21.79232	16.70966	19.5998	11.859539999999999	28.037679999999998	21.32724	27.47294	16.61	28.004459999999998	11.627	31.45934	16.51034	30.79494	20.23098	30.99426	13.08868
mltha214985am	3.25632	16.9176	5.67312	18.64752	5.57136	15.18768	14.09376	19.89408	13.534080000000001	16.89216	13.71216	13.559520000000001	20.27568	21.2424	22.71792	16.84128	20.25024	12.31296	29.357760000000003	21.39504	27.958560000000002	16.84128	29.45952	12.16032	32.71584	16.81584	31.82544	20.479200000000002	31.927200000000003	13.15248
mltha214987am	3.77872	16.58624	5.885439999999999	18.12448	5.61792	15.01456	14.379199999999999	18.99392	13.67696	16.2184	14.01136	13.309119999999998	20.833119999999997	20.49872	23.240799999999997	15.783679999999999	20.36496	11.302719999999999	29.795039999999997	20.130879999999998	29.092799999999997	15.51616	29.594399999999997	10.93488	32.20272	15.549599999999998	32.102399999999996	19.227999999999998	31.9352	11.770879999999998
mq00a63776a0	2.74752	18.74928	4.01952	20.12304	4.0704	17.14656	15.0096	22.05648	14.78064	18.6984	15.16224	15.28944	22.234560000000002	23.71008	24.90576	18.85104	22.794240000000002	13.8648	32.38512	23.913600000000002	30.807840000000002	19.054560000000002	32.410560000000004	14.19552	35.616	18.80016	34.29312	23.379360000000002	34.369440000000004	14.34816
mqhaa99717a0	2.31504	17.5536	3.6888	19.080000000000002	3.7396800000000003	16.05264	14.32272	20.70816	13.6104	17.6808	13.63584	14.60256	21.01344	22.46352	23.659200000000002	17.57904	20.93712	12.694560000000001	30.57888	22.209120000000002	29.128800000000002	17.45184	30.09552	12.36384	33.529920000000004	17.4264	32.76672	21.21696	32.690400000000004	13.33056
mqhaa99799a0	2.54949	18.94621	4.44911	20.74585	4.04919	17.24655	14.94701	22.14557	13.84723	19.04619	14.64707	15.89682	21.94561	24.14517	24.59508	19.29614	22.29554	14.09718	31.44371	24.4951	29.594079999999998	19.4961	31.64367	14.39712	34.44311	19.4961	33.74325	23.59528	33.9932	15.34693
mqnua63774a0	1.67904	17.4264	3.51072	19.41072	2.74752	15.44208	15.49296	21.26784	15.0096	17.350080000000002	15.34032	13.6104	23.43024	22.6416	25.99968	17.629920000000002	23.4048	12.4656	33.529920000000004	22.97232	32.25792	17.629920000000002	33.73344	12.61824	36.53184	18.08784	36.252	21.624000000000002	36.430080000000004	14.119200000000001
mquaa99721a0	0.99216	18.01152	2.8492800000000003	19.716	2.82384	16.12896	13.8648	21.4968	13.559520000000001	17.98608	13.89024	14.34816	21.369600000000002	23.099520000000002	23.939040000000002	18.24048	21.72576	12.99984	31.24032	23.22672	29.71392	18.16416	31.418400000000002	13.15248	34.4712	18.34224	33.708	22.03104	33.98784	14.551680000000001
nclia130385am	1.47552	18.11328	4.01952	19.919520000000002	4.22304	16.12896	14.984160000000001	21.80208	14.42448	18.41856	14.32272	14.678880000000001	21.98016	23.81184	25.3128	18.97824	22.81968	13.966560000000001	31.927200000000003	25.109280000000002	30.73152	19.359840000000002	32.48688	14.44992	35.66688	19.79232	34.929120000000005	24.244320000000002	35.20896	16.10352
ncuva88679am	1.2974400000000001	17.70624	3.79056	19.25808	4.0449600000000006	15.87456	14.7552	21.16608	14.52624	17.50272	14.984160000000001	13.966560000000001	22.53984	22.3872	25.89792	17.65536	22.92144	12.77088	32.970240000000004	22.768800000000002	31.46928	18.01152	33.37728	12.8472	36.83712	17.75712	36.07392	21.80208	36.04848	13.992
ngfea159738am	1.66649	16.05272	4.04719	17.82124	3.87714	14.6243	13.22989	19.99788	13.12786	16.73292	13.46796	13.569989999999999	19.86184	21.52833	22.990759999999998	17.17505	20.64407	12.617709999999999	28.976519999999997	21.97046	27.68414	17.71921	29.41865	13.09385	32.51356	17.75322	31.59529	21.39229	32.17346	14.25019
ngfea159741af	1.6272	16.1703	3.7968	17.8314	3.8646	14.4414	12.6447	19.6281	12.5769	16.5771	12.8142	13.6278	19.4586	21.7977	21.8994	16.95	19.8315	11.9667	28.0353	21.831599999999998	27.3912	17.0517	28.2726	12.3057	31.4931	17.2551	30.3744	20.679	30.6117	13.6617
ngfea159742af	1.7628	15.2211	3.6273	16.8144	3.8306999999999998	13.7973	12.7125	18.3399	11.7633	15.594	12.407399999999999	12.7464	18.7806	20.1027	21.357	15.3567	18.7467	11.0514	27.526799999999998	19.8993	26.102999999999998	15.5601	27.3234	10.6446	30.4761	15.6957	30.1371	19.0179	30.2388	12.2379
nggoa157926am	1.47204	17.81676	3.50244	19.49184	3.50244	16.09092	13.14684	21.21768	12.4362	17.91828	13.24836	14.7204	20.5578	22.89276	22.53744	17.766	20.71008	12.79152	29.84688	22.48668	28.27332	17.96904	28.78092	13.04532	33.14628	17.81676	32.53716	21.52224	32.4864	14.06052
nggoa157930am	1.6829999999999998	16.166999999999998	3.9779999999999998	18.054	3.9269999999999996	14.483999999999998	14.892	20.247	13.565999999999999	16.677	15.248999999999999	13.311	22.235999999999997	22.235999999999997	24.99	17.544	22.848	12.443999999999999	32.181	22.439999999999998	30.701999999999998	17.645999999999997	32.232	12.902999999999999	35.445	17.901	34.476	21.828	34.986	13.821
nggoa157936af	1.64096	17.74288	3.79472	19.43512	3.69216	16.10192	13.12768	20.71712	11.89696	17.64032	13.17896	14.3584	20.46072	22.20424	22.3068	17.4352	20.512	12.5636	29.7424	21.94784	28.050159999999998	17.1788	29.17832	12.0508	33.12688	17.07624	32.35768	20.87096	32.15256	13.3328
nggoa157940af	1.6836600000000002	17.55088	3.46936	18.97944	3.2142600000000003	15.96926	12.14276	20.35698	12.14276	17.3468	12.397860000000001	14.234580000000001	19.081480000000003	22.04064	21.58146	17.29578	19.18352	12.397860000000001	27.90794	21.73452	26.12224	17.193740000000002	27.19366	12.65296	31.122200000000003	17.040680000000002	30.152820000000002	20.96922	30.356900000000003	13.82642
nggoa157942am	1.44312	17.523600000000002	3.5047200000000003	19.17288	3.24702	15.87432	13.142700000000001	20.56446	11.184180000000001	17.472060000000003	12.73038	14.07042	20.1006	22.31682	22.11066	17.7813	20.203680000000002	12.26652	28.8624	22.368360000000003	27.62544	17.472060000000003	29.274720000000002	12.93654	32.26404	17.472060000000003	31.903260000000003	21.23448	31.74864	13.9158
nggoa157943am	1.87812	15.58332	3.09636	17.20764	3.19788	14.06052	12.84228	18.73044	11.624039999999999	15.634079999999999	12.74076	12.38544	20.35476	20.8116	22.3344	15.7356	20.40552	10.4058	28.88244	20.60856	28.1718	15.93864	29.4408	11.421	32.38488	15.78636	31.67424	19.49184	31.92804	12.03012
nggoa157947af	1.717	15.15	3.636	16.564	3.6865	13.685500000000001	12.120000000000001	18.382	10.9585	15.15	12.625	12.322000000000001	19.089000000000002	20.4525	21.6645	15.554	19.594	10.7565	27.775000000000002	20.4525	27.169	15.857000000000001	28.179000000000002	11.665500000000002	31.0575	15.958	29.997000000000003	19.7455	30.3	12.3725
ngnga108225af	1.2755	15.459060000000001	3.0612000000000004	17.14272	3.16324	13.97948	11.7346	18.97944	11.683580000000001	15.8162	11.63256	12.703980000000001	18.72434	20.765140000000002	21.1733	16.122320000000002	19.1325	11.377460000000001	27.703860000000002	21.27534	26.42836	16.0713	27.856920000000002	11.4795	31.32628	16.428440000000002	30.203840000000003	19.999840000000003	30.765060000000002	13.06112
ngnga110088am	1.282	17.89672	3.3332	19.58896	3.38448	16.1532	13.3328	21.0248	12.71744	17.6916	13.3328	14.46096	20.61456	22.40936	23.17856	17.53776	20.40944	12.71744	30.152639999999998	21.99912	28.61424	17.4352	29.84496	12.71744	33.28072	17.1788	32.66536	20.7684	32.66536	13.69176
ngnga104220am	1.47929	15.91512	3.87676	17.80249	4.0808	13.72169	13.51765	19.07774	13.10957	15.55805	13.82371	11.83432	20.65905	20.60804	23.4646	16.06815	21.22016	10.96715	30.29994	21.37319	29.27974	16.37421	30.50398	11.01816	34.58478	16.52724	33.41155	20.404	33.6666	12.59947
ngnga104247af	1.64096	17.38392	3.846	18.9736	3.79472	15.79424	12.76872	20.61456	12.25592	17.4352	12.76872	14.204559999999999	20.40944	22.20424	22.25552	17.38392	19.89664	12.46104	29.12704	21.99912	27.9476	17.23008	29.02448	12.3072	32.46024	17.12752	31.793599999999998	21.0248	31.793599999999998	13.43536
ngnga108222af	1.5	17.25	3.75	18.85	3.45	15.600000000000001	11.65	20.0	11.4	17.1	11.75	14.200000000000001	18.75	21.5	21.150000000000002	17.05	18.8	12.3	27.900000000000002	21.55	26.25	17.05	27.6	12.350000000000001	30.900000000000002	16.85	29.950000000000003	20.55	30.25	13.4
ngnga150919am	1.2817500000000002	19.63641	3.3325500000000003	21.430860000000003	3.74271	17.99577	14.50941	22.76388	13.53528	19.53387	14.15052	16.09878	21.99483	24.045630000000003	24.0969	19.585140000000003	21.5334	14.91957	31.32597	24.507060000000003	29.48025	19.53387	31.37724	15.022110000000001	34.863600000000005	19.4826	34.04328	23.22531	34.402170000000005	16.15005
ngnga157909am	1.44308	17.85392	3.6915999999999998	19.4648	3.99364	16.24304	13.0884	21.3106	12.61856	17.92104	13.323319999999999	14.66572	20.20312	23.22352	22.988599999999998	17.85392	20.74008	12.81992	29.532799999999998	23.25708	27.8548	18.15596	29.93552	13.35688	33.15728	18.25664	32.25116	21.94824	32.18404	14.4308
ngnga157910am	1.45727	17.18223	3.9651300000000003	18.9784	3.8295700000000004	15.419950000000002	13.657670000000001	20.435670000000002	13.081540000000002	17.18223	13.217100000000002	13.759340000000002	21.113470000000003	21.960720000000002	23.519660000000002	17.18223	21.587930000000004	12.335960000000002	30.568780000000004	21.72349	28.637050000000002	17.38557	30.22988	12.369850000000001	33.92389	17.317790000000002	33.076640000000005	21.350700000000003	33.31387	13.522110000000001
ngnga157913am	2.41471	17.41312	5.2715499999999995	19.07961	5.1015	15.57658	14.726329999999999	20.7461	13.67202	17.41312	14.352219999999999	13.740039999999999	21.596349999999997	22.54863	24.21512	17.3451	21.80041	12.10756	31.459249999999997	21.90244	29.622709999999998	17.107029999999998	31.22118	12.447659999999999	34.62218	17.039009999999998	33.6699	20.848129999999998	33.46584	13.2639
ngnga157924af	1.8916799999999998	17.59938	3.6820199999999996	18.95058	3.85092	16.01172	12.599939999999998	21.011159999999997	11.924339999999999	17.768279999999997	12.599939999999998	14.59296	18.9168	22.6326	21.72054	17.802059999999997	19.28838	13.3431	28.34142	22.869059999999998	27.3618	18.004739999999998	28.13874	13.613339999999999	31.314059999999998	18.0723	30.70602	21.82188	30.60468	14.49162
ngnga191568af	1.2157200000000001	18.33711	3.54585	19.924300000000002	3.54585	16.64861	12.52867	21.44395	12.08966	18.20203	12.42736	14.72372	19.890530000000002	22.86229	21.747880000000002	17.627940000000002	19.55283	13.068990000000001	28.97466	23.23376	27.995330000000003	17.72925	28.670730000000002	12.19097	32.655590000000004	17.627940000000002	32.0815	21.781650000000003	31.676260000000003	13.33915
ngnga191569am	2.21837	16.68744	4.00631	18.2105	4.37052	14.965720000000001	13.54199	19.799780000000002	12.74735	16.8861	13.60821	13.674430000000001	20.36265	21.68705	22.87901	16.62122	20.59442	11.555390000000001	29.931440000000002	21.35595	27.713070000000002	16.58811	29.4679	11.52228	32.84512	16.38945	32.81201	20.06466	32.41469	12.87979
ngnga191570am	1.1035199999999998	18.12448	3.04304	19.8968	3.54464	16.653119999999998	12.23904	21.50192	12.33936	18.69296	12.57344	16.01776	19.227999999999998	23.84272	21.36816	18.8936	19.629279999999998	13.8776	28.82528	23.608639999999998	27.287039999999998	18.99392	28.22336	13.8776	31.667679999999997	18.79328	30.898559999999996	22.87296	31.33328	15.248639999999998
ngnga191571am	1.94648	18.15596	4.5306	19.69972	4.12788	16.54508	13.62536	20.74008	13.05484	17.82036	13.457559999999999	14.9342	20.90788	22.72012	21.74688	17.753239999999998	20.975	12.81992	30.00264	22.25028	28.08972	17.55188	29.33144	12.78636	33.0566	17.619	32.41896	21.78044	32.35184	13.55824
ngnga191574af	1.72744	17.04186	3.58776	18.56998	3.52132	15.41408	12.7897	19.932	12.6236	16.97542	12.65682	14.018839999999999	19.400479999999998	21.69266	21.22758	17.17474	19.63302	12.32462	28.60242	21.4269	26.84176	16.64322	28.20378	11.9592	31.12714	16.57678	30.46274	20.69606	30.5624	12.98902
ngnga191576af	2.18075	17.9157	4.093100000000001	19.391900000000003	4.2944	16.238200000000003	14.057450000000001	20.56615	13.151600000000002	17.5131	13.789050000000001	14.661350000000002	20.834550000000004	22.411400000000004	22.948200000000003	17.5131	21.102950000000003	12.58125	29.792400000000004	22.0759	28.551050000000004	17.446	29.524000000000004	12.6819	33.18095	17.211150000000004	32.17445	21.304250000000003	32.241550000000004	13.285800000000002
ngnga195063am	1.82105	17.61452	3.54277	19.30313	3.6421	16.15768	13.17778	21.28973	12.41625	17.91251	13.210890000000001	14.66773	19.89911	23.01145	22.28303	18.47538	19.99844	13.70754	28.93814	23.110780000000002	27.67996	18.70715	29.004360000000002	14.07175	32.28225	18.60782	30.858520000000002	22.64724	31.25584	15.13127
ngnga195064af	0.7192500000000001	14.933000000000002	2.43175	16.645500000000002	2.70575	13.4945	11.165500000000002	18.5635	10.275	15.618000000000002	11.199750000000002	12.50125	17.775750000000002	20.4815	19.967750000000002	15.857750000000001	17.878500000000003	10.994250000000001	26.235500000000002	20.72125	25.92725	15.926250000000001	26.749250000000004	11.26825	29.523500000000002	16.13175	28.701500000000003	19.830750000000002	29.07825	12.672500000000001
ngnga195068af	1.3512	17.46426	3.6820199999999996	18.95058	3.5806799999999996	15.84282	12.39726	20.200439999999997	11.350079999999998	17.19402	11.822999999999999	14.1876	18.849239999999998	21.889439999999997	21.38274	16.85622	18.714119999999998	12.194579999999998	28.037399999999998	21.889439999999997	25.537679999999998	17.092679999999998	27.56448	11.755439999999998	31.48296	16.78866	30.77358	20.63958	30.77358	13.24176
ngnga195071am	1.58249	17.27271	3.8720499999999998	18.8552	3.63636	15.622879999999999	12.89561	20.10099	11.85184	17.13803	12.52524	14.07406	19.62961	21.95284	21.81816	16.93601	19.393919999999998	12.02019	27.777749999999997	21.58247	26.834989999999998	16.76766	27.50839	11.61615	31.17842	16.56564	30.53869	20.5387	30.40401	12.99662
ngnga195075af	1.04718	16.281959999999998	2.8712999999999997	17.802059999999997	2.9726399999999997	14.728079999999999	11.856779999999999	19.389719999999997	10.91094	16.248179999999998	12.05946	13.20798	18.9168	21.247619999999998	21.7881	16.48464	19.423499999999997	11.72166	28.07118	21.315179999999998	27.39558	16.45086	28.003619999999998	11.6541	31.48296	16.48464	30.908699999999996	20.267999999999997	30.84114	13.072859999999999
ngnga222357af	1.71156	16.74644	3.6580399999999997	18.59224	3.59092	15.13556	13.15552	20.53872	12.9206	17.21628	13.18908	13.9274	20.370919999999998	22.1496	22.988599999999998	17.51832	20.27024	12.584999999999999	29.73416	22.45164	28.223959999999998	17.619	29.76772	12.81992	33.12372	17.58544	32.31828	21.57908	32.3854	13.72604
ngnga222358af	1.5933	17.289	3.6951	18.9501	3.4239	15.6618	13.119299999999999	20.34	12.7464	17.0856	13.221	14.0346	20.5773	21.695999999999998	22.9503	16.6788	19.8993	12.0345	30.2727	21.1875	28.2726	16.6788	29.2896	11.3226	33.6288	16.1025	32.7813	20.407799999999998	32.5101	12.4752
ngnga222360af	1.3849799999999999	16.214399999999998	3.51312	17.63316	3.41178	14.45784	13.37688	19.457279999999997	12.8364	16.41708	13.613339999999999	13.27554	20.267999999999997	21.41652	23.10552	16.34952	20.74092	11.383859999999999	30.435779999999998	21.4503	28.94946	16.45086	30.03042	11.72166	33.57732	16.7211	32.80038	20.63958	32.96928	13.20798
ngnga222364am	1.8365399999999998	18.12733	4.14922	19.96387	4.35328	16.56287	13.87608	21.834419999999998	13.161869999999999	18.46743	13.84207	15.066429999999999	21.15422	23.4669	24.11309	18.73951	21.664369999999998	13.91009	30.91509	23.53492	29.5887	19.011589999999998	31.18717	14.38623	33.77193	19.11362	33.19376	23.05878	33.90797	15.644599999999999
ngnoa159745am	1.60834	16.80202	3.79842	18.51302	3.96952	15.19368	13.688	20.42934	13.0036	17.04156	13.5169	13.61956	20.60044	22.51676	23.06428	17.52064	20.83998	12.284980000000001	29.83984	22.55098	28.43682	17.82862	30.2847	12.627180000000001	33.60404	17.7944	32.40634	21.76392	32.64588	13.72222
ngnoa159746am	0.91206	18.27498	2.9726399999999997	20.234219999999997	3.1753199999999997	16.58598	14.018699999999999	22.092119999999998	13.30932	18.747899999999998	14.1876	15.40368	21.41652	23.544659999999997	23.20686	18.747899999999998	21.348959999999998	13.74846	31.55052	23.781119999999998	29.692619999999998	19.15326	32.124779999999994	14.255159999999998	35.40144	19.0857	34.117799999999995	23.1393	34.55694	15.43746
ngnoa159747am	1.49644	15.40653	3.70709	17.005	4.01318	13.80806	12.95781	19.21565	12.27761	15.848659999999999	13.50197	12.617709999999999	19.691789999999997	20.7461	22.412589999999998	15.848659999999999	20.269959999999998	11.15528	29.48667	20.95016	27.68414	15.95069	29.2486	11.42736	32.581579999999995	16.15475	31.697319999999998	19.99788	31.867369999999998	12.447659999999999
ngnoa159749am	2.1736	17.3888	4.48096	19.328319999999998	4.58128	15.783679999999999	13.47632	21.435039999999997	12.606879999999999	18.057599999999997	13.810719999999998	14.7136	20.030559999999998	23.27424	22.37136	18.358559999999997	21.00032	13.543199999999999	29.159679999999998	23.708959999999998	28.02272	18.759839999999997	29.594399999999997	13.97792	32.737759999999994	19.19456	31.467039999999997	22.839519999999997	32.2696	15.549599999999998
ngnoa159761af	1.9180000000000001	18.940250000000002	4.4182500000000005	20.58425	4.1785000000000005	17.15925	13.4945	21.88575	12.056000000000001	18.734750000000002	13.015	15.309750000000001	19.933500000000002	23.290000000000003	22.057000000000002	18.4265	20.036250000000003	13.426000000000002	29.626250000000002	22.91325	27.468500000000002	18.2895	28.907000000000004	13.0835	32.469	17.775750000000002	31.784000000000002	21.81725	31.51	14.282250000000001
phlua242151a0	1.32288	16.61232	3.76512	18.34224	3.66336	14.958720000000001	12.389280000000001	19.716	11.448	16.73952	12.262080000000001	13.66128	18.62208	21.72576	21.52224	16.58688	19.02912	11.62608	27.6024	21.77664	26.68656	16.61232	27.653280000000002	12.084	30.85872	16.485120000000002	30.45168	20.14848	30.4008	13.15248
phlua242168a0	1.47552	16.81584	3.61248	18.72384	3.66336	14.831520000000001	13.63584	20.199360000000002	12.669120000000001	16.89216	13.50864	13.4832	20.37744	22.18368	23.22672	17.19744	21.31872	11.60064	30.19728	22.18368	28.39104	17.14656	30.37536	12.51648	33.072	17.324640000000002	32.84304	21.01344	33.04656	13.43232
phmia242178a0	1.98432	16.84128	4.14672	18.59664	4.1212800000000005	15.0096	14.57712	19.944960000000002	13.50864	16.9176	15.111360000000001	13.534080000000001	22.61616	22.33632	25.389120000000002	17.40096	22.66704	12.31296	32.71584	22.1328	30.60432	17.5536	32.86848	12.821760000000001	35.616	17.75712	35.28528	21.649440000000002	35.51424	13.66128
phnea207544af	1.8685	16.261000000000003	3.939	17.978	4.343	14.796500000000002	13.9885	20.5535	13.3825	16.9175	13.887500000000001	13.483500000000001	20.099	22.4725	24.0885	17.877000000000002	21.513	12.271500000000001	30.805000000000003	23.1795	29.643500000000003	18.230500000000003	31.411	13.685500000000001	34.441	18.634500000000003	33.2795	22.977500000000003	33.7845	14.342
phnea207545am	1.85712	15.6456	4.09584	17.37552	4.27392	13.94112	14.80608	19.66512	13.91568	16.07808	14.85696	12.44016	22.05648	20.83536	24.9312	16.38336	22.66704	11.47344	32.46144	21.929280000000002	30.93504	16.45968	32.79216	11.29536	36.379200000000004	16.63776	35.84496	20.68272	36.07392	12.87264
phnea207546am	2.90016	19.9704	4.88448	21.98016	4.93536	18.41856	15.849120000000001	23.964480000000002	14.85696	20.27568	15.46752	16.43424	23.379360000000002	25.16016	25.74528	20.30112	23.12496	15.67104	33.88608	24.90576	32.74128	20.40288	34.089600000000004	15.79824	37.11696	20.352	36.938880000000005	24.168	36.78624	16.63776
phnea207548am	0.99216	18.11328	3.6379200000000003	19.99584	4.27392	16.51056	14.19552	22.234560000000002	14.06832	18.59664	14.93328	15.23856	21.7512	24.11712	24.6768	19.23264	22.28544	14.551680000000001	33.12288	24.244320000000002	31.18944	19.81776	33.65712	15.0096	36.48096	19.716	35.18352	24.244320000000002	35.4888	15.79824
ptdua99770af	2.1624	17.45184	4.50288	19.054560000000002	4.22304	15.74736	14.72976	20.7336	13.76304	17.40096	14.3736	13.966560000000001	21.344160000000002	22.10736	24.90576	17.52816	21.72576	12.669120000000001	31.52016	22.81968	30.68064	17.2992	31.418400000000002	11.956800000000001	35.56512	17.52816	34.44576	21.7512	34.19136	13.17792
ptdua99784am	2.08608	15.976320000000001	4.27392	17.808	4.1976	14.22096	14.72976	19.8432	14.04288	16.30704	14.80608	12.94896	21.19152	21.21696	24.95664	16.51056	21.85296	11.90592	31.952640000000002	21.903840000000002	30.34992	16.73952	32.079840000000004	11.982240000000001	35.616	16.6632	34.344	21.14064	34.420320000000004	12.49104
ptdua99785a0	1.2974400000000001	17.88432	3.18	19.38528	3.15456	16.07808	13.992	21.03888	12.87264	17.73168	13.534080000000001	14.3736	20.65728	22.6416	24.0408	17.96064	21.2424	12.821760000000001	30.9096	22.69248	29.128800000000002	18.29136	30.34992	12.72	34.62384	18.34224	33.14832	22.53984	33.63168	14.04288
ptdua99791am	2.87472	17.88432	5.13888	19.53792	5.13888	16.23072	15.823680000000001	21.52224	14.78064	18.16416	15.543840000000001	14.246400000000001	22.74336	22.84512	25.668960000000002	17.85888	22.53984	13.30512	32.89392	22.794240000000002	31.26576	18.13872	32.58864	12.99984	36.6336	18.11328	35.31072	22.488960000000002	35.38704	13.89024
pthea99772am	3.18	18.469440000000002	4.85904	20.199360000000002	4.80816	16.485120000000002	16.4088	22.0056	15.72192	18.29136	16.43424	14.47536	23.81184	22.97232	27.373440000000002	18.24048	24.218880000000002	13.2288	35.00544	23.60832	33.73344	18.16416	34.77648	13.07616	38.46528	18.189600000000002	37.24416	22.28544	37.34592	14.22096
pthea99773af	2.44224	18.16416	4.14672	19.9704	4.0704	16.38336	15.569280000000001	22.53984	14.7552	18.62208	16.00176	15.18768	23.68464	24.14256	26.66112	19.23264	23.88816	14.246400000000001	34.01328	25.00752	32.48688	19.716	34.16592	14.3736	37.7784	19.53792	36.1248	23.98992	36.27744	15.46752
pthea99781am	2.62032	16.23072	4.1976	17.98608	4.50288	14.5008	16.86672	20.7336	16.23072	17.19744	16.89216	12.99984	24.65136	22.43808	28.08576	17.6808	25.21104	12.084	35.56512	22.74336	33.708	17.83344	35.43792	12.5928	39.1776	18.0624	37.6512	22.6416	37.95648	13.101600000000001
pthea99782am	0.96672	17.57904	2.74752	19.30896	2.36592	15.823680000000001	15.62016	21.39504	14.19552	17.60448	15.08592	13.4832	23.532	22.99776	26.61024	17.88432	23.659200000000002	12.89808	34.089600000000004	23.98992	32.89392	18.0624	34.11504	12.821760000000001	38.21088	18.26592	36.45552	23.353920000000002	36.55728	13.101600000000001
pthea99788am	1.93344	16.94304	3.51072	18.6984	3.18	15.31488	15.31488	20.63184	14.628	17.24832	15.36576	13.30512	23.25216	22.209120000000002	26.15232	17.044800000000002	23.58288	11.90592	33.3264	22.514400000000002	31.59648	17.5536	33.3264	11.80416	36.938880000000005	17.070240000000002	35.819520000000004	21.31872	35.76864	12.94896
pthea99789am	2.0352	17.22288	3.3072	18.9528	3.51072	15.543840000000001	16.07808	21.064320000000002	15.23856	17.2992	15.9	13.78848	23.98992	22.61616	26.9664	17.65536	23.88816	12.64368	34.2168	23.25216	32.51232	17.78256	33.860640000000004	12.51648	37.62576	17.65536	36.32832	22.10736	36.68448	13.66128
pthea99790am	2.2387200000000003	15.976320000000001	4.14672	17.70624	3.8160000000000003	14.14464	16.179840000000002	19.81776	15.111360000000001	16.0272	15.95088	11.956800000000001	24.32064	21.19152	26.76288	16.07808	24.244320000000002	11.09184	34.03872	21.649440000000002	33.22464	16.2816	34.369440000000004	10.5576	38.08368	16.56144	36.86256	20.45376	36.78624	11.549760000000001
saofa68748af	1.0176	17.98608	2.34048	19.13088	2.64576	16.38336	12.49104	21.1152	12.05856	17.98608	12.4656	14.7552	19.23264	22.61616	21.80208	18.13872	20.14848	13.15248	29.05248	22.794240000000002	27.44976	18.0624	28.772640000000003	13.27968	32.1816	18.13872	31.0368	21.954720000000002	31.087680000000002	14.34816
saroa68742am	2.11152	17.88432	4.1976	19.66512	4.22304	16.00176	16.1544	21.47136	15.67104	18.03696	15.72192	14.32272	23.20128	23.20128	26.076	18.24048	23.1504	12.89808	33.27552	23.379360000000002	30.75696	18.39312	32.91936	13.406880000000001	35.64144	18.85104	35.56512	23.0232	35.79408	14.78064
sdbaa102154af	1.06848	15.72192	3.0528	17.60448	3.10368	13.839360000000001	12.821760000000001	19.334400000000002	12.18576	15.92544	12.87264	12.56736	20.45376	20.68272	22.94688	16.205280000000002	20.27568	11.62608	30.19728	20.759040000000002	28.8744	16.2816	30.32448	11.75328	33.35184	16.0272	32.58864	20.12304	32.84304	12.13488
sdbaa107976af	2.4168000000000003	16.38336	4.4774400000000005	18.189600000000002	4.80816	14.78064	14.3736	19.99584	13.58496	16.81584	14.246400000000001	13.66128	20.988	21.57312	23.76096	17.27376	21.57312	12.36384	30.04464	22.03104	29.077920000000002	17.4264	30.19728	12.974400000000001	33.22464	17.24832	32.71584	21.1152	33.04656	14.119200000000001
sdboa103518am	2.90016	15.543840000000001	4.80816	17.350080000000002	4.14672	13.992	13.839360000000001	18.80016	13.4832	15.87456	13.78848	12.77088	21.089760000000002	20.91168	24.14256	16.05264	21.70032	10.964640000000001	30.32448	21.03888	28.84896	16.2816	30.32448	11.34624	33.40272	16.6632	33.09744	19.8432	33.27552	13.15248
sdboa103519am	2.00976	15.92544	3.4598400000000002	17.5536	4.0449600000000006	14.119200000000001	12.974400000000001	19.2072	12.03312	16.12896	13.15248	12.94896	19.69056	20.96256	22.69248	16.51056	20.27568	11.7024	28.84896	21.064320000000002	28.212960000000002	16.63776	29.02704	12.2112	32.25792	16.58688	31.698240000000002	20.199360000000002	32.079840000000004	13.254240000000001
sdboa103527am	1.5264	16.485120000000002	3.00192	17.96064	3.07824	14.958720000000001	12.2112	19.74144	11.829600000000001	16.61232	12.28752	13.4832	19.25808	21.54768	21.57312	16.56144	19.66512	11.62608	27.933120000000002	21.369600000000002	27.04272	16.86672	28.1112	12.00768	31.062240000000003	16.764960000000002	30.57888	20.45376	30.62976	13.406880000000001
sdboa103830am	2.13696	15.87456	4.3248	17.4264	4.35024	14.22096	12.92352	18.54576	10.91376	15.62016	12.4656	12.56736	19.69056	20.07216	22.46352	15.543840000000001	20.07216	10.83744	28.72176	19.9704	27.01728	15.49296	28.13664	10.86288	31.49472	15.36576	31.138560000000002	18.80016	30.85872	11.982240000000001
sdboa103832af	2.51856	16.35792	4.60464	17.935200000000002	4.42656	14.8824	13.27968	19.716	12.109440000000001	16.73952	13.07616	13.7376	20.224800000000002	22.08192	22.94688	17.19744	21.52224	11.72784	29.05248	21.7512	28.263840000000002	17.4264	29.256	13.254240000000001	31.77456	17.14656	31.52016	20.479200000000002	31.698240000000002	14.119200000000001
sdboa103835af	1.19568	16.30704	3.25632	17.629920000000002	3.35808	14.52624	12.13488	19.43616	12.03312	16.1544	12.389280000000001	13.15248	19.69056	21.344160000000002	22.41264	16.56144	20.14848	11.47344	28.72176	21.29328	27.52608	16.764960000000002	29.103360000000002	12.03312	32.359680000000004	16.89216	32.15616	20.30112	32.38512	13.30512
sdboa106127am	1.67904	17.935200000000002	3.25632	19.919520000000002	3.6379200000000003	15.976320000000001	13.6104	21.57312	13.254240000000001	18.13872	13.45776	14.984160000000001	21.16608	22.92144	24.218880000000002	18.36768	21.624000000000002	13.6104	31.164	23.379360000000002	30.17184	18.5712	31.367520000000003	14.246400000000001	34.54752	18.5712	33.4536	22.56528	33.75888	15.16224
sdboa106193af	1.7808000000000002	16.68864	3.8160000000000003	18.29136	3.4598400000000002	15.16224	12.49104	19.8432	12.00768	16.89216	12.694560000000001	13.91568	19.8432	22.15824	22.61616	17.22288	20.45376	12.109440000000001	28.46736	21.52224	27.50064	17.5536	28.46736	13.127040000000001	31.698240000000002	17.2992	30.70608	20.93712	30.782400000000003	14.09376
sdboa106198am	2.0606400000000002	16.81584	3.8160000000000003	18.444	3.6888	15.18768	12.99984	19.79232	12.41472	16.6632	12.87264	13.534080000000001	20.53008	21.42048	23.2776	16.485120000000002	20.42832	11.93136	29.30688	20.988	27.70416	16.4088	29.30688	11.93136	32.410560000000004	16.43424	31.8	20.12304	31.77456	12.72
sdjaa102004af	1.62816	16.35792	3.79056	17.96064	4.37568	14.90784	12.44016	20.55552	11.90592	17.2992	12.79632	13.839360000000001	19.359840000000002	22.209120000000002	22.71792	17.6808	20.07216	12.94896	28.84896	22.69248	27.90768	18.13872	28.97616	13.4832	32.46144	17.96064	31.26576	22.05648	31.5456	14.22096
sdjaa106868am	2.18784	15.79824	3.96864	17.2992	4.24848	14.34816	12.389280000000001	19.334400000000002	11.90592	16.205280000000002	12.5928	13.101600000000001	19.51248	21.369600000000002	22.08192	16.764960000000002	20.04672	11.49888	29.0016	21.80208	27.933120000000002	16.89216	29.383200000000002	12.262080000000001	32.38512	17.044800000000002	31.85088	20.88624	31.87632	13.254240000000001
sdjaa251867am	2.08608	18.34224	3.79056	19.89408	3.91776	16.68864	13.78848	21.54768	12.87264	18.26592	13.559520000000001	15.0096	21.369600000000002	23.43024	24.32064	18.16416	21.52224	13.15248	30.68064	22.896	29.383200000000002	18.215040000000002	30.528000000000002	13.71216	34.03872	18.08784	33.35184	22.18368	33.04656	14.246400000000001
sdjaa251869am	1.50096	18.0624	3.0528	19.614240000000002	3.2817600000000002	16.51056	12.23664	21.649440000000002	12.541920000000001	17.935200000000002	12.31296	14.80608	19.4616	23.32848	22.896	18.34224	19.79232	13.406880000000001	29.61216	23.2776	27.70416	18.444	28.89984	13.356	31.82544	18.5712	31.72368	22.514400000000002	31.87632	14.65344
sdjaa251895am	1.17024	19.23264	3.4344	20.88624	3.3072	17.75712	13.58496	22.74336	12.36384	19.359840000000002	13.30512	15.67104	20.8608	24.9312	23.32848	19.76688	21.1152	14.09376	30.34992	24.2952	28.72176	19.79232	30.17184	14.34816	33.9624	19.56336	33.42816	23.50656	33.50448	15.5184
sdsma102690af	2.08608	16.485120000000002	3.40896	17.935200000000002	3.48528	15.31488	11.956800000000001	19.944960000000002	11.42256	16.99392	12.23664	14.119200000000001	19.02912	22.46352	22.15824	17.37552	19.41072	12.2112	27.80592	21.82752	26.76288	17.75712	27.90768	13.559520000000001	30.57888	17.73168	29.892	21.21696	30.1464	14.06832
sdsma106360af	1.2465600000000001	16.38336	2.74752	17.75712	2.69664	15.08592	11.72784	19.89408	11.34624	16.94304	11.93136	13.71216	19.13088	22.0056	21.344160000000002	17.27376	19.18176	12.389280000000001	27.16992	21.7512	26.05056	17.350080000000002	27.57696	12.541920000000001	30.553440000000002	17.629920000000002	29.56128	21.14064	30.17184	13.8648
sdsma106362af	1.67904	17.01936	2.82384	18.13872	3.0273600000000003	15.416640000000001	12.74544	20.07216	11.90592	17.09568	12.49104	14.06832	19.81776	22.05648	22.43808	17.12112	19.944960000000002	12.3384	28.97616	21.954720000000002	28.1112	17.4264	29.20512	12.669120000000001	32.10528	17.37552	31.8	21.14064	31.72368	13.50864
slboa193656af	1.93344	22.81968	4.01952	24.72768	4.09584	21.089760000000002	13.534080000000001	26.61024	13.2288	23.379360000000002	13.94112	20.04672	21.2424	28.89984	24.26976	23.73552	21.29328	18.52032	30.60432	28.212960000000002	29.56128	23.86272	30.833280000000002	19.38528	33.3264	23.964480000000002	31.927200000000003	27.83136	32.28336	19.614240000000002
slboa79815am	2.0352	24.60048	3.9940800000000003	26.813760000000002	4.1212800000000005	22.66704	14.65344	28.72176	13.966560000000001	25.058400000000002	14.958720000000001	21.4968	22.92144	30.73152	25.338240000000003	25.23648	23.32848	19.919520000000002	32.639520000000005	30.19728	31.164	25.6944	33.12288	20.988	36.252	25.8216	35.03088	29.892	35.3616	21.649440000000002
slboa79816am	1.50096	20.07216	3.79056	21.903840000000002	3.71424	18.29136	14.06832	23.83728	12.79632	20.479200000000002	14.09376	17.172	21.59856	25.99968	23.913600000000002	20.504640000000002	21.85296	15.18768	31.367520000000003	25.5672	30.07008	20.65728	31.672800000000002	15.59472	35.20896	20.6064	34.369440000000004	24.44784	34.57296	16.81584
slboa79818am	0.8649600000000001	18.469440000000002	3.25632	20.40288	3.4598400000000002	16.71408	13.45776	22.41264	12.72	18.80016	13.686720000000001	15.21312	21.47136	24.06624	23.633760000000002	19.00368	21.59856	13.76304	30.88416	24.11712	29.892	19.054560000000002	30.75696	13.813920000000001	34.929120000000005	19.334400000000002	33.50448	23.32848	33.65712	15.18768
slboa79819af	1.55184	19.51248	3.8160000000000003	21.369600000000002	3.61248	17.45184	13.38144	22.71792	12.61824	19.43616	13.63584	16.05264	21.1152	24.32064	23.45568	19.51248	21.2424	14.551680000000001	30.75696	24.0408	29.56128	19.53792	30.88416	15.0096	34.06416	19.614240000000002	33.30096	23.43024	33.37728	15.74736
slboa79821am	2.77296	18.26592	5.31696	20.58096	5.2152	16.51056	15.264000000000001	22.46352	14.271840000000001	18.774720000000002	15.44208	15.36576	22.99776	24.26976	25.389120000000002	19.080000000000002	23.532	13.966560000000001	33.02112	24.72768	32.02896	19.614240000000002	33.40272	14.06832	37.04064	19.43616	36.48096	23.60832	36.91344	15.823680000000001
slboa99753a0	2.77296	21.369600000000002	4.9862400000000004	23.20128	5.44416	19.5888	16.10352	25.338240000000003	14.93328	21.67488	16.179840000000002	17.935200000000002	23.7864	26.9664	26.30496	22.0056	24.168	16.51056	33.63168	27.57696	32.639520000000005	22.0056	33.809760000000004	16.86672	37.57488	22.08192	36.45552	26.17776	36.709920000000004	18.08784
somoa60643am	1.7299200000000001	16.96848	3.58704	19.13088	3.4598400000000002	15.34032	14.32272	20.479200000000002	14.22096	17.24832	14.52624	13.559520000000001	22.05648	22.26	24.95664	17.40096	22.514400000000002	12.51648	31.85088	22.71792	30.09552	17.6808	31.87632	12.49104	35.43792	17.78256	34.24224	22.05648	35.03088	14.32272
sosca60785am	2.08608	17.85888	4.4774400000000005	19.53792	4.42656	15.92544	15.391200000000001	21.16608	14.65344	17.37552	15.543840000000001	13.78848	23.43024	22.209120000000002	26.533920000000002	17.01936	23.2776	11.88048	33.3264	22.15824	32.02896	16.764960000000002	33.04656	11.85504	36.888	16.61232	36.099360000000004	21.03888	35.94672	12.541920000000001
supea109183af	1.3992	16.45968	3.2054400000000003	18.16416	3.0528	14.8824	12.28752	19.614240000000002	11.956800000000001	16.7904	12.41472	13.63584	19.614240000000002	22.05648	22.26	16.99392	19.79232	11.676960000000001	28.823520000000002	22.03104	27.958560000000002	17.27376	29.357760000000003	12.4656	32.1816	17.044800000000002	31.62192	20.7336	31.82544	13.686720000000001
supea109184af	1.50096	16.86672	3.53616	18.5712	3.6379200000000003	15.49296	12.4656	20.352	11.85504	17.2992	13.20336	14.09376	19.8432	22.36176	22.69248	17.73168	20.14848	12.694560000000001	29.17968	22.10736	27.70416	17.6808	29.103360000000002	13.05072	32.25792	17.78256	31.59648	21.19152	31.647360000000003	14.399040000000001
tnkea73624am	0.94128	16.63776	2.77296	18.24048	2.97648	15.136800000000001	12.99984	20.83536	13.27968	17.52816	13.7376	14.06832	20.479200000000002	22.97232	23.88816	18.36768	21.19152	13.58496	29.892	24.0408	29.15424	18.85104	31.367520000000003	14.14464	33.98784	18.85104	32.61408	23.2776	33.12288	14.831520000000001
tnlaa77947a0	1.80624	14.57712	3.71424	16.205280000000002	3.96864	12.89808	14.958720000000001	18.215040000000002	14.984160000000001	14.85696	15.03504	11.47344	21.649440000000002	20.02128	24.75312	15.136800000000001	22.26	9.99792	31.672800000000002	20.37744	29.81568	15.696480000000001	31.647360000000003	9.99792	35.64144	15.21312	34.700160000000004	19.56336	35.03088	11.42256
tntea77946af	2.4931200000000002	18.41856	4.50288	20.224800000000002	4.73184	16.56144	15.87456	22.33632	15.976320000000001	18.774720000000002	16.45968	15.34032	24.32064	23.964480000000002	26.99184	19.10544	24.2952	14.09376	33.860640000000004	24.6768	32.410560000000004	19.15632	34.44576	14.5008	37.85472	19.23264	36.73536	23.60832	36.81168	14.78064
tomaa153293af	1.04304	16.68864	2.4931200000000002	18.39312	2.5948800000000003	15.08592	12.00768	20.27568	12.28752	16.94304	11.956800000000001	13.534080000000001	19.41072	22.08192	22.05648	17.044800000000002	19.66512	12.00768	28.92528	22.0056	27.6024	17.37552	28.97616	12.8472	31.77456	17.6808	31.26576	20.8608	31.49472	14.09376
tomaa153294af	0.99216	16.56144	2.5948800000000003	17.98608	3.0528	14.8824	11.85504	19.639680000000002	11.62608	16.73952	11.62608	13.7376	18.90192	22.08192	21.67488	17.12112	19.43616	11.75328	27.55152	22.03104	26.712	17.27376	27.70416	12.23664	30.68064	17.324640000000002	29.84112	20.88624	30.09552	13.89024
tomaa153296am	1.22112	16.6632	2.9256	18.469440000000002	3.48528	14.85696	12.49104	20.25024	12.41472	16.96848	12.79632	13.63584	20.25024	22.41264	23.0232	17.09568	20.02128	11.85504	29.688480000000002	21.8784	28.8744	17.22288	29.917440000000003	12.41472	32.639520000000005	17.12112	32.639520000000005	20.83536	32.74128	13.58496
tomaa153297am	1.93344	16.2816	4.0449600000000006	17.83344	4.01952	14.57712	13.254240000000001	19.56336	12.669120000000001	16.38336	13.45776	13.05072	19.86864	21.31872	22.514400000000002	16.63776	20.04672	11.676960000000001	29.5104	21.42048	27.984	16.81584	29.45952	11.90592	32.25792	16.7904	32.33424	19.919520000000002	32.46144	13.33056
tomaa153299am	1.7299200000000001	16.94304	2.69664	18.26592	2.87472	15.36576	12.5928	19.9704	12.2112	16.81584	12.541920000000001	13.66128	19.614240000000002	21.4968	22.03104	16.63776	19.74144	11.47344	28.72176	20.988	27.373440000000002	16.56144	28.46736	11.982240000000001	31.44384	16.45968	31.18944	19.9704	31.18944	13.17792
tomaa153306af	2.72208	16.71408	3.9940800000000003	18.11328	4.09584	15.23856	14.22096	19.359840000000002	13.38144	16.30704	14.17008	13.17792	19.919520000000002	21.16608	22.97232	16.25616	20.352	11.117280000000001	29.56128	21.29328	28.1112	16.179840000000002	29.663040000000002	11.1936	32.66496	16.25616	32.436	19.944960000000002	32.5632	12.77088
tuaha99793am	1.75536	17.73168	3.5616000000000003	19.41072	3.53616	15.95088	13.813920000000001	21.26784	13.66128	17.78256	14.17008	14.09376	21.57312	22.81968	24.4224	17.98608	21.8784	12.94896	31.57104	22.99776	30.1464	18.11328	31.31664	12.99984	34.75104	17.88432	33.98784	21.7512	33.93696	14.399040000000001
tuara99718am	1.67904	17.808	3.58704	19.716	3.7396800000000003	16.12896	14.29728	21.903840000000002	14.04288	18.3168	14.52624	14.80608	21.67488	23.45568	24.9312	18.8256	22.15824	13.71216	31.49472	24.11712	30.528000000000002	18.87648	31.8	14.246400000000001	35.31072	19.18176	34.700160000000004	22.99776	35.13264	15.36576
tufaa99725am	2.21328	17.01936	4.35024	18.85104	4.68096	15.21312	16.00176	21.16608	15.264000000000001	17.5536	16.12896	13.89024	23.48112	22.6416	26.533920000000002	17.935200000000002	23.76096	13.15248	32.970240000000004	23.20128	31.62192	18.215040000000002	33.5808	13.534080000000001	36.45552	18.469440000000002	35.46336	22.69248	36.04848	14.47536
tuhia60645am	2.4168000000000003	17.22288	3.51072	18.85104	3.4598400000000002	15.5184	14.42448	21.16608	13.94112	17.40096	14.57712	13.6104	22.10736	22.36176	25.16016	17.52816	22.31088	12.669120000000001	32.3088	22.514400000000002	30.782400000000003	18.03696	32.46144	12.77088	35.69232	18.03696	34.54752	22.10736	34.87824	13.839360000000001
turka99763am	2.8492800000000003	16.4088	4.9608	18.13872	4.78272	14.90784	15.62016	19.4616	14.60256	16.4088	15.79824	13.05072	23.12496	21.70032	25.77072	16.485120000000002	22.87056	11.3208	32.58864	21.52224	31.57104	16.25616	32.66496	11.524320000000001	36.099360000000004	16.4088	35.13264	20.352	35.00544	12.2112
turka99797am	2.13696	17.808	4.22304	19.66512	4.01952	15.976320000000001	15.391200000000001	21.4968	14.80608	17.96064	15.136800000000001	14.399040000000001	22.896	22.87056	25.643520000000002	18.08784	23.048640000000002	13.05072	31.90176	23.633760000000002	31.2912	18.39312	32.84304	13.38144	35.870400000000004	18.189600000000002	34.80192	22.46352	35.00544	14.06832
tutua99792af	2.0606400000000002	17.83344	2.9256	19.48704	3.12912	16.12896	13.813920000000001	21.72576	13.15248	18.11328	14.19552	14.5008	21.47136	23.68464	24.39696	18.54576	22.03104	13.4832	31.26576	23.964480000000002	30.248160000000002	18.62208	31.672800000000002	13.71216	34.77648	18.8256	33.73344	23.633760000000002	34.01328	14.17008
vaefa73623am	2.39136	15.92544	4.40112	17.47728	4.52832	14.34816	14.65344	19.23264	13.839360000000001	15.823680000000001	14.90784	12.389280000000001	22.03104	20.96256	24.62592	16.05264	22.08192	11.1936	31.952640000000002	20.88624	30.528000000000002	16.00176	31.672800000000002	11.0664	34.980000000000004	16.10352	34.420320000000004	20.0976	34.49664	12.41472
vamaa99758a0	1.2974400000000001	15.92544	2.82384	17.78256	2.8492800000000003	14.17008	13.15248	19.48704	12.36384	16.10352	13.101600000000001	12.64368	20.65728	21.14064	23.48112	16.1544	20.6064	11.21904	30.528000000000002	21.03888	29.5104	16.00176	30.62976	11.49888	33.40272	16.00176	32.53776	20.12304	32.38512	12.00768
vamaa99754a0	1.57728	15.0096	3.40896	17.01936	3.40896	13.30512	13.966560000000001	18.97824	13.30512	15.44208	14.09376	11.982240000000001	22.1328	21.01344	25.058400000000002	15.87456	22.41264	10.71024	32.00352	20.65728	30.807840000000002	16.179840000000002	32.436	11.65152	35.31072	16.12896	34.420320000000004	20.37744	34.90368	12.18576
vamaa99755a0	1.3992	17.909760000000002	3.3835200000000003	20.04672	3.35808	15.95088	13.686720000000001	22.36176	13.15248	18.444	14.14464	14.831520000000001	21.344160000000002	24.11712	24.34608	18.9528	21.903840000000002	13.7376	31.24032	24.193440000000002	30.17184	19.18176	31.62192	14.72976	34.8528	19.53792	33.708	23.4048	34.16592	15.5184
wowoa159684am	1.5304499999999999	15.78064	3.36699	17.31109	3.70709	14.25019	13.63801	19.41971	12.65172	16.01871	13.604	12.65172	20.406	21.15422	22.7867	16.120739999999998	20.81412	11.32533	29.75875	21.18823	28.466369999999998	16.35881	30.09885	11.97152	33.12574	16.35881	32.3095	20.47402	32.75163	12.787759999999999
wowoa159685am	2.6707199999999998	16.4352	4.28	18.18144	4.6224	15.16832	14.65472	20.50976	14.141119999999999	17.2912	14.86016	14.34656	21.50272	22.598399999999998	24.27616	17.70208	22.22176	12.77152	31.02144	22.97504	30.23392	18.24992	31.80896	13.76448	34.82208	18.45536	33.52096	22.18752	34.37696	14.7232
wowoa159690af	2.034	16.1703	3.8306999999999998	17.5602	3.6951	14.6448	13.0176	19.0857	12.3735	16.2042	12.9837	13.1871	19.1196	20.9502	21.4587	16.1364	19.560299999999998	11.2887	27.8319	20.9502	26.5098	16.4076	27.798	11.9667	31.188	16.272	30.6795	19.8315	30.5439	12.5769
kemat4089af	1.6062720000000001	11.54508	3.982216	13.184816	3.9487520000000003	9.938808	12.917104	14.991872	12.582464	11.612008	13.117888	8.432928	20.546896	16.665072000000002	23.558656	11.745864000000001	20.647288	6.927048	30.61956	16.966248	29.180608	12.04704	30.61956	6.927048	33.497464	11.980112	33.229752	15.39344	33.062432	8.19868
kemat4095am	0.703899	11.597574	3.150786	13.4076	3.485976	9.854586	13.172967	15.586335	12.368511	12.066840000000001	13.675752	8.647902	21.318084	17.530437	23.865528	12.267954	21.653274	7.139547	31.776012	17.899146000000002	29.898948	12.670182	31.675455	7.70937	35.094393000000004	12.73722	34.692165	16.658943	34.960317	8.849016
kemat4097af	0.6366520000000001	11.191672	3.216768	12.867072	3.317292	9.449256	12.096388000000001	14.374932000000001	11.359212000000001	11.158164000000001	12.330944	7.941396000000001	19.066052000000003	16.452428	21.947740000000003	11.593768	19.367624000000003	6.333012000000001	28.950912000000002	17.022064	27.476560000000003	11.828324	29.3195	6.735108	31.933124000000003	12.23042	31.832600000000003	15.882792000000002	31.966632000000004	8.175952
kemat4098af	1.372065	11.31117	3.9488700000000003	13.151745	4.35045	9.637920000000001	13.519860000000001	14.691135000000001	12.683235	11.578890000000001	13.31907	8.031600000000001	20.614440000000002	16.431315	23.525895000000002	11.344635	20.68137	6.358350000000001	31.12245	16.59864	29.214945	11.244240000000001	30.821265	6.257955	34.033905000000004	11.478495	33.900045	15.293505000000001	33.699255	7.2619050000000005
kemat4106am	1.023708	12.723228	3.582978	14.624400000000001	3.692661	10.895178000000001	13.966302	16.525572	13.198521000000001	12.832911000000001	14.002863000000001	9.030567000000001	21.717234	18.64611	24.861480000000004	12.906033	21.790356000000003	7.495005000000001	33.124266000000006	19.01172	31.223094000000003	13.088838	33.526437	7.5681270000000005	36.414756000000004	13.52757	36.524439	17.037426	36.451317	8.957445000000002
kemat4113am	0.9709779999999999	11.986555999999998	3.3816819999999996	13.761102	3.616056	10.145045999999999	14.162885999999999	15.602611999999999	13.191908	12.22093	14.095922	8.839248	21.461962	17.24323	24.77668	12.187448	21.729817999999998	7.5669319999999995	32.544503999999996	17.578049999999998	30.602548	12.120484	32.31013	7.499967999999999	35.457437999999996	12.321375999999999	35.457437999999996	16.104841999999998	35.223064	8.805766
nzcut4047af	0.905013	10.357371	2.748558	12.469068	3.452457	8.513826	14.111499	15.385221	13.876866	11.463498	14.580765	7.642332	21.519198	17.161728	25.206288	12.267954	22.357173	7.005471	32.781582	17.899146000000002	31.239708	12.770739	33.317886	7.843446	36.301077	13.005372	35.396064	17.329323	35.965887	8.949573000000001
nzcut4048af	0.536288	10.39058	2.51385	12.133516	2.614404	8.781716	12.870912	14.245149999999999	12.099998	10.692242	12.971466	7.3404419999999995	20.077282	16.055122	23.12742	10.993904	20.211354	6.167312	30.33379	16.088639999999998	29.060105999999998	11.262048	30.434344	6.603046	33.417446	11.697782	32.881158	15.284208	33.048747999999996	7.508032
nzcut4051am	0.803472	13.056420000000001	2.84563	14.89771	3.113454	11.148174000000001	14.56293	16.772478	13.72598	12.922508	14.663364	8.804714	22.798518	17.810296	25.811538000000002	12.520772000000001	22.296348000000002	7.69994	33.578434	17.676384	31.804100000000002	12.319904000000001	33.210176000000004	6.929946	37.060146	12.185992	36.524498	16.437698	35.921894	7.86733
nzcut4053am	0.67112	12.046604	2.8522600000000002	13.925740000000001	2.6509240000000003	10.301692000000001	14.160632000000001	16.173992000000002	13.623736000000001	12.013048000000001	14.194188	7.986328	22.247628000000002	17.314896	25.234112000000003	11.845268	22.14696	6.845424	32.448652	17.147116	31.072856	11.979492	32.582876000000006	7.013204000000001	35.972032000000006	12.080160000000001	35.099576000000006	16.475996000000002	35.267356	7.818548000000001
nzcut4055am	1.00446	11.7187	2.8794519999999997	13.459764	2.84597	10.044599999999999	12.756642	15.435201999999999	12.087002	11.7187	13.359318	8.270054	19.854826	17.042337999999997	23.370435999999998	12.087002	20.055718	6.997737999999999	30.702993999999997	17.008855999999998	29.29675	12.38834	30.870403999999997	7.5669319999999995	34.185122	12.488786	33.716373999999995	16.23877	33.81682	8.638356
nzcut4057am	1.071424	12.120484	3.3147179999999996	13.794583999999999	3.3147179999999996	10.245491999999999	14.631633999999998	15.636093999999998	13.761102	11.953073999999999	14.464224	8.270054	21.964191999999997	16.941892	25.178463999999998	11.886109999999999	21.796782	6.86381	32.81236	17.109302	31.205223999999998	11.953073999999999	32.511022	6.86381	36.093596	11.886109999999999	35.423956	16.138323999999997	35.65833	7.834788
nzcutz4046af	1.205352	11.785663999999999	3.0133799999999997	13.56021	2.979898	10.145045999999999	14.028958	15.803503999999998	13.694137999999999	11.819146	14.129404	8.102644	21.729817999999998	16.707518	24.877125999999997	11.685217999999999	21.562407999999998	7.131665999999999	32.008792	16.774482	30.569066	11.651736	31.540043999999998	7.031219999999999	35.223064	11.852628	34.553424	16.037878	34.519942	7.801305999999999
nzlbt255a0	0.905013	11.295903000000001	3.284862	13.005372	3.68709	9.452358	13.943904	14.547246	11.295903000000001	11.228865	13.809828	8.04456	20.681223	16.491348	23.563857	11.664612	21.385122	6.36861	31.072113	16.826538	29.429682	11.73165	31.239708	6.837876	33.921228	11.765169	34.021785	16.022082	34.323456	7.944003
nzlot4121af	1.173165	12.770739	3.318381	14.513727	3.251343	11.027751	14.379651	16.223196	13.240005	12.536106	14.212056	8.882535	22.189578	17.396361	24.569427	12.334992	22.089021	7.273623	32.345835	16.994133	30.535809	12.100359	32.077683	7.37418	35.19495	12.033321	35.127912	15.720411	35.19495	8.681421
nzmot4069am	1.106127	11.698131	3.653571	13.474638	3.787647	9.988662	13.943904	15.385221	13.105929	11.932764	13.843347	8.547345	21.418641	16.893576	24.267756	11.932764	21.251046	7.106028	31.608417	16.960614	30.234138	11.899245	31.541379	6.904914	34.960317	12.066840000000001	34.625127	16.357272000000002	34.759203	7.910484
nzmot4072am	0.536912	13.187900999999998	3.2214719999999994	14.798636999999998	3.187915	11.174480999999998	13.825484	16.510043999999997	12.953001999999998	12.785217	13.624141999999999	9.127503999999998	21.778492999999997	17.617424999999997	24.127482999999998	12.449646999999999	21.510036999999997	7.38254	32.147605999999996	17.516754	30.234856999999998	11.946291999999998	31.543579999999995	6.8120709999999995	35.369077999999995	12.080519999999998	35.402635	16.241587999999997	34.932837	7.617438999999999
nzmot4074af	1.135838	12.059927	3.073444	13.69687	3.3407	10.389577	13.997532999999999	15.467440999999999	13.663463	12.126740999999999	14.197975	8.919668999999999	21.246852	17.004163	24.921622	11.826077999999999	21.514108	6.848435	31.703243	16.937349	30.40037	11.659043	31.636429	6.881842	35.144163999999996	11.725857	34.275582	16.068767	34.242174999999996	7.750424
nzmot4075am	1.00551	12.032603	3.7203869999999997	13.876038	3.7874209999999997	10.222685	14.345275999999998	15.786506999999999	13.876038	12.133154	14.41231	8.747937	22.288805	17.495874	25.104232999999997	12.468323999999999	22.79156	7.306705999999999	31.573013999999997	17.76401	30.735089	12.937562	32.17632	7.910011999999999	35.360434999999995	13.071629999999999	34.656577999999996	17.261255	35.226366999999996	8.814971
nzmot4077af	0.7718109999999999	11.979848999999998	2.9865729999999995	13.624141999999999	3.0872439999999997	10.234884999999998	13.389242999999999	15.335548999999999	12.953001999999998	11.778507	13.657699	8.657706	21.409366	16.912727999999998	24.328825	11.812064	21.442922999999997	6.577171999999999	31.342238	16.879171	29.899286999999998	11.845621	31.174452999999996	6.744956999999999	34.664381	11.812064	34.194582999999994	15.973131999999998	34.127469	7.7852239999999995
nzmot4078af	0.5704520000000001	12.684168000000001	2.6509240000000003	14.328412000000002	2.751592	10.939256	13.019728	15.871988000000002	12.516388000000001	12.214384	13.120396000000001	8.657448	20.771164000000002	17.482676	23.589868000000003	12.147272000000001	20.905388000000002	6.912536	30.770852	17.180672	29.596392	12.080160000000001	30.938632000000002	7.147428000000001	34.193564	12.382164000000001	33.522444	16.27466	33.589556	8.154108
nzmtt4124af	1.3437999999999999	11.388705	3.325905	13.03486	3.661855	9.708955	14.076305	15.31932	13.30362	11.82544	14.24428	8.163585	20.8289	17.33502	23.78526	12.463745	21.400015	7.05495	30.605045	17.73816	29.36203	12.83329	31.209755	7.59247	33.99814	13.135645	33.494215	17.06626	33.99814	8.60032
nzmtt4126am	1.00776	12.429039999999999	3.9302639999999998	14.276599999999998	4.165407999999999	10.447111999999999	15.183583999999998	16.292119999999997	14.175823999999999	12.529815999999999	15.217175999999998	8.935471999999999	22.876151999999998	18.106088	25.02604	12.731367999999998	22.876151999999998	7.524607999999999	32.785791999999994	18.341231999999998	31.307743999999996	12.899327999999999	32.617832	7.826935999999999	35.775479999999995	12.93292	35.775479999999995	17.870943999999998	35.607519999999994	8.095671999999999
nznitn135a0	1.1744949999999998	11.342265999999999	2.9865729999999995	13.255014999999998	3.2550289999999995	9.697973	14.429509999999999	15.939574999999998	14.161053999999998	12.080519999999998	14.76508	8.456363999999999	22.516747	17.416082999999997	26.006674999999998	12.416089999999999	22.818759999999997	7.483210999999999	32.986531	18.053666	31.510022999999997	12.583874999999999	33.22143	7.38254	36.342231	12.718103	36.174445999999996	17.315412	36.107332	8.221464999999998
nznitr5a0	0.9731529999999999	13.993268999999998	3.3221429999999996	16.040246	2.2818759999999996	12.080519999999998	15.234877999999998	17.718096	14.328838999999999	13.859040999999998	15.134206999999998	9.932872	24.060368999999998	18.859033999999998	27.114055999999998	13.456356999999999	23.657684999999997	8.456363999999999	35.067065	18.825477	33.254987	13.456356999999999	34.664381	8.758377	38.355650999999995	13.154343999999998	38.18786599999999	17.818766999999998	38.053638	8.959719
nzrrt215af	0.87048	13.7268	2.77884	15.367320000000001	2.4105600000000003	11.918880000000001	13.057200000000002	16.84044	12.320640000000001	13.29156	13.124160000000002	9.876600000000002	20.288880000000002	18.012240000000002	23.369040000000002	13.191120000000002	20.422800000000002	8.604360000000002	30.065040000000003	17.81136	28.85976	12.990240000000002	30.065040000000003	8.303040000000001	33.111720000000005	13.09068	32.44212	17.10828	32.408640000000005	9.40788
nztmt7107a0	0.9374959999999999	12.957533999999999	2.8794519999999997	14.598151999999999	2.8124879999999997	11.21647	14.56467	16.57359	13.861547999999999	12.689677999999999	14.631633999999998	8.906212	22.499903999999997	17.979834	25.1115	12.991015999999998	22.633831999999998	7.667377999999999	32.845842	18.314653999999997	30.769958	12.589231999999999	32.912805999999996	7.466486	35.758776	12.72316	35.758776	17.209747999999998	35.65833	8.504427999999999
nztmt7117a0	0.703857	12.937562	2.6143259999999997	14.445827	2.480258	11.362262999999999	12.434807	16.188710999999998	11.697433	12.870528	12.40129	9.38476	19.205240999999997	17.395322999999998	21.584947999999997	12.334256	18.668969	7.574841999999999	28.925171	17.09367	26.612498	12.06612	28.355382	6.904502	31.271361	12.166671	31.137293	16.456847	30.936190999999997	7.910011999999999
nztmt7415a0	1.305798	14.229849999999999	3.3816819999999996	15.903949999999998	3.3147179999999996	12.38834	14.966453999999999	17.377157999999998	14.497705999999999	13.56021	14.932972	9.977635999999999	22.76776	18.180726	25.814622	13.325835999999999	22.968652	8.303536	33.080216	18.281171999999998	31.47308	13.191908	33.113698	7.968716	35.792258	13.091462	35.624848	17.477604	35.624848	8.839248
nztmt7420a0	0.43670899999999996	13.403607	2.519475	14.915291999999999	2.250731	11.555992	13.470792999999999	16.259012	13.134863	12.530189	13.370014	8.566215	21.062811	17.266802	24.354924999999998	12.563782	21.465926999999997	7.289681	31.24149	18.677708	30.2337	13.000490999999998	31.913349999999998	7.659204	34.26486	13.067677	33.727371999999995	17.938661999999997	34.432825	9.170888999999999
nztmt7437a0	1.2080160000000002	11.643932000000001	3.288488	13.388844	3.422712	9.966132	14.663972000000001	15.670652	13.455956	12.113716	15.066644000000002	8.657448	21.945624000000002	17.549788000000003	25.032776000000002	12.919060000000002	22.784524	7.952772	32.113092	18.724248000000003	30.737296	13.187508000000001	32.750656	7.717880000000001	35.06602	13.321732	35.099576000000006	17.44912	35.267356	8.691004000000001
nztmt7439a0	1.74486	14.56287	3.389055	16.03929	3.3555	12.717345	15.468855000000001	17.347935	14.965530000000001	13.656885	15.16686	10.066500000000001	23.08584	17.91837	25.97157	13.086450000000001	22.68318	8.38875	33.521445	17.85126	31.74303	12.650235	33.01812	7.3821	36.172290000000004	12.448905	35.90385	16.978830000000002	35.803185	8.422305
nztmt7440a0	1.3727209999999999	13.158033	3.7833529999999995	14.966007	4.051201	11.417020999999998	15.200373999999998	17.41012	14.798601999999999	13.526323999999999	15.300816999999999	9.709489999999999	22.733598999999998	18.41455	25.445559999999997	13.358918999999998	22.633156	8.638098	33.07922799999999	18.849802999999998	30.869481999999998	13.224994999999998	32.878341999999996	7.834553999999999	35.62378399999999	13.224994999999998	35.958594	17.677968	35.690746	8.70506
nztmt7447a0	0.6026579999999999	11.651387999999999	3.0132899999999996	13.492842999999999	3.3146189999999995	9.876895	14.062019999999999	16.137842	13.626767	12.053159999999998	14.597715999999998	8.403730999999999	21.997017	17.677968	25.010306999999997	12.756260999999999	22.532712999999998	7.667148999999999	32.409608	18.849802999999998	30.802519999999998	13.124552	33.14619	8.068921	35.322455	13.224994999999998	35.288973999999996	18.079739999999997	35.791188999999996	8.872465
nztmt7453a0	1.238834	12.689677999999999	3.046862	14.363778	3.214272	10.948614	14.363778	16.40618	11.785663999999999	12.522267999999999	14.56467	9.006658	22.26553	17.377157999999998	25.379355999999998	12.72316	22.466421999999998	7.9352339999999995	32.243165999999995	18.113761999999998	31.004331999999998	12.656196	32.410576	7.600414	35.089135999999996	12.589231999999999	34.720833999999996	17.444122	34.854762	8.437464
nztmt7509a0	1.241535	12.918675	3.0535050000000004	14.395095000000001	3.15417	11.34159	14.395095000000001	16.341285	13.589775000000001	12.750900000000001	14.260875	9.361845	21.575865	17.549265000000002	24.495150000000002	12.41535	21.374535	7.58343	31.508145000000003	17.515710000000002	29.59551	12.381795	31.105485	7.180770000000001	34.09188	12.381795	33.924105000000004	16.341285	33.890550000000005	8.38875
nztmt122a0	1.476464	12.986172000000002	3.5233800000000004	14.630416	3.5569360000000003	11.140592000000002	15.234424	16.475996000000002	14.596860000000001	12.684168000000001	15.200868000000002	9.060120000000001	22.952304	17.549788000000003	26.0059	12.650612	22.818080000000002	8.05344	33.522444	18.153796	31.509084	12.617056000000002	33.589556	7.684324	36.139812	12.717724	36.206924	17.348452	36.206924	8.590336
nztmt359a0	1.439597	13.960743	3.3813790000000004	15.467298000000001	3.280942	12.253314000000001	14.06118	17.476038000000003	12.152877	13.826827000000002	14.027701	10.177616	21.593955	18.41345	24.339233	13.525516000000001	21.460039000000002	8.537145	31.938966	18.647803	29.896747	13.291163000000001	31.704613000000002	8.001481	34.382933	13.358121	34.349454	17.74387	34.282496	8.671061
nztmt360a0	0.9395959999999999	12.550317999999999	2.8859019999999997	14.127496999999998	2.8187879999999996	10.906025	13.053672999999998	16.140916999999998	10.906025	12.382532999999999	13.087229999999998	8.657706	20.469769999999997	17.147627	23.355672	12.449646999999999	20.402655999999997	7.617438999999999	30.369085	17.751652999999997	28.657677999999997	12.348975999999999	30.603983999999997	7.147640999999999	33.322100999999996	12.348975999999999	33.120759	16.442929999999997	33.120759	8.355692999999999
nztmt362a0	0.972051	13.307043	2.748558	14.815398	2.782077	11.564055	13.273524	16.7595	11.966283	12.871296000000001	13.608714	9.586434	21.184008	17.798589	23.79849	12.837777	20.982894	8.212155	31.005075	17.999703	29.563758	12.73722	31.005075	7.675851	33.820671	12.871296000000001	33.217329	17.09469	33.552519	9.016611
nztmt363a0	0.8370249999999999	14.932526	3.0802519999999998	16.338728	3.0132899999999996	13.191513999999998	13.358918999999998	17.945815999999997	11.048729999999999	14.396829999999998	13.291956999999998	10.680439	20.758219999999998	18.916764999999998	23.202333	13.961576999999998	20.490371999999997	9.240756	31.338215999999996	18.883284	29.028026999999998	13.459361999999999	30.802519999999998	8.504173999999999	33.480999999999995	13.559804999999999	34.117138999999995	18.280625999999998	33.983214999999994	9.006388999999999
nztmt378a0	1.070208	13.377600000000001	2.976516	15.016356	3.210624	11.805732	13.71204	16.989552	12.240504000000001	13.477932000000001	13.778928	10.066644	20.568060000000003	18.327312	23.511132	13.377600000000001	20.434284	8.461332	31.370472000000003	18.494532	29.163168000000002	13.176936000000001	30.76848	7.9931160000000006	33.510888	13.110048	33.878772000000005	17.424324000000002	33.711552000000005	9.130212
nztmt470a0	1.106061	14.74748	3.01653	16.121677	2.9830129999999997	13.105146999999999	13.909555	17.898077999999998	13.004596	14.177691	13.775487	10.859508	21.350329	19.171723999999998	24.13224	13.909555	21.249778	8.814971	31.573013999999997	18.937105	29.629027999999998	13.641418999999999	31.17081	8.647386	34.086788999999996	13.641418999999999	34.120306	17.931594999999998	33.617551	9.217175
nztmt576a0	0.803568	12.55575	2.8794519999999997	14.062439999999999	2.9464159999999997	10.982095999999999	13.191908	16.07136	12.488786	12.522267999999999	13.459764	9.274514	20.290091999999998	17.276712	23.26999	12.522267999999999	20.357056	7.834788	30.401656	17.611532	28.359254	12.790123999999999	30.368174	7.499967999999999	32.946287999999996	12.421821999999999	33.080216	16.57359	33.013252	8.470946
nzwat227am	0.7366039999999999	12.38834	2.477668	14.162885999999999	2.979898	10.54683	13.526727999999999	16.540108	12.421821999999999	12.823606	13.426281999999999	9.174068	20.725358	18.08028	23.537846	13.124944	20.892768	8.270054	31.874864	18.4151	29.865944	13.024498	31.540043999999998	8.470946	34.720833999999996	13.292354	34.352532	18.24769	34.586906	9.140585999999999
nzwat117am	0.8352	14.064768	2.939904	15.735168	2.706048	12.160512	13.997952	17.606016	13.3632	13.597056	13.797504	9.755136	21.648384	17.806464000000002	24.688512	12.728448	21.180672	8.352	32.539392	17.773056	30.635136	12.728448	32.23872	7.383168	35.24544	12.494592	34.74432	17.20512	34.644096	8.485632
biemu276908am	0.36718	15.15452	2.8373	16.95704	2.97082	13.352	12.91806	18.6928	11.98342	15.32142	13.1851	11.8499	20.26166	20.46194	22.56488	15.45494	20.56208	10.48132	29.60806	20.79574	28.27286	15.78874	29.80834	10.8485	33.17972	15.95564	32.2117	19.99462	32.47874	12.21708
biemu276909am	0.43445999999999996	15.74082	2.94096	17.97996	3.10806	13.601939999999999	13.5351	19.684379999999997	12.56592	16.00818	13.66878	12.33198	21.823259999999998	21.35538	23.8953	16.108439999999998	21.92352	11.09544	31.11402	21.856679999999997	29.84406	16.409219999999998	31.281119999999998	11.22912	35.024159999999995	16.44264	34.0884	20.31936	34.2555	12.59934
biemu277073am	0.36718	15.28804	3.27124	17.32422	2.70378	13.55228	12.78454	18.99322	12.0168	15.72198	13.28524	12.5175	19.99462	20.99602	23.366	16.08916	20.5287	10.94864	30.97664	20.39518	28.94046	16.25606	30.34242	11.38258	33.84732	16.45634	33.01282	19.79434	33.11296	12.81792
biniu580040am	0.79896	15.54643	2.59662	17.04448	2.62991	13.91522	13.84864	19.27491	13.58232	15.74617	14.01509	12.3173	21.20573	20.80625	24.50144	16.11236	21.20573	11.21873	31.2926	20.9727	30.22732	16.27881	31.2926	11.71808	34.52173	16.57842	33.88922	19.974	33.9558	12.84994
biniu580042am	0.6031799999999999	15.548639999999999	2.81484	17.257649999999998	2.84835	13.739099999999999	13.26996	19.23474	13.102409999999999	16.15182	13.504529999999999	12.80082	20.173019999999998	21.1113	23.15541	16.453409999999998	20.40759	11.493929999999999	30.56112	21.88203	29.28774	16.65447	31.164299999999997	11.76201	34.34775	16.922549999999998	33.845099999999995	20.80971	34.24722	12.80082
biniu580043af	0.36619	15.71288	2.39688	17.51054	2.03069	13.9818	12.71678	19.74097	12.01769	15.77946	12.48375	11.95111	19.84084	20.67309	23.23642	16.01249	20.20703	10.95241	30.09416	21.23902	28.82914	16.14565	30.460350000000002	10.78596	34.35528	16.21223	33.42316	20.07387	33.78935	12.21743
cakau300638af	0.9691799999999999	16.47606	3.3085799999999996	18.11364	3.2083199999999996	14.73822	12.966959999999998	19.85148	12.23172	16.375799999999998	12.933539999999999	13.200899999999999	19.350179999999998	20.95434	22.42482	16.5429	19.617539999999998	11.79726	29.443019999999997	21.35538	28.7412	16.8771	29.7438	12.131459999999999	32.88528	16.74342	32.0832	20.85408	32.216879999999996	12.56592
cakou279395am	1.0332299999999999	15.265139999999999	3.69963	17.03163	3.29967	13.631969999999999	12.59874	18.93144	12.46542	15.565109999999999	12.932039999999999	12.46542	19.798019999999998	21.197879999999998	23.09769	16.09839	20.29797	10.76559	28.96377	21.36453	28.03053	16.46502	29.03043	11.49885	32.56341	16.56501	31.69683	20.3313	32.03013	12.932039999999999
cakou279472af	0.839	16.880679999999998	2.61768	18.458	2.8526	15.33692	12.31652	20.23668	11.67888	17.01492	12.04804	14.02808	19.062079999999998	22.21672	21.88112	17.18272	18.92784	12.21584	28.12328	21.814	26.94868	17.21628	28.15684	12.61856	31.17724	17.21628	30.64028	20.77364	30.573159999999998	13.424
cakou279473am	1.20816	15.53828	3.75872	17.316959999999998	3.99364	14.12876	13.35688	19.66616	12.7528	16.31016	14.06164	12.9206	20.60584	22.18316	23.96184	16.91424	21.17636	11.64532	30.5396	22.51876	29.264319999999998	17.316959999999998	30.7074	12.9206	33.92916	17.55188	33.09016	21.6462	33.59356	13.5918
cakou279476af	0.53328	15.79842	2.46642	17.364929999999998	2.63307	14.13192	12.16545	19.46472	11.59884	16.09839	12.16545	12.56541	19.53138	21.631169999999997	22.431089999999998	16.06506	19.89801	11.098889999999999	28.76379	21.76449	27.59724	16.83165	28.96377	11.56551	32.230109999999996	17.03163	31.363529999999997	20.797919999999998	31.79682	13.06536
cakou279479af	0.76774	15.1879	2.93744	16.79014	2.90406	13.55228	12.98482	18.05858	12.65102	15.32142	13.11834	12.31722	19.89448	20.59546	22.63164	15.55508	20.76236	10.08076	29.24088	20.96264	27.93906	15.92226	29.17412	10.81512	32.34522	16.08916	31.8779	19.99462	32.11156	12.25046
cakou279480af	1.07104	15.63049	3.347	17.27052	3.48088	14.0574	12.48431	19.14484	12.48431	15.99866	12.28349	12.65166	19.51301	21.25345	22.82654	16.29989	20.38323	10.978159999999999	28.81767	21.11957	27.64622	16.33336	28.88461	11.94879	32.09773	16.701529999999998	31.62915	20.082	31.59568	12.85248
cakyu308258am	0.97063	15.32926	3.04577	17.13664	3.41394	13.55535	13.32106	18.77667	12.11614	15.53008	13.15371	12.41737	20.11547	20.81834	22.65919	15.99866	20.082	11.3798	30.42423	20.85181	28.75073	16.13254	30.18994	11.51368	33.67082	16.4003	32.90101	20.01506	33.10183	12.58472
cakyu308283af	0.73326	17.06496	3.36633	18.9981	3.09969	15.3318	12.06546	20.797919999999998	11.6655	17.39826	12.432089999999999	14.065259999999999	19.06476	22.031129999999997	21.431189999999997	17.49825	19.29807	12.932039999999999	29.06376	22.36443	27.36393	17.69823	29.03043	13.331999999999999	32.296769999999995	17.86488	31.39686	21.69783	31.63017	14.165249999999999
cakyu308285af	0.7707299999999999	15.180029999999999	3.0829199999999997	16.95606	2.8818599999999996	13.43751	13.0689	18.7656	12.298169999999999	15.51513	13.26996	12.331679999999999	19.16772	20.37408	22.41819	16.118309999999997	20.07249	11.22585	29.72337	20.64216	28.349459999999997	16.21884	29.924429999999997	12.097109999999999	33.10788	16.520429999999998	32.33715	20.40759	32.57172	12.499229999999999
capou301998af	1.06944	15.774239999999999	3.2083199999999996	17.478659999999998	3.0078	14.002979999999999	12.833279999999998	19.14966	12.43224	15.84108	12.933539999999999	13.00038	19.98516	20.486459999999997	22.15746	15.907919999999999	19.75122	11.42964	29.409599999999998	20.28594	27.805439999999997	15.44004	28.841459999999998	10.794659999999999	32.51766	15.540299999999998	31.849259999999997	19.28334	31.71558	11.596739999999999
capou301999af	0.76981	15.262319999999999	2.7445399999999998	17.00276	3.07924	13.388	11.94879	19.0779	11.91532	15.69743	11.74797	12.41737	19.51301	20.78487	22.19061	15.96519	19.71383	10.84428	28.71726	21.25345	27.71316	16.19948	28.91808	10.91122	32.59978	16.0656	31.66262	19.814239999999998	31.696089999999998	11.64756
capou302003af	1.57497	15.213539999999998	3.5855699999999997	16.98957	3.65259	13.571549999999998	12.46572	18.63156	12.532739999999999	15.44811	12.934859999999999	12.43221	19.1007	20.105999999999998	22.08309	15.749699999999999	19.804409999999997	10.95777	28.55052	20.7762	27.37767	16.051289999999998	28.91913	11.292869999999999	31.868009999999998	16.01778	31.36536	19.53633	31.43238	12.46572
capou302004am	1.13322	15.23181	3.19968	16.931639999999998	3.26634	13.59864	13.49865	18.364829999999998	12.6654	15.465119999999999	13.531979999999999	12.56541	19.63137	20.26464	22.631069999999998	15.59844	20.23131	10.93224	29.46372	20.76459	28.63047	16.03173	29.63037	11.06556	33.19668	15.93174	32.3301	19.73136	32.296769999999995	11.9988
capou302005af	0.8018400000000001	16.00339	2.7396200000000004	17.74071	2.83985	14.3663	13.063310000000001	19.61167	12.3617	16.304080000000003	13.096720000000001	13.130130000000001	20.046000000000003	21.31558	22.81903	16.537950000000002	20.112820000000003	11.66009	29.935360000000003	21.58286	28.63237	16.705000000000002	29.901950000000003	11.6935	33.37659	16.638180000000002	32.50793	20.613970000000002	32.50793	12.66239
capou302010am	1.1359400000000002	16.504540000000002	2.9734900000000004	18.342090000000002	3.37441	14.49994	13.39741	20.580560000000002	13.29718	16.90546	13.56446	13.53105	20.480330000000002	22.451520000000002	23.954970000000003	17.20615	21.18194	11.927370000000002	30.57015	22.651980000000002	29.4008	17.7073	30.80402	12.32829	34.04479	17.90776	33.009080000000004	21.883550000000003	33.30977	13.63128
capou302965am	0.79992	14.9985	2.76639	16.731659999999998	3.06636	13.29867	12.632069999999999	18.69813	12.19878	15.23181	13.032029999999999	11.73216	19.69803	20.6646	21.797819999999998	15.39846	19.73136	10.36563	29.130419999999997	20.96457	28.19718	15.665099999999999	29.497049999999998	10.93224	32.56341	15.965069999999999	31.930139999999998	19.46472	32.13012	12.36543
capou306282am	0.9999	15.965069999999999	3.29967	17.9982	3.19968	13.9986	13.19868	19.764689999999998	13.132019999999999	16.06506	13.331999999999999	12.09879	20.89791	21.03123	23.93094	16.06506	21.23121	10.83225	31.29687	20.76459	29.497049999999998	15.89841	31.19688	11.36553	34.39656	16.03173	33.496649999999995	19.89801	33.29667	12.032129999999999
caulu278802af	0.7047599999999999	15.6054	2.91972	17.38408	3.15464	13.99452	12.7528	19.6326	11.98092	15.940999999999999	13.12196	12.65212	19.934639999999998	21.3106	22.68656	16.31016	20.4716	11.2426	29.93552	21.57908	28.526	16.6122	29.80128	11.84668	33.09016	16.880679999999998	32.15048	20.975	32.45252	12.81992
caulu278807af	0.60066	15.617159999999998	2.4360099999999996	17.319029999999998	2.6028599999999997	14.015399999999998	12.54712	19.254489999999997	11.879719999999999	15.817379999999998	12.680599999999998	12.680599999999998	19.087639999999997	20.489179999999998	22.39127	16.084339999999997	19.22112	11.64613	29.132009999999998	21.42354	28.064169999999997	16.251189999999998	29.065269999999998	11.012099999999998	32.46901	16.45141	31.834979999999998	20.155479999999997	31.801609999999997	12.41364
caulu278810af	0.7691199999999999	15.2152	2.7755199999999998	16.98752	3.0096	13.67696	13.008159999999998	19.161119999999997	12.004959999999999	15.750239999999998	12.8744	12.33936	19.29488	21.10064	22.003519999999998	16.68656	20.064	11.469919999999998	29.193119999999997	21.86976	28.15648	16.552799999999998	29.62784	11.804319999999999	32.503679999999996	17.08784	31.53392	21.16752	32.135839999999995	13.07504
caulu278811am	0.60138	16.504540000000002	3.341	18.241860000000003	3.17395	14.800630000000002	12.59557	20.112820000000003	11.893960000000002	16.504540000000002	13.096720000000001	12.896260000000002	19.979180000000003	21.51604	22.78562	16.738410000000002	20.480330000000002	11.927370000000002	29.701490000000003	22.017190000000003	28.231450000000002	17.13933	29.935360000000003	11.82714	33.009080000000004	17.23956	32.44111	21.18194	32.64157	13.130130000000001
caulu278812am	1.0989000000000002	14.585400000000002	3.3300000000000005	16.5834	3.6963000000000004	12.9204	13.719600000000002	18.847800000000003	13.519800000000002	15.118200000000002	14.019300000000001	11.355300000000002	21.844800000000003	20.279700000000002	24.642000000000003	15.417900000000001	22.1445	10.7559	31.701600000000003	20.6127	30.303000000000004	15.950700000000001	31.8348	10.722600000000002	34.8984	15.850800000000001	33.966	20.0133	34.332300000000004	12.087900000000001
caulu278813am	0.7659	16.017300000000002	3.2301	17.948700000000002	2.9637000000000002	14.152500000000002	13.386600000000001	20.346300000000003	12.987000000000002	16.683300000000003	13.653	13.086900000000002	20.8458	21.7449	23.6763	17.0163	21.3453	12.0546	31.2021	22.1778	29.836800000000004	17.282700000000002	31.302000000000003	12.354300000000002	34.5321	17.515800000000002	33.4665	21.3453	33.5664	13.2201
fi00u260693am	1.40448	14.479519999999999	3.344	16.552799999999998	3.8121599999999995	12.54	13.57664	18.32512	13.008159999999998	14.81392	13.57664	11.63712	20.3984	19.8968	23.608639999999998	15.081439999999999	20.79968	10.50016	30.263199999999998	20.5656	28.858719999999998	15.583039999999999	30.53072	10.90144	33.540319999999994	15.649919999999998	32.57056	19.86336	32.97184	11.570239999999998
fi00u260695af	0.83975	15.417810000000001	2.65361	17.16449	2.8887400000000003	13.70472	12.629840000000002	18.50809	11.95804	15.31704	12.66343	12.19317	18.978350000000002	20.22118	21.69914	15.384220000000001	19.24707	10.513670000000001	28.820220000000003	20.08682	27.61098	15.417810000000001	28.98817	11.051110000000001	31.944090000000003	15.384220000000001	31.473830000000003	19.04553	31.440240000000003	11.72291
hahau257937am	0.90207	16.738410000000002	3.14054	18.375500000000002	2.9734900000000004	15.067910000000001	14.065610000000001	20.413510000000002	13.63128	17.00569	14.165840000000001	13.263770000000001	21.34899	21.916960000000003	24.65658	17.20615	21.78332	12.061010000000001	31.839730000000003	22.117420000000003	30.135820000000002	17.20615	31.873140000000003	11.994190000000001	34.21184	17.13933	33.87774	21.14853	33.64387	12.59557
hahau257938am	0.90099	15.650529999999998	3.0033	17.28566	3.10341	14.04877	13.014299999999999	19.45471	13.047669999999998	15.917489999999999	13.548219999999999	12.41364	20.489179999999998	21.390169999999998	23.29226	16.21782	20.85625	11.212319999999998	29.932889999999997	21.523649999999996	29.132009999999998	16.3513	30.233219999999996	11.145579999999999	33.0363	16.317929999999997	32.602489999999996	20.389069999999997	32.735969999999995	12.54712
hahau257939af	0.93744	15.501240000000001	2.6784000000000003	17.175240000000002	2.8458	13.92768	13.15764	19.38492	12.688920000000001	16.170840000000002	13.392000000000001	12.621960000000001	20.021040000000003	21.393720000000002	23.268600000000003	16.472160000000002	20.456280000000003	11.483640000000001	30.098520000000004	21.728520000000003	29.228040000000004	16.5726	30.600720000000003	11.851920000000002	33.24564	16.84044	32.54256	20.991960000000002	32.9778	12.923280000000002
hahau257940af	0.9677299999999999	16.251189999999998	2.8030799999999996	17.886319999999998	3.0033	14.682799999999999	13.51485	20.12211	13.28126	16.651629999999997	13.84855	13.48148	20.75614	21.957459999999998	23.79281	16.91859	21.0231	11.913089999999999	30.566919999999996	22.291159999999998	29.432339999999996	17.0187	30.833879999999997	12.847449999999998	33.403369999999995	17.218919999999997	32.502379999999995	21.456909999999997	32.836079999999995	13.548219999999999
hahau257941am	0.9028799999999999	15.683359999999999	2.90928	17.455679999999997	3.0096	14.11168	13.643519999999999	19.3952	12.840959999999999	16.08464	13.77728	12.54	20.532159999999998	21.20096	23.809279999999998	16.151519999999998	21.00032	11.13552	31.099199999999996	21.70256	29.4272	16.31872	31.099199999999996	11.102079999999999	34.04192	16.58624	33.37312	20.632479999999997	33.57376	12.305919999999999
hahau257942af	0.89397	18.37605	3.01301	19.96533	2.84746	16.98543	12.87979	22.15059	12.35003	18.77337	12.87979	15.62792	19.866	23.8392	22.5148	19.13758	19.866	14.27041	29.203020000000002	24.33585	28.11039	19.50179	29.40168	14.36974	32.31536	19.60112	31.81871	23.34255	31.98426	15.49548
hakuu243891am	1.3681699999999999	15.183349999999999	3.3369999999999997	16.885219999999997	3.4037399999999995	13.6817	13.28126	18.98753	12.74734	15.750639999999999	13.51485	12.38027	20.75614	20.956359999999997	23.6927	16.251189999999998	20.989729999999998	11.27906	30.233219999999996	21.3568	29.365599999999997	16.51815	30.667029999999997	11.679499999999999	33.770439999999994	16.61826	32.80271	20.62266	33.203149999999994	12.713969999999998
hakuu243893am	0.8332499999999999	15.065159999999999	3.06636	16.89831	3.3329999999999997	13.331999999999999	13.49865	19.06476	12.732059999999999	15.49845	13.965269999999999	11.9988	21.06456	20.69793	25.3308	16.16505	21.997799999999998	10.63227	31.83015	21.69783	30.930239999999998	16.29837	32.16345	10.93224	35.69643	16.16505	34.56321	20.197979999999998	34.76319	12.232109999999999
hakuu243894am	0.90207	14.29948	3.2741800000000003	16.13703	3.7085100000000004	12.76262	13.6981	18.442320000000002	12.76262	15.134730000000001	14.032200000000001	12.027600000000001	20.78102	20.7142	24.055200000000003	15.802930000000002	21.34899	10.59097	30.403100000000002	21.01489	29.701490000000003	16.07021	31.20494	11.325990000000001	34.245250000000006	16.404310000000002	33.04249	20.513740000000002	33.44341	12.294880000000001
hakuu243896am	0.86476	16.4637	3.1597	18.326259999999998	3.29274	14.767439999999999	13.17096	20.42164	12.073379999999998	16.829559999999997	13.137699999999999	13.303999999999998	20.58794	22.18442	23.91394	17.19542	20.75424	12.272939999999998	30.53268	22.51702	29.83422	17.49476	30.965059999999998	12.705319999999999	34.291059999999995	17.56128	33.4263	21.38618	33.659119999999994	13.736379999999999
hakuu243898am	1.0023	15.001090000000001	3.57487	16.77182	3.5414600000000003	13.46423	12.49534	18.74301	11.82714	15.3686	12.862850000000002	12.061010000000001	19.41121	20.413510000000002	22.85244	15.869750000000002	19.91236	10.92507	28.89965	21.18194	28.164630000000002	16.13703	29.601260000000003	11.125530000000001	32.741800000000005	16.270670000000003	31.639270000000003	20.513740000000002	32.10701	12.061010000000001
hakuu361382am	1.10253	15.53565	3.2741800000000003	17.10592	3.57487	13.831740000000002	13.263770000000001	19.14393	12.996490000000001	15.43542	13.798330000000002	12.027600000000001	20.613970000000002	20.580560000000002	24.155430000000003	15.736110000000002	20.88125	10.75802	30.83743	21.14853	29.634670000000003	15.802930000000002	30.93766	10.65779	34.01138	16.0368	33.142720000000004	20.179640000000003	33.54364	11.927370000000002
hakuu361383af	1.23876	16.70652	3.6493200000000003	18.38052	3.74976	15.13296	13.525920000000001	20.18844	12.621960000000001	16.873920000000002	13.492440000000002	13.492440000000002	20.82456	22.130280000000003	23.536440000000002	16.94088	20.590200000000003	12.01932	30.031560000000002	21.996360000000003	28.759320000000002	17.208720000000003	29.897640000000003	11.784960000000002	33.546960000000006	16.94088	32.408640000000005	21.0924	32.576040000000006	12.822840000000001
hamau257023af	0.7007699999999999	16.95196	2.6696	18.32013	2.90319	15.450309999999998	11.97983	20.28896	11.546019999999999	17.08544	12.313529999999998	13.982029999999998	18.48698	22.090939999999996	21.623759999999997	17.319029999999998	18.82068	12.480379999999998	28.598089999999996	22.49138	27.096439999999998	17.552619999999997	28.66483	12.847449999999998	31.167579999999997	17.719469999999998	30.933989999999998	21.223319999999998	30.967359999999996	13.781809999999998
hamau257925am	0.9665699999999999	16.83165	3.1330199999999997	18.39816	3.26634	15.23181	13.59864	20.73126	13.16535	17.164949999999997	13.831949999999999	13.56531	21.56451	22.431089999999998	24.39756	17.331599999999998	21.797819999999998	12.232109999999999	31.39686	22.56441	30.330299999999998	17.531579999999998	31.69683	12.56541	34.76319	17.63157	33.92994	21.431189999999997	34.22991	13.46532
hamau257926af	0.60408	16.31016	2.44988	17.92104	2.55056	14.90064	12.04804	19.9682	11.34328	16.6122	12.31652	13.2562	19.19632	21.51196	22.116039999999998	16.880679999999998	19.53192	12.01448	28.6938	21.74688	27.58632	17.14916	28.62668	12.0816	31.61352	17.24984	31.043	20.87432	31.07656	13.28976
hamau257928af	1.3726800000000001	16.50564	3.41496	18.179640000000003	3.5823600000000004	14.865120000000001	13.458960000000001	20.456280000000003	13.15764	16.84044	13.7268	13.559400000000002	20.95848	22.19724	23.938200000000002	17.0748	21.49416	12.186720000000001	30.56724	22.732920000000004	29.529360000000004	17.2422	30.734640000000002	12.253680000000001	33.84828	17.577	33.01128	21.62808	33.3126	13.458960000000001
hamau257931af	0.7691199999999999	17.3888	3.1767999999999996	19.09424	3.10992	15.61648	13.47632	21.134079999999997	13.008159999999998	17.28848	13.342559999999999	13.57664	20.9	22.237599999999997	24.04336	17.3888	20.732799999999997	12.740639999999999	30.932	22.37136	29.9288	17.52256	31.03232	12.707199999999998	33.84128	17.58944	33.2728	21.20096	33.506879999999995	13.47632
hamau257932am	0.83525	14.900860000000002	2.9734900000000004	16.77182	3.2073600000000004	13.263770000000001	12.996490000000001	18.80983	13.029900000000001	15.33519	13.263770000000001	11.86055	21.18194	20.81443	23.7211	15.63588	21.34899	10.256870000000001	30.67038	20.91466	29.601260000000003	15.736110000000002	30.90425	10.6912	34.245250000000006	16.00339	33.410000000000004	19.84554	33.51023	11.960780000000002
hamau257935am	0.7341399999999999	16.317929999999997	2.7363399999999998	18.053169999999998	2.8030799999999996	14.649429999999999	13.11441	20.12211	12.980929999999999	16.651629999999997	13.48148	13.11441	20.889619999999997	21.790609999999997	23.892919999999997	16.78511	21.32343	11.946459999999998	30.600289999999998	22.15768	29.39897	17.11881	31.0341	12.313529999999998	33.83718	17.552619999999997	33.26989	20.889619999999997	33.33663	13.48148
haoau236898af	0.73238	15.28011	2.29701	16.77816	2.69649	13.51574	12.38388	18.94201	11.71808	15.57972	12.58362	12.18414	19.40807	21.10586	22.07127	16.21223	20.04058	10.75267	29.39507	20.93941	27.86373	16.24552	29.59481	11.51834	31.72537	16.67829	31.15944	20.3069	31.59221	12.55033
haoau237604a0	0.8325000000000001	14.718600000000002	2.5974000000000004	16.217100000000002	2.6307	13.086900000000002	11.7216	18.414900000000003	11.4219	15.184800000000001	12.021300000000002	12.087900000000001	18.981	20.646	21.5451	15.551100000000002	19.280700000000003	10.4562	27.938700000000004	20.6793	26.9064	15.750900000000001	28.038600000000002	11.1888	30.735900000000004	16.1838	30.369600000000002	19.647000000000002	30.469500000000004	11.9547
haoau240916am	0.6688	18.559199999999997	2.70864	20.16432	2.9427199999999996	17.02096	12.506559999999999	21.936639999999997	12.33936	18.626079999999998	12.43968	15.51616	19.69616	23.77584	22.103839999999998	18.69296	19.26144	13.77728	28.189919999999997	22.404799999999998	27.587999999999997	18.49232	28.35712	13.810719999999998	31.266399999999997	18.79328	30.463839999999998	22.27104	30.597599999999996	14.646719999999998
haoau240917af	0.8332499999999999	15.59844	2.89971	17.131619999999998	2.96637	14.13192	12.16545	18.964769999999998	11.59884	15.665099999999999	12.032129999999999	12.59874	19.63137	21.3312	21.93114	15.865079999999999	19.364729999999998	10.96557	28.79712	20.73126	27.79722	16.06506	28.697129999999998	11.46552	31.130219999999998	16.16505	30.83025	20.164649999999998	31.130219999999998	12.49875
inslu199917am	0.63118	14.65002	2.69082	16.37746	2.8237	13.22156	12.05886	18.33744	11.42768	15.21476	12.2914	12.19174	18.80252	20.19776	21.95842	15.58018	19.201159999999998	10.53074	28.037679999999998	20.79572	27.37328	15.7795	28.43632	11.02904	31.69188	15.978819999999999	30.7285	19.5998	31.32646	12.52394
inslu199919af	0.7659	14.585400000000002	2.9970000000000003	16.050600000000003	2.8971000000000005	13.286700000000002	10.589400000000001	17.9154	10.0899	14.9517	10.9557	12.021300000000002	17.582400000000003	20.279700000000002	20.346300000000003	15.3846	17.8821	10.289700000000002	26.373600000000003	19.913400000000003	25.674300000000002	15.551100000000002	26.140500000000003	10.8558	29.370600000000003	15.684300000000002	28.6047	19.1808	28.937700000000003	12.2544
inslu199920af	0.9613499999999999	14.7849	2.652	16.34295	2.7182999999999997	13.160549999999999	11.6688	18.099899999999998	10.806899999999999	14.983799999999999	11.337299999999999	11.8014	18.53085	20.0226	21.44805	15.08325	18.59715	10.0776	27.9786	19.1607	26.68575	15.050099999999999	27.812849999999997	10.97265	30.26595	15.01695	30.00075	18.26565	30.0339	11.90085
inslu199921af	0.59598	14.17108	2.88057	15.46237	3.04612	12.81357	10.89319	17.18409	10.16477	14.2373	10.89319	11.555390000000001	17.38275	19.00514	19.76667	14.40285	17.51519	9.63501	26.22312	18.57471	25.22982	14.30352	25.79269	9.99922	29.203020000000002	14.36974	28.54082	17.68074	28.44149	10.89319
inslu199923am	0.6632	14.88884	2.68596	16.2484	2.45384	13.595600000000001	11.340720000000001	18.072200000000002	10.74384	15.087800000000001	11.373880000000002	12.20288	18.03904	20.227600000000002	20.92396	15.087800000000001	18.271160000000002	10.08064	27.091720000000002	19.7302	26.329040000000003	15.2536	27.191200000000002	10.677520000000001	30.076120000000003	15.087800000000001	29.512400000000003	18.37064	29.412920000000003	11.83812
inslu199928am	0.69342	14.39672	2.93878	15.882620000000001	2.90576	12.97686	11.358880000000001	17.731740000000002	10.50036	14.79296	11.557	11.953240000000001	17.63268	19.71294	20.3073	15.12316	17.89684	10.30224	26.0858	19.41576	25.821640000000002	15.15618	26.515060000000002	11.19378	28.99156	15.45336	28.5623	18.88744	28.925520000000002	12.0523
kibiu338661af	0.46815999999999997	15.148319999999998	2.7420799999999996	16.753439999999998	2.6417599999999997	13.47632	12.406239999999999	18.559199999999997	11.770879999999998	15.248639999999998	12.33936	11.904639999999999	19.79648	20.26464	22.67232	15.148319999999998	19.428639999999998	10.39984	29.159679999999998	20.26464	27.287039999999998	15.282079999999999	28.992479999999997	11.202399999999999	31.065759999999997	16.2184	30.53072	20.26464	30.865119999999997	11.770879999999998
kibiu338662af	0.9677299999999999	14.349099999999998	3.7040699999999998	16.251189999999998	3.5705899999999997	12.91419	13.781809999999998	18.453609999999998	13.047669999999998	14.849649999999999	14.349099999999998	11.746239999999998	20.822879999999998	20.255589999999998	24.660429999999998	15.550419999999999	21.59039	10.74514	30.333329999999997	20.92299	29.766039999999997	16.151079999999997	31.167579999999997	11.579389999999998	33.60359	16.418039999999998	32.53575	20.022	33.203149999999994	12.246789999999999
kibiu338664af	1.1012099999999998	14.449209999999999	3.7708099999999996	16.084339999999997	3.5038499999999995	12.847449999999998	13.48148	17.65273	12.41364	14.61606	13.181149999999999	11.312429999999999	21.0231	19.821779999999997	23.425739999999998	14.682799999999999	20.58929	9.677299999999999	29.899519999999995	19.654929999999997	28.43124	14.916389999999998	29.799409999999998	10.87862	32.13531	15.316829999999998	31.634759999999996	19.421339999999997	31.801609999999997	11.44591
kibiu338665am	1.09989	15.09849	4.19958	17.131619999999998	4.19958	13.331999999999999	14.03193	19.13142	13.36533	15.59844	14.29857	12.032129999999999	21.631169999999997	20.53128	24.56421	15.43179	21.49785	10.598939999999999	30.9969	20.23131	29.63037	15.43179	30.730259999999998	10.73226	33.896609999999995	15.39846	33.03003	19.798019999999998	33.063359999999996	11.26554
kibiu338672am	1.70391	15.46883	4.41012	17.40661	4.77763	13.898560000000002	14.232660000000001	19.74531	13.831740000000002	16.170440000000003	14.66699	12.6958	21.916960000000003	21.3824	25.25796	16.337490000000003	22.451520000000002	11.6935	31.672680000000003	21.74991	30.80402	16.80523	32.10701	12.32829	35.01368	16.77182	33.94456	20.91466	34.245250000000006	12.76262
kibiu338675am	0.46508	14.21816	3.55454	16.24458	3.322	12.55716	13.48732	18.37066	12.35784	14.84934	13.7863	11.56056	20.23098	20.29742	23.386879999999998	15.71306	21.16114	10.73006	30.2302	20.82894	29.3997	16.24458	30.76172	11.56056	33.51898	16.57678	32.2234	20.5964	32.8878	12.2914
likiu338683a0	0.6353599999999999	15.11488	2.9427199999999996	17.154719999999998	2.8423999999999996	13.409439999999998	12.305919999999999	18.8936	12.606879999999999	15.248639999999998	12.907839999999998	11.904639999999999	20.09744	20.532159999999998	22.87296	15.41584	19.930239999999998	10.366399999999999	30.33008	20.431839999999998	28.959039999999998	15.81712	30.363519999999998	10.73424	33.105599999999995	15.750239999999998	32.20272	20.030559999999998	32.23616	11.5368
livou361443af	0.43576000000000004	15.82144	2.88272	17.32984	3.08384	13.97784	12.704080000000001	19.13992	12.30184	15.7544	12.972240000000001	12.50296	19.70976	20.815920000000002	22.86064	16.0896	20.04496	11.0616	29.19592	21.38576	28.056240000000003	16.12312	29.296480000000003	11.59792	32.14568	16.32424	31.87752	19.9444	31.609360000000002	11.93312
livou361444af	0.9677299999999999	15.483679999999998	3.5038499999999995	17.18555	3.13678	13.748439999999999	13.047669999999998	18.72057	12.38027	15.3502	12.847449999999998	11.946459999999998	20.656029999999998	20.6894	23.192149999999998	15.416939999999999	20.58929	10.244589999999999	29.96626	20.45581	28.865049999999997	15.483679999999998	29.799409999999998	10.31133	33.10304	15.784009999999999	32.53575	19.354599999999998	32.53575	11.579389999999998
livou361447am	0.53568	14.831640000000002	2.4105600000000003	16.30476	2.81232	13.325040000000001	12.45456	18.146160000000002	11.718000000000002	14.898600000000002	12.688920000000001	11.8854	19.585800000000003	19.82016	22.665960000000002	15.13296	19.78668	10.24488	28.960200000000004	20.121480000000002	27.687960000000004	15.166440000000001	28.893240000000002	10.17792	32.04036	15.19992	31.571640000000002	18.81576	31.605120000000003	11.349720000000001
livou361448am	0.89991	15.3318	3.49965	17.06496	4.06626	13.36533	14.13192	18.89811	13.56531	15.53178	14.23191	12.132119999999999	21.431189999999997	20.56461	24.664199999999997	15.63177	21.49785	10.63227	31.26354	20.73126	29.997	15.59844	31.26354	10.698929999999999	34.36323	15.63177	33.52998	19.83135	33.62997	11.59884
maamu521887am	0.76498	14.60114	3.05992	16.86282	3.25948	12.57228	12.37272	18.39278	12.705319999999999	14.800699999999999	12.87162	11.24188	20.089039999999997	19.922739999999997	22.98266	15.166559999999999	20.488159999999997	9.844959999999999	29.701179999999997	20.02252	28.70338	15.2996	30.06704	10.510159999999999	33.22674	15.4659	32.528279999999995	19.09124	32.860879999999995	11.474699999999999
maamu521889af	0.8991000000000001	14.885100000000001	3.1968000000000005	16.983	3.2967000000000004	13.0203	12.753900000000002	18.5481	12.454200000000002	15.118200000000002	13.1202	11.921400000000002	20.4129	20.279700000000002	23.2767	15.218100000000002	20.646	10.2231	30.436200000000003	20.346300000000003	29.137500000000003	15.451200000000002	30.169800000000002	10.289700000000002	33.932700000000004	15.318000000000001	32.9337	19.5471	32.967000000000006	11.2887
maamu521890af	0.76245	14.68545	3.41445	16.74075	3.54705	12.7296	12.597	18.4977	12.23235	14.917499999999999	12.597	11.70195	19.92315	19.9563	22.04475	15.050099999999999	20.254649999999998	10.37595	29.834999999999997	19.724249999999998	28.475849999999998	15.21585	29.60295	10.50855	33.31575	15.21585	32.65275	19.0281	32.58645	11.43675
mllau240540am	1.1693500000000001	14.099020000000001	3.10713	15.66929	3.2073600000000004	12.59557	11.72691	17.33979	11.42622	14.46653	11.79373	11.55986	18.108220000000003	19.64508	21.14853	14.56676	18.575960000000002	9.6889	27.797120000000003	19.64508	26.86164	15.001090000000001	28.198040000000002	10.42392	31.0713	15.001090000000001	30.403100000000002	18.609370000000002	30.63697	11.3594
mllau240542af	0.53616	15.91725	2.24517	17.45871	2.37921	14.50983	10.656179999999999	18.933149999999998	10.22055	16.084799999999998	10.79022	13.20294	17.324669999999998	20.977259999999998	20.03898	16.25235	17.59275	11.292869999999999	26.50641	20.27355	25.1325	16.118309999999997	26.43939	12.19764	29.053169999999998	16.35288	29.053169999999998	19.53633	29.120189999999997	12.86784
mlmau290237af	0.8332499999999999	15.19848	2.63307	16.63167	2.53308	13.69863	11.46552	17.9982	10.63227	15.03183	11.36553	11.932139999999999	17.764889999999998	20.09799	19.6647	15.165149999999999	17.964869999999998	10.03233	26.83065	19.46472	25.697429999999997	15.3318	26.897309999999997	11.098889999999999	29.730359999999997	15.49845	29.497049999999998	18.63147	29.56371	11.63217
mlmau290293af	0.9717899999999999	15.31407	2.91537	16.98957	3.11643	13.67208	11.728499999999999	18.26295	11.46042	15.213539999999998	12.16413	12.43221	18.966659999999997	20.30706	20.541629999999998	15.31407	18.564539999999997	10.32108	27.27714	19.53633	26.03727	15.0795	27.545219999999997	10.79022	30.427079999999997	15.31407	30.05847	18.63156	30.09198	11.86254
mlmau290294am	0.46787999999999996	14.5377	2.47308	16.2087	2.40624	13.13406	12.398819999999999	18.51468	11.63016	14.972159999999999	12.532499999999999	11.79726	19.350179999999998	20.41962	21.95694	15.47346	19.918319999999998	10.15968	28.97514	20.51988	28.13964	15.506879999999999	29.142239999999997	10.761239999999999	32.18346	15.60714	31.94952	19.28334	31.94952	12.0312
mlthu295925af	0.96889	15.60247	2.83985	17.07251	2.83985	14.132430000000001	12.094420000000001	18.509140000000002	11.66009	15.56906	11.960780000000002	12.79603	18.77642	20.580560000000002	21.18194	15.66929	18.609370000000002	10.6912	27.997580000000003	19.67849	26.82823	15.66929	27.964170000000003	11.893960000000002	31.00448	15.869750000000002	30.436510000000002	19.0437	30.503330000000002	12.52875
mlthu297111af	0.9665699999999999	14.73186	3.06636	16.29837	3.3329999999999997	13.09869	12.232109999999999	18.03153	11.23221	14.9985	12.39876	11.932139999999999	18.59814	19.964669999999998	21.597839999999998	15.365129999999999	18.93144	10.36563	27.63057	19.83135	26.663999999999998	15.565109999999999	28.03053	10.798919999999999	31.23021	15.59844	30.43029	19.13142	30.730259999999998	12.06546
mlthu533419af	1.26654	15.59844	2.56641	16.931639999999998	2.73306	14.065259999999999	11.76549	18.79812	11.96547	15.665099999999999	12.16545	12.56541	18.9981	20.6646	22.031129999999997	15.43179	18.964769999999998	10.63227	28.497149999999998	19.93134	27.83055	15.23181	28.36383	10.96557	31.09689	15.39846	30.563609999999997	19.29807	30.46362	11.59884
mlthu533423am	0.53328	15.665099999999999	2.13312	17.131619999999998	2.19978	14.165249999999999	11.46552	19.06476	11.298869999999999	15.79842	11.56551	12.96537	18.39816	20.93124	21.29787	16.36503	18.79812	11.03223	27.63057	20.3313	26.863979999999998	16.131719999999998	27.897209999999998	12.46542	31.09689	16.43169	30.19698	19.89801	30.49695	12.532079999999999
mlviu321204am	0.7725700000000001	15.58576	2.65361	17.16449	2.9559200000000003	13.70472	11.252650000000001	18.911170000000002	10.64803	15.85448	11.521370000000001	12.831380000000001	17.399620000000002	20.69144	20.72503	16.08961	17.937060000000002	11.45419	26.771230000000003	20.8258	25.96507	16.358330000000002	27.07354	12.39471	29.52561	16.49269	29.424840000000003	19.918870000000002	29.827920000000002	13.368820000000001
mlviu321207af	0.93828	16.084799999999998	2.71431	17.726789999999998	2.71431	14.342279999999999	10.62267	19.46931	10.55565	16.35288	10.95777	13.336979999999999	16.486919999999998	21.04428	19.703879999999998	16.72149	16.755	12.097109999999999	25.802699999999998	21.04428	25.33356	16.855529999999998	26.37237	12.76731	29.153699999999997	17.0901	28.751579999999997	20.27355	29.053169999999998	14.00718
mlviu321210af	0.90369	15.56355	2.77801	17.20358	3.04577	13.99046	11.88185	19.27872	11.07857	15.93172	12.01573	12.81901	18.50891	21.35386	21.25345	16.4003	18.64279	11.44674	27.64622	20.85181	26.40783	16.63459	27.81357	12.31696	30.69199	16.93582	30.18994	20.55058	30.55811	12.98636
mlviu321211af	0.8370000000000001	14.99904	2.77884	16.5726	3.14712	13.458960000000001	12.2202	18.447480000000002	11.718000000000002	15.19992	12.15324	12.320640000000001	18.78228	20.556720000000002	21.695040000000002	15.501240000000001	19.284480000000002	10.445760000000002	27.98928	20.088	27.15228	15.969960000000002	28.391040000000004	11.51712	30.902040000000003	16.070400000000003	30.56724	19.48536	30.83508	12.421080000000002
mlviu332462af	0.7727999999999999	16.8672	3.2256	18.412799999999997	3.36	15.153599999999999	11.0544	19.6224	10.6512	16.665599999999998	11.222399999999999	13.977599999999999	17.2368	21.2352	19.5888	16.9344	17.471999999999998	12.5328	26.04	21.168	24.5616	16.968	26.308799999999998	12.9024	28.862399999999997	17.2704	28.4256	20.630399999999998	28.795199999999998	13.9104
mlviu334783am	1.0656	15.2847	2.8971000000000005	16.916400000000003	2.9970000000000003	13.852800000000002	12.221100000000002	19.1142	12.087900000000001	16.050600000000003	12.6873	13.253400000000001	19.247400000000003	21.378600000000002	22.077900000000003	16.5501	19.746900000000004	11.688300000000002	28.305000000000003	21.378600000000002	26.640000000000004	16.916400000000003	28.804500000000004	12.554100000000002	31.0023	17.2494	30.669300000000003	20.9124	31.302000000000003	13.386600000000001
mlviu356803af	0.56848	15.31552	2.47456	16.8872	2.47456	13.67696	11.369599999999998	18.358559999999997	10.63392	15.282079999999999	11.43648	12.33936	18.726399999999998	20.231199999999998	20.9	15.2152	18.49232	10.39984	27.487679999999997	19.36176	26.216959999999997	15.01456	27.55456	11.068639999999998	30.4304	15.11488	30.062559999999998	18.626079999999998	30.162879999999998	11.804319999999999
mlviu356913af	1.1703999999999999	15.31552	3.0096	16.82032	2.9761599999999997	13.710399999999998	12.004959999999999	18.458879999999997	11.43648	15.31552	12.07184	12.23904	18.726399999999998	19.96368	21.5688	15.382399999999999	18.759839999999997	10.7008	27.55456	20.19776	26.35072	15.482719999999999	27.587999999999997	10.7008	30.597599999999996	15.51616	30.12944	19.127679999999998	30.296639999999996	11.770879999999998
mlviu356914af	0.836	15.181759999999999	3.04304	16.753439999999998	3.0096	13.67696	11.33616	18.358559999999997	10.73424	15.148319999999998	11.269279999999998	12.305919999999999	18.057599999999997	20.16432	20.532159999999998	15.382399999999999	18.42544	10.43328	27.487679999999997	19.99712	25.615039999999997	15.382399999999999	27.119839999999996	11.001759999999999	29.995679999999997	15.449279999999998	29.861919999999998	18.99392	29.861919999999998	11.703999999999999
mlviu356917af	1.10616	15.11752	3.4190400000000003	16.79352	3.2849600000000003	13.84376	11.26272	19.24048	10.86048	16.022560000000002	11.69848	12.83816	17.86616	21.788	20.34664	16.82704	18.63712	11.69848	27.017120000000002	22.056160000000002	25.944480000000002	17.46392	27.75456	13.30744	29.86632	17.73208	29.26296	21.48632	30.000400000000003	14.111920000000001
mlviu356920af	1.2749000000000001	15.365900000000002	3.58985	16.80855	3.8247000000000004	13.721950000000001	12.044450000000001	18.117	11.574750000000002	15.198150000000002	12.111550000000001	12.346400000000001	18.6538	19.794500000000003	21.371350000000003	15.030400000000002	19.15705	10.366950000000001	27.309700000000003	19.526100000000003	26.370300000000004	15.198150000000002	27.376800000000003	10.90375	30.329200000000004	15.365900000000002	29.825950000000002	18.922200000000004	29.725300000000004	11.440550000000002
mlviu356989am	1.3100100000000001	14.645240000000001	3.7284900000000003	16.391920000000002	3.6949	12.89856	12.831380000000001	17.66834	12.4283	14.7796	12.79779	11.89086	19.61656	19.68374	22.33735	14.84678	19.8181	10.31213	29.12253	19.952460000000002	27.678160000000002	15.216270000000002	29.424840000000003	10.68162	32.31358	15.24986	31.70896	18.877580000000002	31.74255	11.588550000000001
mlviu357781am	0.63764	16.14236	2.8190399999999998	17.619	2.71836	14.5986	10.60496	18.82716	9.83308	15.87388	10.403599999999999	12.78636	16.84712	20.06888	19.59904	15.504719999999999	16.34372	11.10836	25.94188	19.498359999999998	24.80084	15.23624	25.774079999999998	11.2426	28.79448	15.504719999999999	28.89516	18.49156	28.72736	11.77956
mlviu357787am	0.8107199999999999	16.5522	2.80374	18.004739999999998	2.90508	15.133439999999998	11.11362	19.01814	10.539359999999999	16.68732	11.079839999999999	13.984919999999999	17.63316	21.348959999999998	20.403119999999998	16.957559999999997	17.903399999999998	12.46482	26.787539999999996	21.247619999999998	25.80792	17.160239999999998	26.956439999999997	12.971519999999998	29.99664	17.092679999999998	29.253479999999996	20.63958	29.489939999999997	14.08626
mlviu358877af	1.0752	15.724799999999998	2.9903999999999997	17.2704	3.3263999999999996	14.078399999999998	10.9536	18.7488	10.415999999999999	15.792	10.9536	12.767999999999999	17.3376	20.731199999999998	20.1264	16.1616	17.606399999999997	11.188799999999999	26.04	19.991999999999997	24.763199999999998	16.2624	26.1744	12.465599999999998	28.56	16.1952	28.727999999999998	19.6896	28.895999999999997	12.767999999999999
mnguu530806am	0.73524	15.30636	2.77386	16.97736	2.5065	13.7022	10.928339999999999	18.51468	10.39362	15.33978	11.028599999999999	12.46566	17.478659999999998	19.75122	19.951739999999997	15.33978	17.64576	10.627559999999999	26.9031	19.7178	26.10102	15.272939999999998	26.735999999999997	10.627559999999999	30.211679999999998	15.30636	29.5767	18.74862	29.61012	11.83068
mnsau277708af	0.9028799999999999	14.11168	3.24368	15.81712	3.4108799999999997	12.67376	11.804319999999999	17.455679999999997	11.302719999999999	14.546399999999998	12.004959999999999	11.703999999999999	18.258239999999997	19.127679999999998	20.79968	14.680159999999999	18.69296	10.09888	27.45424	19.428639999999998	26.283839999999998	14.880799999999999	27.55456	9.99856	30.697919999999996	14.981119999999999	29.72816	18.659519999999997	29.694719999999997	10.73424
mqeiu257427af	1.19736	15.89828	3.1597	17.59454	2.86036	14.23528	13.03792	18.92494	12.505759999999999	15.598939999999999	12.87162	12.43924	19.689919999999997	20.488159999999997	22.58354	15.66546	19.65666	10.876019999999999	29.368579999999998	20.2886	28.07144	15.66546	29.069239999999997	10.709719999999999	32.32872	15.565679999999999	31.863079999999997	19.357319999999998	31.763299999999997	11.740779999999999
mqhau257425af	1.1641	14.800699999999999	3.09318	16.4637	3.45904	13.137699999999999	13.4703	18.35952	12.539019999999999	15.000259999999999	13.337259999999999	11.57448	20.42164	20.155559999999998	22.716579999999997	15.366119999999999	20.52142	10.54342	29.867479999999997	20.2886	28.503819999999997	15.399379999999999	30.033779999999997	10.84276	32.827619999999996	15.66546	32.32872	19.32406	32.62806	11.9736
mqhau257426am	1.40448	15.549599999999998	3.4108799999999997	17.42224	4.0127999999999995	13.944479999999999	13.643519999999999	19.3952	12.707199999999998	16.151519999999998	13.844159999999999	13.07504	20.59904	21.20096	23.341119999999997	16.051199999999998	20.532159999999998	11.503359999999999	30.697919999999996	21.00032	29.092799999999997	16.28528	30.463839999999998	11.73744	33.40656	16.452479999999998	32.938399999999994	19.76304	32.87152	12.64032
mrbiu282127af	0.70224	15.91744	3.0096	17.7232	2.90928	14.245439999999999	14.01136	18.726399999999998	13.108479999999998	16.01776	13.67696	12.67376	21.00032	21.0672	24.0768	16.2184	20.732799999999997	11.302719999999999	30.798239999999996	20.9	29.895359999999997	16.51936	30.865119999999997	11.63712	33.941599999999994	16.61968	33.7744	19.930239999999998	34.04192	12.77408
mrbiu282128am	0.73326	15.83175	3.36633	17.86488	3.39966	13.76529	14.29857	19.53138	13.965269999999999	15.93174	14.39856	12.26544	22.431089999999998	20.73126	25.264139999999998	15.965069999999999	22.36443	11.198879999999999	32.89671	20.73126	31.43019	15.83175	32.79672	10.86558	36.39636	15.765089999999999	35.82975	19.46472	36.12972	12.832049999999999
mrbiu282129am	0.79992	15.69843	3.09969	17.564909999999998	3.2330099999999997	13.76529	13.965269999999999	19.69803	13.56531	16.03173	13.931939999999999	12.46542	21.431189999999997	21.597839999999998	24.664199999999997	16.665	22.13112	11.398859999999999	31.763489999999997	21.89781	30.563609999999997	16.9983	32.09679	11.89881	35.096489999999996	17.23161	34.39656	20.89791	34.89651	13.26534
mrbiu282130am	0.5679700000000001	14.46653	3.10713	16.270670000000003	3.14054	12.56216	12.52875	17.60707	12.094420000000001	14.3663	12.59557	11.292580000000001	19.44462	19.27757	22.217650000000003	14.29948	19.57826	9.48844	29.0667	19.44462	27.730300000000003	14.7004	29.20034	9.72231	31.973370000000003	14.7004	31.472220000000004	18.308680000000003	31.572450000000003	10.75802
mrenu538392af	0.7659	16.0839	3.1302000000000003	17.9154	3.2301	14.4189	13.819500000000001	20.346300000000003	12.554100000000002	16.5501	13.952700000000002	12.820500000000001	21.611700000000003	21.7449	25.141500000000004	17.2161	22.311000000000003	12.221100000000002	32.101200000000006	21.9114	31.135500000000004	17.582400000000003	32.5341	13.153500000000001	35.9973	17.715600000000002	34.9983	21.445200000000003	35.2314	13.519800000000002
mngau277467am	0.70392	15.4192	2.94976	17.12872	3.2179200000000003	13.64264	13.44152	18.83824	12.77112	15.78792	13.30744	12.50296	19.9444	20.648320000000002	22.7936	16.15664	20.447200000000002	11.09512	30.26856	20.983520000000002	28.9948	16.5924	30.26856	11.463840000000001	33.620560000000005	16.49184	32.58144	19.9444	32.8496	12.33536
mngau277468am	1.0332299999999999	16.331699999999998	3.5663099999999996	18.06486	3.79962	14.59854	12.96537	19.73136	12.332099999999999	16.531679999999998	13.16535	13.19868	20.597939999999998	21.73116	23.031029999999998	16.89831	20.83125	11.89881	30.26364	21.93114	28.76379	17.03163	30.63027	12.19878	33.62997	17.164949999999997	32.56341	21.13122	32.93004	12.89871
mngau277473am	0.7659	14.818500000000002	3.1635000000000004	16.450200000000002	3.2967000000000004	13.086900000000002	12.654000000000002	18.2484	12.4875	15.118200000000002	13.153500000000001	11.921400000000002	19.680300000000003	19.946700000000003	22.544100000000004	15.351300000000002	19.746900000000004	10.889100000000001	29.204100000000004	20.712600000000002	28.737900000000003	15.784200000000002	29.537100000000002	10.989	32.7006	16.050600000000003	31.668300000000002	19.5804	32.101200000000006	12.2544
mngau278365af	0.6688	15.2152	2.8423999999999996	16.954079999999998	3.04304	13.543199999999999	12.33936	18.726399999999998	11.469919999999998	15.549599999999998	12.406239999999999	12.43968	18.79328	20.26464	21.9032	15.683359999999999	19.19456	10.90144	28.791839999999997	20.36496	27.55456	15.683359999999999	28.72496	11.068639999999998	31.667679999999997	15.950879999999998	31.065759999999997	19.829919999999998	31.4336	12.27248
mngau278375af	1.1998799999999998	15.965069999999999	3.19968	17.531579999999998	3.0330299999999997	14.165249999999999	13.26534	19.29807	12.6654	15.9984	13.39866	12.6654	20.197979999999998	20.73126	23.36433	16.131719999999998	20.53128	11.3322	30.19698	21.13122	29.23041	16.16505	30.26364	11.26554	33.463319999999996	16.49835	32.630069999999996	20.09799	32.79672	12.46542
mngau278938af	0.9343599999999999	15.450309999999998	2.8030799999999996	16.985329999999998	2.90319	13.88192	12.113309999999998	18.753939999999997	11.412539999999998	15.817379999999998	12.38027	12.880819999999998	19.020899999999997	20.656029999999998	21.857349999999997	16.251189999999998	19.55482	11.512649999999999	28.364499999999996	20.656029999999998	27.563619999999997	16.55152	28.464609999999997	11.84635	30.967359999999996	16.38467	30.566919999999996	20.055369999999996	30.7004	12.713969999999998
mrkwu276635af	0.5005499999999999	14.58269	2.90319	16.3513	2.8364499999999997	13.014299999999999	12.079939999999999	17.98643	11.345799999999999	14.949759999999998	12.346899999999998	12.0132	18.58709	19.62156	21.557019999999998	15.416939999999999	19.187749999999998	10.845249999999998	27.663729999999997	20.422439999999998	26.996329999999997	15.88412	28.030799999999996	11.24569	30.900619999999996	16.084339999999997	30.333329999999997	19.421339999999997	30.566919999999996	12.0132
mrmau306274am	1.1012099999999998	15.183349999999999	3.10341	16.985329999999998	3.0033	13.31463	14.41584	18.98753	13.6817	15.316829999999998	14.04877	11.712869999999999	21.456909999999997	20.489179999999998	24.76054	15.550419999999999	21.59039	10.51155	31.901719999999997	20.12211	30.500179999999997	15.617159999999998	32.13531	11.27906	34.80491	15.784009999999999	34.60469	19.38797	34.83828	11.879719999999999
mrmau308268am	0.8332499999999999	16.09839	2.86638	18.06486	2.83305	14.265239999999999	13.865279999999998	20.03133	13.6653	16.331699999999998	13.865279999999998	12.49875	22.16445	21.49785	24.73086	16.531679999999998	22.631069999999998	11.43219	31.963469999999997	21.36453	30.39696	16.86498	32.296769999999995	12.09879	35.36313	16.83165	34.82985	20.93124	35.3298	12.69873
mrrlu282246af	0.8332499999999999	15.39846	3.09969	17.23161	3.26634	13.49865	13.09869	19.13142	12.732059999999999	15.565109999999999	13.16535	12.19878	20.797919999999998	20.6646	23.13102	15.69843	20.797919999999998	10.56561	30.296969999999998	20.06466	28.897109999999998	15.63177	29.997	11.098889999999999	33.496649999999995	15.63177	33.096689999999995	19.26474	32.96337	11.63217
mrrlu282247am	1.03912	15.2516	3.88832	17.29632	3.4190400000000003	13.408000000000001	13.03928	18.90528	12.871680000000001	15.352160000000001	13.34096	12.000160000000001	20.88296	20.279600000000002	23.19584	15.7544	21.151120000000002	10.82696	30.26856	20.17904	29.1624	15.620320000000001	30.369120000000002	10.96104	33.72112	15.452720000000001	32.81608	19.7768	33.08424	11.69848
mrrru282840am	0.8044800000000001	16.99464	2.61456	18.7712	2.61456	15.184560000000001	13.97784	20.74888	13.139840000000001	17.12872	13.97784	13.64264	21.08408	21.55336	24.20144	17.12872	21.6204	12.2348	31.844	21.92208	30.63728	16.99464	31.810480000000002	12.2348	34.82728	17.02816	34.45856	20.48072	34.42504	12.67056
mrrru282844am	0.70224	15.850559999999998	2.7420799999999996	17.62288	2.508	14.044799999999999	13.409439999999998	19.46208	12.840959999999999	15.783679999999999	13.57664	12.506559999999999	20.9	20.933439999999997	24.009919999999997	16.08464	21.10064	11.269279999999998	31.33328	20.66592	30.12944	16.28528	31.299839999999996	11.603679999999999	34.04192	16.3856	33.540319999999994	20.064	33.47344	12.13872
mrrru282854am	1.60704	15.19992	3.14712	17.10828	3.11364	13.29156	13.760280000000002	18.84924	13.42548	15.19992	14.028120000000001	11.483640000000001	21.62808	20.590200000000003	24.30648	15.601680000000002	21.862440000000003	10.3788	32.00688	20.52324	31.002480000000002	15.76908	32.140800000000006	11.18232	35.08704	15.969960000000002	34.28352	19.95408	34.71876	11.985840000000001
ncgru271506af	0.9363199999999999	14.847359999999998	3.6784	16.58624	3.47776	13.342559999999999	13.610079999999998	18.759839999999997	13.543199999999999	15.181759999999999	14.17856	11.97152	21.10064	19.829919999999998	24.411199999999997	15.750239999999998	21.4016	10.93488	31.4336	20.431839999999998	30.196319999999996	15.883999999999999	31.701119999999996	11.302719999999999	34.877919999999996	15.91744	34.6104	19.49552	34.84448	12.13872
ncgru271508am	1.30299	15.43542	3.14054	17.23956	3.5414600000000003	13.46423	13.998790000000001	19.01029	13.59787	15.50224	14.165840000000001	12.094420000000001	21.61627	20.346690000000002	24.322480000000002	15.53565	21.41581	10.89166	31.772910000000003	20.446920000000002	30.90425	15.769520000000002	31.605860000000003	10.79143	35.01368	15.63588	34.27866	19.3778	34.4123	11.6935
ncgru271510af	1.1693500000000001	14.967680000000001	3.341	16.671590000000002	3.14054	13.46423	13.096720000000001	18.74301	12.76262	15.46883	13.29718	12.094420000000001	20.480330000000002	20.313280000000002	23.28677	15.60247	21.01489	11.058710000000001	29.968770000000003	21.01489	28.76601	15.903160000000002	30.102410000000003	10.958480000000002	33.61046	16.270670000000003	33.04249	19.77872	33.276360000000004	12.3617
ncgru271512af	0.8325000000000001	15.517800000000001	2.7972	17.116200000000003	2.9637000000000002	13.8861	12.420900000000001	19.080900000000003	11.555100000000001	15.651000000000002	12.3876	12.4875	19.647000000000002	20.4462	22.1445	15.8175	19.5471	11.2887	28.871100000000002	20.146500000000003	27.7389	16.0839	28.871100000000002	11.255400000000002	31.801500000000004	16.1172	31.568400000000004	19.480500000000003	31.701600000000003	12.087900000000001
ncgru276745am	0.6666	15.69843	2.89971	17.23161	3.26634	14.03193	13.16535	19.3314	13.06536	15.69843	13.232009999999999	12.79872	20.3313	20.76459	22.93104	16.09839	20.83125	11.49885	30.06366	21.16455	29.16375	16.36503	30.296969999999998	11.59884	33.56331	16.59834	32.89671	20.197979999999998	33.33	12.59874
ncgru276754am	0.6674	15.950859999999999	3.0366699999999995	17.619359999999997	3.13678	14.04877	12.280159999999999	19.688299999999998	11.84635	16.084339999999997	12.079939999999999	12.41364	19.354599999999998	20.789509999999996	22.191049999999997	16.28456	19.28786	11.779609999999998	28.731569999999998	21.18995	27.563619999999997	16.51815	29.065269999999998	11.746239999999998	32.33553	16.484779999999997	31.901719999999997	20.12211	31.901719999999997	12.647229999999999
phbau575115a0	0.36388	14.91908	2.58024	16.90388	2.3156	13.03352	12.20652	18.45864	11.54492	15.01832	12.27268	11.9088	19.38488	19.881079999999997	22.62672	15.2168	19.98032	9.85784	29.57352	19.748759999999997	28.7796	15.51452	29.37504	10.51944	32.71612	15.31604	31.85604	19.5172	32.352239999999995	11.21412
phbuu478089am	1.1322	15.218100000000002	3.0969	17.0163	3.8961000000000006	13.386600000000001	12.987000000000002	18.781200000000002	12.887100000000002	15.218100000000002	13.2201	11.688300000000002	20.6793	20.2464	23.742900000000002	15.351300000000002	21.012300000000003	10.289700000000002	30.869100000000003	19.8468	30.103200000000005	15.584400000000002	30.802500000000002	10.989	33.999300000000005	15.9174	33.932700000000004	19.014300000000002	33.932700000000004	11.8215
phbuu478090af	1.29129	14.46907	3.54277	16.12457	3.87387	12.54869	13.17778	17.8794	12.78046	14.43596	13.17778	11.22429	20.49509	19.36935	23.44188	14.63462	20.89241	10.03233	30.7923	19.07136	29.89833	14.73395	30.62675	10.42965	33.67287	14.80017	33.17622	18.30983	33.20933	11.32362
phbuu478092am	1.06304	14.98222	3.52132	16.74288	3.58776	13.25478	13.81952	18.56998	12.72326	14.91578	13.71986	11.36124	21.19436	20.19776	24.01806	14.88256	21.19436	9.83312	31.35968	19.50014	30.16376	15.08188	31.0607	9.73346	34.3827	14.98222	34.2166	18.66964	34.18338	11.19514
phbuu478094af	1.0288899999999999	15.001879999999998	2.72158	16.62819	3.1862399999999997	13.342379999999999	12.24711	18.65278	12.04797	15.167829999999999	12.71177	12.04797	19.382959999999997	20.179519999999997	22.204109999999996	15.433349999999999	20.113139999999998	10.68718	29.07444	20.212709999999998	28.14512	15.732059999999999	29.107629999999997	10.952699999999998	32.1943	15.765249999999998	31.862399999999997	19.44934	32.09473	12.114349999999998
phbuu478097am	0.89694	15.41408	2.69082	16.84254	2.69082	13.952399999999999	11.92598	18.86896	11.49412	15.41408	11.92598	12.1253	19.13472	20.52996	21.89198	15.51374	19.06828	10.19854	28.104119999999998	20.03166	27.34006	15.6134	28.17056	11.19514	31.12714	15.38086	30.82816	19.167939999999998	30.92782	12.02564
phbuu478104am	1.36653	16.03173	3.29967	17.6649	3.69963	14.23191	13.09869	19.43139	12.36543	16.19838	13.36533	12.69873	20.43129	20.93124	23.231009999999998	16.131719999999998	20.63127	11.46552	30.6636	20.76459	29.79702	16.36503	30.79692	12.09879	34.16325	16.36503	33.42999	19.6647	33.463319999999996	12.932039999999999
phcuu478106am	0.9956999999999999	14.769549999999999	2.9871	16.661379999999998	2.9539099999999996	13.176429999999998	11.583309999999999	18.81873	11.218219999999999	15.300589999999998	11.682879999999999	12.24711	18.61959	21.009269999999997	21.2416	15.79844	19.2502	10.22252	28.277879999999996	20.2459	27.14942	16.063959999999998	28.477019999999996	11.74926	31.364549999999998	16.03077	31.264979999999998	19.515719999999998	31.364549999999998	12.579009999999998
phcuu478107af	0.86476	14.301799999999998	2.7273199999999997	16.1311	2.69406	12.77184	12.17316	18.093439999999998	11.940339999999999	14.734179999999999	12.8051	11.20862	20.089039999999997	20.22208	22.616799999999998	15.133299999999998	20.089039999999997	9.878219999999999	29.368579999999998	19.72318	28.902939999999997	15.399379999999999	29.56814	10.476899999999999	32.49502	15.399379999999999	32.0959	18.658859999999997	32.528279999999995	11.940339999999999
phcuu478109am	1.06304	15.48052	3.22234	17.04186	3.22234	13.58698	13.75308	18.96862	13.18834	15.21476	13.68664	11.49412	21.65944	20.62962	23.95162	15.38086	21.52656	10.09888	31.26002	19.96522	29.86478	15.51374	31.0607	10.82972	34.34948	15.51374	34.48236	19.334039999999998	34.51558	11.693439999999999
phcuu478110af	0.7308399999999999	14.98222	2.9565799999999998	16.61	2.89014	13.38766	11.56056	18.30422	11.16192	15.01544	11.59378	12.02564	18.70286	20.03166	21.49334	14.91578	18.50354	9.966	28.13734	19.334039999999998	27.00786	14.65002	27.705479999999998	10.23176	30.92782	14.71646	31.0607	18.20456	30.76172	11.16192
phdiu462209am	1.3288	15.87916	4.45148	17.9388	3.88674	13.852739999999999	14.71646	19.167939999999998	13.852739999999999	15.58018	14.68324	11.793099999999999	23.420099999999998	20.86216	25.0811	15.38086	23.386879999999998	10.09888	33.18678	19.86556	32.12374	14.949	33.25322	10.76328	36.34268	15.54696	36.17658	19.13472	35.97726	10.99582
phdiu462218am	0.663	14.5197	2.7514499999999997	16.1772	3.0498	12.762749999999999	13.1274	18.232499999999998	12.23235	14.68545	13.160549999999999	11.17155	20.3541	20.1552	23.03925	14.95065	20.58615	9.6798	30.895799999999998	19.3596	29.9013	15.14955	31.028399999999998	10.740599999999999	34.0119	15.116399999999999	33.6141	18.8955	33.58095	11.072099999999999
phdiu462221af	0.86372	16.41068	4.01962	18.20456	3.28878	14.51714	12.4575	19.99844	11.4609	15.81272	12.88936	12.35784	20.62962	20.86216	22.62282	15.31442	20.29742	10.39786	30.69528	19.69946	28.76852	15.4473	30.36308	10.89616	33.48576	15.21476	33.48576	18.73608	33.15356	11.2948
phdiu462223af	1.2597	15.845699999999999	3.9779999999999998	17.60265	4.27635	13.95615	12.9285	19.52535	12.36495	15.978299999999999	13.1937	12.5307	20.2215	20.78505	23.17185	15.779399999999999	20.387249999999998	10.77375	30.46485	20.2878	28.8405	15.67995	30.39855	11.204699999999999	33.0837	15.67995	33.05055	19.1607	33.0837	12.1329
phluu143064am	1.5651000000000002	16.050600000000003	4.495500000000001	17.8821	4.495500000000001	14.319	12.787200000000002	19.3806	12.720600000000001	16.1838	13.086900000000002	13.2201	20.146500000000003	21.411900000000003	23.6763	16.650000000000002	20.1798	11.8215	29.603700000000003	20.979000000000003	28.371600000000004	16.7499	29.503800000000002	12.2544	32.201100000000004	16.716600000000003	32.500800000000005	20.2131	32.5341	13.3533
phluu145780af	1.1998799999999998	14.39856	3.26634	16.06506	3.4663199999999996	12.96537	11.59884	18.23151	11.23221	14.965169999999999	11.832149999999999	11.69883	18.26484	20.26464	21.797819999999998	15.53178	18.93144	10.56561	27.697229999999998	20.197979999999998	26.863979999999998	15.83175	28.03053	11.69883	30.763589999999997	16.26504	30.296969999999998	19.53138	30.6636	12.69873
phluu145781af	1.30416	14.479519999999999	3.57808	16.18496	3.8455999999999997	12.941279999999999	11.43648	17.79008	10.767679999999999	14.880799999999999	11.469919999999998	11.804319999999999	17.957279999999997	19.829919999999998	20.66592	15.081439999999999	18.458879999999997	10.1992	27.086399999999998	19.59584	26.484479999999998	15.2152	27.320479999999996	11.23584	29.962239999999998	15.482719999999999	29.52752	18.659519999999997	29.761599999999998	12.004959999999999
phluu145782af	0.56661	14.165249999999999	2.6664	15.73176	2.26644	12.56541	10.93224	17.49825	10.73226	14.43189	11.23221	11.36553	17.86488	19.764689999999998	20.49795	14.765189999999999	18.23151	9.599039999999999	26.663999999999998	19.29807	25.56411	15.09849	26.83065	10.46562	29.36373	15.265139999999999	28.86378	18.53148	29.36373	11.56551
phluu145804am	1.13322	14.265239999999999	3.49965	16.23171	3.5663099999999996	12.732059999999999	12.36543	18.46482	11.79882	14.93184	12.532079999999999	11.398859999999999	19.89801	20.397959999999998	22.09779	15.565109999999999	20.26464	10.63227	29.36373	20.397959999999998	28.097189999999998	15.9984	29.497049999999998	11.43219	32.56341	16.03173	32.16345	19.6647	32.53008	12.332099999999999
phluu145807am	1.74096	15.568200000000001	3.81672	17.342640000000003	3.6493200000000003	13.894200000000001	12.58848	19.251	12.3876	15.63516	12.688920000000001	12.052800000000001	19.987560000000002	21.05892	22.599	15.969960000000002	20.021040000000003	10.881	28.99368	21.05892	28.02276	16.036920000000002	29.395440000000004	11.58408	32.241240000000005	16.30476	32.00688	19.78668	32.17428	12.58848
phluu145812am	0.5005499999999999	14.015399999999998	2.86982	15.917489999999999	2.9699299999999997	12.38027	11.345799999999999	18.0198	11.312429999999999	14.515949999999998	11.746239999999998	10.778509999999999	18.88742	19.821779999999997	21.99083	14.61606	18.920789999999997	9.57719	28.364499999999996	19.354599999999998	27.296659999999996	14.682799999999999	28.331129999999998	10.14448	31.568019999999997	14.916389999999998	31.067469999999997	18.32013	31.167579999999997	11.145579999999999
phluu145813am	1.2346899999999998	14.682799999999999	3.4371099999999997	16.21782	3.5038499999999995	12.91419	12.280159999999999	17.98643	12.113309999999998	14.61606	12.613859999999999	11.379169999999998	19.38797	19.95526	22.49138	14.883019999999998	19.688299999999998	9.877519999999999	28.698199999999996	19.921889999999998	27.897319999999997	15.183349999999999	28.865049999999997	10.51155	31.901719999999997	15.3502	31.301059999999996	18.98753	31.868349999999996	11.679499999999999
phluu261168am	1.03447	14.883019999999998	3.0033	16.61826	2.86982	13.181149999999999	12.880819999999998	18.453609999999998	12.647229999999999	15.016499999999999	13.014299999999999	11.779609999999998	20.322329999999997	19.988629999999997	23.22552	15.316829999999998	20.28896	10.51155	30.032999999999998	19.688299999999998	28.49798	15.316829999999998	30.032999999999998	10.645029999999998	33.203149999999994	15.416939999999999	33.13641	18.88742	33.303259999999995	11.64613
phluu277698am	0.96976	14.947679999999998	3.24368	16.92064	3.1767999999999996	13.208799999999998	12.43968	18.826719999999998	11.703999999999999	15.583039999999999	12.707199999999998	12.33936	19.79648	20.632479999999997	22.505119999999998	15.91744	20.064	11.001759999999999	29.059359999999998	21.16752	27.888959999999997	16.2184	29.159679999999998	11.102079999999999	32.57056	16.41904	32.03552	19.96368	32.2696	12.3728
phluu277699af	0.96019	15.72725	3.54277	17.61452	3.44344	13.93931	12.21759	19.07136	12.2507	15.892800000000001	12.41625	12.846680000000001	19.63423	20.99174	22.48169	15.85969	19.96533	11.12496	29.07058	21.28973	27.74618	16.19079	29.23613	11.2574	32.74579	16.32323	31.68627	20.46198	32.01737	12.35003
phluu277700am	0.9990000000000001	14.019300000000001	3.8961000000000006	16.017300000000002	3.5298000000000003	12.321000000000002	12.620700000000001	18.1152	12.1545	14.618700000000002	12.853800000000001	11.0889	20.113200000000003	19.913400000000003	22.8105	15.018300000000002	20.346300000000003	10.0899	29.7036	20.0466	28.704600000000003	15.584400000000002	30.036600000000004	10.789200000000001	33.2334	15.551100000000002	32.6007	19.247400000000003	32.900400000000005	11.8215
phluu278632am	1.06528	14.71418	3.09597	16.57842	3.46216	12.81665	13.24942	18.54253	13.48245	14.84734	13.84864	11.18544	21.03928	20.40677	24.101960000000002	15.14695	21.50534	9.95371	31.32589	20.07387	30.19403	15.34669	31.52563	10.75267	34.42186	15.67959	33.88922	19.50794	34.05567	11.68479
phluu278636af	0.63403	15.216719999999999	2.16905	16.71837	2.8364499999999997	13.648329999999998	12.447009999999999	18.82068	12.246789999999999	15.51705	12.713969999999998	12.38027	20.12211	20.989729999999998	22.49138	15.88412	19.988629999999997	10.87862	29.73267	20.789509999999996	28.965159999999997	16.18445	30.099739999999997	11.47928	33.00293	16.21782	32.46901	19.921889999999998	32.502379999999995	12.079939999999999
phluu348866af	0.59868	15.06678	2.5610199999999996	16.69652	2.59428	13.43704	12.00686	18.69212	10.277339999999999	15.166559999999999	12.00686	11.707519999999999	19.39058	20.92054	22.68332	15.49916	19.85622	10.1443	29.368579999999998	20.488159999999997	28.171219999999998	15.731979999999998	29.20228	11.275139999999999	32.49502	16.19762	31.89634	19.72318	32.22894	12.505759999999999
phluu348947af	0.96454	13.83616	2.6275399999999998	15.6322	2.6608	12.37272	11.84056	17.72758	11.57448	14.501359999999998	12.20642	11.20862	19.124499999999998	19.956	21.9516	14.900479999999998	19.4571	9.91148	28.80316	19.72318	27.938399999999998	15.2996	29.235539999999997	10.8095	32.0959	15.798499999999999	31.863079999999997	18.958199999999998	32.195679999999996	11.907079999999999
phmiu125223af	1.46652	16.76499	4.29957	18.46482	4.4328899999999996	14.865179999999999	13.132019999999999	20.09799	12.732059999999999	16.931639999999998	13.232009999999999	13.49865	20.49795	21.997799999999998	23.19768	16.9983	20.96457	12.06546	29.930339999999998	21.797819999999998	28.43049	17.23161	29.86368	12.332099999999999	33.13002	17.29827	32.86338	20.89791	33.063359999999996	13.39866
phmiu125225am	1.23728	15.248639999999998	3.54464	17.2216	3.87904	13.47632	13.643519999999999	19.227999999999998	13.17536	15.61648	13.97792	12.3728	20.5656	21.5688	21.936639999999997	15.91744	20.59904	10.60048	30.095999999999997	20.26464	28.424	15.7168	29.9288	11.570239999999998	33.17248	15.783679999999999	33.540319999999994	19.76304	33.2728	12.07184
phmiu125227am	0.9677299999999999	15.984229999999998	2.6696	17.485879999999998	2.9699299999999997	14.24899	13.047669999999998	19.354599999999998	12.313529999999998	15.984229999999998	13.11441	12.280159999999999	20.722769999999997	20.989729999999998	23.05867	16.11771	20.62266	10.945359999999999	30.900619999999996	20.62266	29.499079999999996	16.05097	30.933989999999998	11.579389999999998	33.90392	16.418039999999998	33.536849999999994	19.821779999999997	33.57022	12.680599999999998
phmiu144614am	0.6327	15.018300000000002	2.0646	16.5168	2.0646	13.3533	11.988000000000001	18.5148	11.555100000000001	14.985000000000001	12.087900000000001	11.4219	19.280700000000003	20.146500000000003	21.7116	14.885100000000001	19.513800000000003	9.723600000000001	29.170800000000003	19.513800000000003	28.071900000000003	15.018300000000002	28.937700000000003	10.1232	32.267700000000005	15.151500000000002	31.868100000000002	18.614700000000003	32.034600000000005	11.5218
phmou277583am	0.43472	14.81392	2.6752	16.68656	2.9761599999999997	13.108479999999998	11.770879999999998	18.157919999999997	10.63392	14.981119999999999	11.603679999999999	11.97152	18.826719999999998	20.231199999999998	21.435039999999997	15.248639999999998	18.826719999999998	9.93168	28.2568	19.629279999999998	27.15328	15.2152	28.189919999999997	10.60048	30.932	15.181759999999999	30.697919999999996	18.860159999999997	30.564159999999998	11.33616
phmou277584am	0.7691199999999999	14.07824	2.37424	15.649919999999998	2.508	12.606879999999999	11.5368	17.555999999999997	10.968319999999999	14.345759999999999	11.97152	11.269279999999998	18.659519999999997	19.99712	21.5688	14.880799999999999	18.960479999999997	9.49696	28.290239999999997	19.86336	27.287039999999998	15.047999999999998	28.52432	10.39984	31.400159999999996	15.181759999999999	30.697919999999996	18.79328	31.03232	11.302719999999999
phmou277585af	0.86762	15.88412	3.6373299999999995	17.75284	3.83755	13.915289999999999	12.78071	19.15438	12.313529999999998	15.984229999999998	12.980929999999999	12.78071	19.72167	21.123209999999997	22.691599999999998	16.017599999999998	20.022	10.778509999999999	29.298859999999998	20.555919999999997	28.66483	15.950859999999999	29.39897	11.412539999999998	32.10194	16.11771	31.668129999999998	19.688299999999998	31.701499999999996	12.113309999999998
phmou277640af	0.76659	14.39856	2.93304	15.965069999999999	2.86638	12.632069999999999	11.298869999999999	17.46492	10.93224	14.3319	11.43219	11.13222	18.364829999999998	19.564709999999998	20.797919999999998	14.3319	18.364829999999998	9.19908	27.663899999999998	18.59814	26.59734	14.43189	27.53058	9.998999999999999	30.03033	14.43189	29.6637	17.9982	29.730359999999997	10.73226
phmou277641am	0.9977999999999999	14.66766	3.05992	16.53022	3.45904	12.77184	12.672059999999998	18.19322	12.306199999999999	15.03352	13.00466	11.873819999999998	20.720979999999997	20.35512	23.248739999999998	15.199819999999999	20.85402	10.277339999999999	30.499419999999997	20.089039999999997	29.401839999999996	15.49916	30.732239999999997	10.8095	33.35978	15.532419999999998	32.993919999999996	19.32406	33.160219999999995	11.474699999999999
phmou277643af	0.7684300000000001	15.969980000000001	3.341	17.87435	3.2741800000000003	14.266070000000001	13.230360000000001	19.31098	12.896260000000002	16.13703	13.163540000000001	13.029900000000001	20.81443	20.91466	24.021790000000003	15.936570000000001	20.98148	11.125530000000001	30.80402	20.78102	29.601260000000003	16.437720000000002	30.80402	11.82714	33.77751	16.404310000000002	33.410000000000004	20.413510000000002	33.410000000000004	12.3617
phneu458834af	0.96251	15.001879999999998	2.82115	16.69457	2.72158	13.57471	12.379869999999999	18.785539999999997	11.583309999999999	15.49973	12.778149999999998	11.981589999999999	19.515719999999998	20.54461	21.839019999999998	15.532919999999999	19.814429999999998	10.48804	29.871	20.67737	28.211499999999997	15.632489999999999	29.937379999999997	10.98589	33.123619999999995	15.89801	32.59258	19.64848	32.625769999999996	11.882019999999999
phsau278134am	0.79824	15.23308	3.05992	16.9626	3.25948	13.60334	12.106639999999999	19.32406	11.84056	15.731979999999998	12.705319999999999	12.106639999999999	19.6234	20.58794	22.68332	15.86502	19.590139999999998	11.04232	30.13356	20.488159999999997	28.204479999999997	15.66546	30.033779999999997	11.00906	32.860879999999995	16.097839999999998	32.661319999999996	19.590139999999998	32.661319999999996	12.20642
phsau278135am	0.56916	16.80696	3.1806	18.581400000000002	3.1806	14.798160000000001	12.956760000000001	20.322360000000003	12.2202	16.740000000000002	13.124160000000002	12.956760000000001	20.38932	21.862440000000003	23.302080000000004	17.10828	20.456280000000003	11.45016	30.734640000000002	21.762	29.495880000000003	16.907400000000003	30.70116	12.253680000000001	33.84828	17.0748	33.51348	21.159360000000003	33.647400000000005	13.02372
phsau278136af	0.86476	15.931539999999998	3.29274	17.6278	3.3259999999999996	13.935939999999999	12.40598	19.39058	11.674259999999999	15.931539999999998	12.472499999999998	12.23968	20.22208	21.186619999999998	22.949399999999997	15.931539999999998	19.922739999999997	10.909279999999999	29.767699999999998	20.82076	28.37078	16.19762	30.000519999999998	11.60774	32.694579999999995	16.264139999999998	32.361979999999996	19.989259999999998	32.56154	12.40598
phsau278137af	0.46662	14.265239999999999	2.6664	15.83175	2.73306	12.632069999999999	12.632069999999999	17.49825	11.3322	14.665199999999999	12.39876	11.36553	18.59814	19.764689999999998	22.26444	15.065159999999999	19.49805	9.96567	28.730459999999997	20.164649999999998	27.59724	15.3318	29.03043	10.63227	31.79682	15.83175	31.09689	19.09809	31.39686	11.79882
saauu532890af	1.3364	14.60017	3.40782	16.304080000000003	3.7753300000000003	13.063310000000001	11.86055	18.408910000000002	11.86055	15.067910000000001	12.56216	12.127830000000001	19.11052	20.246460000000003	21.916960000000003	15.66929	19.7119	10.75802	28.331680000000002	20.613970000000002	27.32938	16.00339	28.83283	11.45963	31.438810000000004	16.170440000000003	30.60356	20.213050000000003	30.97107	11.86055
saofu532907af	0.76659	16.03173	2.86638	17.59824	3.06636	14.365229999999999	12.49875	19.49805	11.9988	16.131719999999998	12.732059999999999	12.832049999999999	19.49805	21.09789	22.09779	16.23171	19.93134	11.46552	28.730459999999997	21.23121	27.497249999999998	16.49835	28.9971	11.96547	31.86348	16.63167	30.9969	20.09799	31.163549999999997	13.06536
saofu532909am	1.1718000000000002	15.869520000000001	3.14712	17.577	3.3814800000000003	14.162040000000001	12.488040000000002	19.35144	12.287160000000002	16.13736	12.990240000000002	13.057200000000002	19.9206	21.36024	22.398120000000002	16.53912	20.121480000000002	11.81844	29.295	21.561120000000003	28.1232	16.84044	29.529360000000004	12.119760000000001	32.44212	17.10828	31.638600000000004	20.724120000000003	31.9734	13.124160000000002
saolu532910am	1.0357100000000001	16.471130000000002	2.94008	18.175040000000003	3.0737200000000002	14.66699	13.865150000000002	19.77872	12.62898	16.370900000000002	13.56446	12.929670000000002	20.81443	20.647380000000002	23.45382	16.270670000000003	20.74761	11.927370000000002	30.53674	20.94807	29.601260000000003	16.370900000000002	30.236050000000002	11.52645	33.51023	16.404310000000002	32.24065	20.613970000000002	32.10701	11.72691
sarou532895am	1.2695800000000002	16.304080000000003	3.9423800000000004	18.141630000000003	3.7419200000000004	14.43312	14.60017	20.346690000000002	14.49994	16.671590000000002	14.29948	12.996490000000001	22.451520000000002	21.883550000000003	24.222250000000003	16.77182	21.85014	11.52645	31.839730000000003	22.150830000000003	29.534440000000004	16.638180000000002	31.839730000000003	11.66009	34.4123	16.80523	34.47912	21.01489	34.779810000000005	12.929670000000002
sarou532896am	0.6674	17.25229	3.10341	19.05427	3.0033	15.283459999999998	13.748439999999999	20.62266	14.04877	16.85185	14.24899	13.31463	21.123209999999997	21.790609999999997	23.62596	16.85185	21.557019999999998	11.913089999999999	30.166479999999996	22.524749999999997	28.43124	16.85185	30.967359999999996	11.84635	32.80271	16.885219999999997	33.13641	20.6894	33.403369999999995	13.014299999999999
sarou532898af	0.7365600000000001	15.76908	2.9462400000000004	17.342640000000003	3.1806	13.894200000000001	14.798160000000001	19.55232	14.764680000000002	15.76908	14.63076	11.8854	22.79988	20.690640000000002	25.17696	15.501240000000001	22.565520000000003	10.579680000000002	32.74344	20.48976	30.500280000000004	15.434280000000001	32.643	10.713600000000001	35.053560000000004	15.63516	34.85268	20.121480000000002	35.18748	11.8854
sarou532900af	1.36489	15.613010000000001	3.02939	17.44396	3.26242	13.68219	13.9818	19.47465	13.94851	16.24552	14.21483	12.91652	21.43876	21.57192	23.93551	16.71158	21.20573	11.48505	30.99299	21.93811	29.062170000000002	16.84474	31.02628	12.11756	33.15684	17.24422	32.9571	21.77166	33.52303	13.28271
saswu362196am	0.46872	16.873920000000002	1.8414000000000001	18.313560000000003	2.0757600000000003	14.932080000000001	13.325040000000001	20.088	12.621960000000001	16.80696	13.492440000000002	13.626360000000002	20.65716	21.49416	22.90032	16.5726	20.891520000000003	11.718000000000002	29.9646	21.393720000000002	28.926720000000003	16.606080000000002	30.031560000000002	11.918880000000001	33.17868	16.80696	32.509080000000004	20.891520000000003	32.70996	12.621960000000001
saswu362197af	1.1359400000000002	16.10362	3.0737200000000002	17.64048	2.94008	14.3663	13.66469	19.54485	12.79603	16.304080000000003	13.59787	13.66469	21.0483	21.18194	23.988380000000003	16.80523	21.64968	11.59327	30.63697	21.31558	29.534440000000004	16.83864	30.503330000000002	11.960780000000002	33.87774	17.07251	33.009080000000004	20.84784	33.44341	13.029900000000001
saswu362198af	1.3998599999999999	15.79842	3.9996	17.49825	3.9996	14.03193	14.23191	19.53138	13.9986	16.131719999999998	14.465219999999999	12.96537	21.69783	21.56451	24.36423	16.89831	21.89781	11.86548	31.163549999999997	21.797819999999998	29.63037	16.9983	31.19688	11.9988	34.49655	17.19828	33.69663	21.09789	34.12992	13.232009999999999
saswu362201af	1.2707199999999998	15.950879999999998	3.87904	17.555999999999997	3.97936	14.01136	13.844159999999999	19.49552	13.008159999999998	16.151519999999998	14.01136	12.67376	21.033759999999997	21.36816	23.708959999999998	16.3856	20.36496	11.804319999999999	30.865119999999997	21.30128	29.560959999999998	16.51936	30.83168	11.770879999999998	33.874719999999996	16.58624	33.506879999999995	20.59904	33.6072	12.64032
saswu362202af	0.9657000000000001	15.2847	2.9637000000000002	17.116200000000003	3.0636	13.419900000000002	13.419900000000002	19.014300000000002	13.186800000000002	15.584400000000002	13.919400000000001	12.454200000000002	20.945700000000002	20.712600000000002	24.209100000000003	16.017300000000002	20.979000000000003	10.822500000000002	30.636000000000003	21.012300000000003	29.137500000000003	16.1838	30.602700000000002	11.2887	33.699600000000004	16.217100000000002	33.133500000000005	20.1798	33.4998	12.087900000000001
sdbbu478031af	1.0656	16.5168	3.2301	18.0819	3.2301	14.751900000000001	12.3876	19.5471	12.221100000000002	16.416900000000002	12.720600000000001	13.320000000000002	20.279700000000002	21.678300000000004	22.977000000000004	16.5501	20.4129	11.322000000000001	30.203100000000003	21.178800000000003	29.137500000000003	16.650000000000002	30.5694	11.988000000000001	33.200100000000006	16.8165	32.4009	20.4795	32.567400000000006	12.953700000000001
sdbbu478032af	1.12574	15.13127	3.57588	17.18409	3.54277	13.07845	13.17778	18.34294	12.35003	15.19749	12.846680000000001	11.9196	20.528200000000002	20.23021	23.34255	15.03194	20.29643	10.03233	30.32876	19.50179	29.53412	15.2306	30.06388	10.49587	33.50732	15.03194	32.81201	18.74026	32.84512	11.02563
sdbbu478034am	1.25704	14.58828	3.34108	16.440759999999997	3.34108	12.86812	13.16584	18.160919999999997	12.405	14.7206	13.33124	11.47876	20.57576	20.04648	23.38756	14.886	20.60884	9.5932	30.9298	19.12024	29.143479999999997	14.75368	30.56592	10.0894	33.51004	14.886	32.98076	18.75636	33.21232	11.44568
sdbbu478035am	1.6595	15.433349999999999	3.78366	17.09285	3.68409	13.57471	13.47514	19.084249999999997	12.844529999999999	15.5993	13.807039999999999	12.081159999999999	21.440739999999998	20.94289	24.62698	15.765249999999998	21.706259999999997	10.554419999999999	31.563689999999998	20.079949999999997	30.534799999999997	16.163529999999998	31.59688	11.48374	34.74993	15.79844	34.78312	19.382959999999997	34.35165	11.583309999999999
sdbbu478037am	1.1616499999999998	15.267399999999999	3.319	17.02647	3.25262	13.342379999999999	13.11005	18.65278	12.280299999999999	15.333779999999999	13.30919	12.04797	20.77694	20.47823	23.830419999999997	15.23421	21.606689999999997	9.82424	31.264979999999998	19.31658	30.036949999999997	15.333779999999999	31.032649999999997	11.052269999999998	34.05294	15.433349999999999	33.68785	19.11744	33.521899999999995	11.417359999999999
sdbku197328af	0.46563999999999994	13.104439999999999	1.8958199999999998	14.6344	2.42798	11.77404	11.20862	16.729779999999998	10.709719999999999	13.4703	11.275139999999999	10.244079999999999	17.860619999999997	17.89388	21.186619999999998	13.570079999999999	18.259739999999997	8.9802	26.97386	17.7941	26.109099999999998	13.736379999999999	27.50602	9.678659999999999	29.96726	13.8029	29.4351	17.36172	29.66792	10.17756
sdbku197329am	0.8619	14.3208	2.95035	15.713099999999999	2.95035	12.9285	11.270999999999999	17.40375	11.6025	14.5197	11.6688	11.337299999999999	18.39825	19.227	20.98395	14.55285	18.33195	10.04445	27.381899999999998	18.8292	25.923299999999998	14.75175	27.183	10.806899999999999	30.19965	14.851199999999999	29.86815	18.33195	29.86815	11.204699999999999
sdbku197331am	1.06208	15.001879999999998	3.0534799999999995	16.49543	3.0534799999999995	13.57471	12.280299999999999	18.35407	11.64969	15.366969999999998	12.379869999999999	12.34668	18.486829999999998	20.312279999999998	21.108839999999997	15.49973	18.885109999999997	10.88632	27.680459999999997	20.212709999999998	26.352859999999996	15.69887	27.94598	11.38417	30.46842	15.964389999999998	30.003759999999996	19.64848	30.236089999999997	12.280299999999999
sdbku197336af	0.6638	15.267399999999999	2.45606	16.82733	2.45606	13.97299	11.38417	18.71916	10.952699999999998	15.5993	11.583309999999999	12.545819999999999	17.889409999999998	20.212709999999998	20.2459	15.665679999999998	17.988979999999998	11.08546	27.04985	19.781239999999997	25.855009999999996	15.765249999999998	26.883899999999997	11.48374	29.705049999999996	15.765249999999998	29.406339999999997	19.382959999999997	29.705049999999996	12.14754
sdbku197342am	0.69699	14.83593	2.35649	16.22991	2.3232999999999997	13.508329999999999	10.88632	18.2545	10.753559999999998	15.068259999999999	11.118649999999999	12.31349	17.82303	19.74805	21.009269999999997	15.433349999999999	17.9226	10.919509999999999	26.883899999999997	19.714859999999998	25.556299999999997	15.49973	26.85071	11.2846	29.306769999999997	15.79844	29.306769999999997	19.05106	29.406339999999997	11.882019999999999
sdbtu142126af	1.26236	14.74968	2.75726	16.1117	2.62438	13.288	12.22496	17.90558	11.726659999999999	14.6168	12.25818	11.4609	19.334039999999998	19.73268	22.39028	14.68324	19.367259999999998	9.76668	28.60242	19.00184	27.53938	14.7829	28.63564	10.33142	31.59222	15.01544	31.62544	18.17134	31.65866	11.26158
sdbtu143249af	1.4319000000000002	15.784200000000002	3.0969	17.4825	3.3300000000000005	13.8861	12.753900000000002	18.6813	12.021300000000002	15.3846	12.520800000000001	12.0546	19.8468	20.379600000000003	22.910400000000003	14.885100000000001	19.8468	9.623700000000001	29.603700000000003	19.6137	28.105200000000004	14.785200000000001	28.971000000000004	9.7902	32.434200000000004	14.8518	32.101200000000006	18.2484	31.8348	11.155500000000002
sdbtu143251af	1.6051199999999999	15.31552	3.2102399999999998	16.753439999999998	3.6449599999999998	13.67696	12.707199999999998	18.759839999999997	12.205599999999999	15.282079999999999	12.8744	11.83776	19.46208	20.3984	23.37456	15.51616	20.130879999999998	10.567039999999999	29.159679999999998	20.064	27.521119999999996	15.750239999999998	29.193119999999997	11.369599999999998	31.801439999999996	15.81712	31.868319999999997	19.29488	31.9352	12.33936
sdcsu357025af	0.87334	17.06372	2.72079	18.70963	2.8887400000000003	15.216270000000002	12.12599	20.22118	11.92445	17.09731	12.361120000000001	14.00703	19.75092	22.1694	22.43812	16.99654	19.78451	12.4283	29.290480000000002	21.90068	27.94688	17.26526	29.12253	12.864970000000001	32.48153	17.50039	31.54101	21.094520000000003	31.70896	13.7719
sdcsu357355am	0.7744099999999999	16.76766	2.62626	18.282809999999998	2.4242399999999997	15.25251	11.38046	19.83163	11.01009	16.63298	11.447799999999999	13.67002	18.35015	21.784489999999998	20.90907	16.76766	18.24914	11.7845	28.18179	21.04375	26.5993	16.73399	27.81142	12.02019	30.90906	16.63298	30.606029999999997	20.168329999999997	30.57236	12.89561
sdcsu357359am	0.6704	17.53096	2.27936	19.00584	2.3464	15.888480000000001	12.20128	20.614800000000002	11.3968	17.36336	12.20128	13.97784	19.07288	22.223760000000002	21.98912	17.02816	19.4416	12.167760000000001	28.961280000000002	21.72096	27.45288	16.99464	28.39144	12.46944	31.776960000000003	17.16224	31.54232	20.38016	31.3412	13.60912
sdcsu357361am	0.9764299999999999	14.24241	3.06397	16.060589999999998	3.1986499999999998	12.59258	12.154869999999999	18.282809999999998	12.222209999999999	14.848469999999999	12.65992	11.515139999999999	18.95621	20.23567	22.62624	15.45453	20.168329999999997	10.23568	28.552159999999997	20.5387	27.84509	16.060589999999998	29.15822	11.54881	31.919159999999998	16.397289999999998	31.17842	20.13466	31.81815	12.693589999999999
sdcsu357373af	0.57171	16.74774	2.72403	18.36198	2.92581	15.09987	12.27495	20.21163	11.63598	16.74774	12.27495	13.41837	20.21163	21.96039	22.8684	16.34418	20.27889	11.29968	29.56077	21.01875	27.77838	16.4787	29.2581	11.73687	32.72199	16.44507	32.486580000000004	20.07711	32.2848	12.7794
sdcsu357379af	0.73832	16.880679999999998	3.1882	18.625799999999998	3.32244	15.00132	12.51788	20.06888	12.31652	16.880679999999998	12.48432	13.52468	19.4648	21.74688	22.35096	17.14916	20.136	11.81312	29.365	21.74688	28.0226	17.14916	29.264319999999998	12.584999999999999	32.18404	17.55188	31.78132	21.00856	32.15048	13.49112
sdcsu357381af	1.24838	14.6769	3.00286	16.39764	3.2053	13.29356	12.11266	18.759439999999998	11.74152	15.58788	12.58502	12.416319999999999	19.09684	21.0875	22.33588	16.1952	19.67042	10.6281	28.98266	21.0875	28.3416	16.49886	28.78022	11.370379999999999	32.35666	16.667559999999998	31.5469	20.17652	31.918039999999998	13.02364
sdjau481563af	1.2707199999999998	14.245439999999999	3.7118399999999996	16.01776	3.5111999999999997	12.807519999999998	12.43968	17.99072	11.83776	14.61328	12.406239999999999	11.102079999999999	19.26144	20.09744	22.438239999999997	15.248639999999998	19.629279999999998	10.065439999999999	28.791839999999997	19.729599999999998	27.487679999999997	15.449279999999998	29.059359999999998	11.202399999999999	31.366719999999997	15.549599999999998	31.266399999999997	18.99392	31.567359999999997	11.97152
sdjau481567af	1.1703999999999999	13.342559999999999	3.344	15.047999999999998	3.344	11.93808	12.941279999999999	17.2216	12.23904	14.01136	13.242239999999999	11.0352	19.19456	18.99392	22.27104	14.546399999999998	19.76304	9.864799999999999	28.9256	19.49552	28.12304	14.947679999999998	29.12624	10.165759999999999	31.701119999999996	15.148319999999998	31.667679999999997	19.09424	32.102399999999996	11.403039999999999
sdpau348876am	0.9613499999999999	14.5197	3.315	16.3761	3.0498	12.9948	11.934	18.099899999999998	11.30415	14.5197	12.36495	11.469899999999999	19.39275	19.92315	21.91215	14.5197	19.52535	9.6135	29.07255	19.6248	28.1775	14.7186	29.006249999999998	10.2102	32.2881	14.917499999999999	31.293599999999998	18.365099999999998	31.39305	11.23785
sdpau348954am	0.5994	14.618700000000002	2.664	16.3503	2.8638000000000003	12.720600000000001	12.187800000000001	18.148500000000002	11.555100000000001	14.718600000000002	12.5874	11.3886	19.5804	19.8135	23.0436	14.885100000000001	20.279700000000002	9.8901	29.670300000000005	19.1808	28.338300000000004	15.151500000000002	29.803500000000003	11.122200000000001	32.634	15.218100000000002	32.434200000000004	18.981	32.6007	11.555100000000001
sdpau348956af	0.9933000000000001	15.16438	2.54947	16.65433	2.58258	13.74065	11.32362	18.77337	10.56209	15.59481	10.9263	12.44936	18.11117	20.726860000000002	20.89241	15.66103	18.37605	10.89319	27.67996	20.69375	26.85221	16.09146	27.77929	11.75405	31.15651	16.32323	30.4612	19.866	30.659860000000002	12.54869
sdpau348958am	0.39912	14.20202	2.3614599999999997	15.89828	2.4612399999999997	12.60554	11.641	17.7941	11.275139999999999	14.734179999999999	11.674259999999999	11.57448	18.891679999999997	20.25534	22.051379999999998	15.2996	19.124499999999998	9.8117	28.902939999999997	19.88948	27.871879999999997	15.399379999999999	29.069239999999997	10.9758	31.66352	15.4659	31.463959999999997	18.69212	31.763299999999997	12.073379999999998
sdpau478082af	1.15885	14.038640000000001	3.11234	15.69414	3.34411	12.31692	12.74735	17.81318	12.44936	14.502180000000001	12.9129	11.35673	20.163990000000002	20.26332	23.24322	14.965720000000001	20.163990000000002	9.899890000000001	29.799	20.03155	28.90503	15.2306	29.99766	10.79386	33.04378	15.09816	32.4478	18.60782	32.613350000000004	12.18448
sdpau478088am	0.8980199999999999	14.368319999999999	3.6253399999999996	16.19762	3.75838	12.505759999999999	13.23748	17.99366	12.8051	14.43484	13.570079999999999	10.84276	21.21988	19.72318	23.980459999999997	14.700919999999998	21.88508	9.57888	30.99832	19.55688	29.767699999999998	14.767439999999999	30.9318	10.37712	34.02498	15.000259999999999	33.26	18.6256	33.625859999999996	11.54122
sdsiu114185am	1.0332299999999999	16.19838	2.7997199999999998	17.79822	2.93304	14.53188	12.732059999999999	19.598039999999997	12.132119999999999	16.331699999999998	12.832049999999999	13.16535	20.53128	21.6645	23.864279999999997	16.36503	20.43129	11.46552	31.39686	20.997899999999998	29.963669999999997	16.56501	31.46352	12.032129999999999	34.49655	16.63167	33.92994	20.43129	33.9966	12.832049999999999
sdsiu114187am	1.26236	14.71646	3.22234	16.34424	3.35522	13.02224	12.39106	17.90558	12.09208	14.74968	12.92258	11.759879999999999	19.932	20.06488	22.72248	14.74968	19.96522	9.7999	29.96444	19.267599999999998	28.86818	14.949	29.66546	10.43108	33.22	15.14832	32.5556	18.70286	32.68848	11.26158
sdsiu114190am	0.9657000000000001	14.552100000000001	2.7639000000000005	16.0839	2.8638000000000003	13.1202	12.1545	17.948700000000002	11.588400000000002	14.918400000000002	12.321000000000002	11.921400000000002	19.1142	20.113200000000003	21.878100000000003	15.151500000000002	19.746900000000004	10.323	28.971000000000004	19.8468	27.405900000000003	15.451200000000002	28.971000000000004	10.656	32.1345	15.451200000000002	31.435200000000002	19.080900000000003	31.501800000000003	11.6217
sdsiu114192am	0.8980199999999999	15.931539999999998	2.4945	17.461499999999997	2.1618999999999997	14.368319999999999	13.137699999999999	19.02472	12.705319999999999	15.69872	13.20422	12.539019999999999	20.887279999999997	21.15336	24.1135	15.83176	20.85402	10.510159999999999	31.66352	20.887279999999997	30.06704	15.798499999999999	31.231139999999996	10.84276	35.089299999999994	15.69872	34.62366	19.55688	34.52388	11.9736
sdsiu114197af	1.02982	14.7829	2.75726	16.37746	2.4250599999999998	13.32122	11.693439999999999	17.9388	10.69684	14.91578	11.759879999999999	11.9592	19.300819999999998	20.06488	21.79232	15.21476	19.334039999999998	10.03244	28.33666	19.86556	27.30684	15.2812	28.53598	10.2982	31.45934	15.24798	30.62884	18.86896	30.99426	11.726659999999999
sdsiu114199af	1.20132	14.58269	3.0700399999999997	15.950859999999999	3.0700399999999997	13.247889999999998	12.146679999999998	17.65273	11.679499999999999	14.649429999999999	12.280159999999999	12.0132	19.72167	20.3557	22.024199999999997	14.98313	19.821779999999997	9.77741	28.798309999999997	19.95526	27.797209999999996	15.3502	28.764939999999996	10.51155	31.634759999999996	15.550419999999999	30.967359999999996	18.920789999999997	31.267689999999998	11.712869999999999
sdsmu144233am	1.4652	13.286700000000002	3.5298000000000003	15.051600000000002	3.8295000000000003	11.588400000000002	11.9547	16.8165	11.555100000000001	13.519800000000002	12.087900000000001	10.1232	19.080900000000003	19.1142	22.3776	14.052600000000002	19.647000000000002	8.6913	28.971000000000004	18.7479	27.838800000000003	14.219100000000001	28.971000000000004	9.6903	32.0679	14.485500000000002	31.8348	17.4825	32.0679	11.122200000000001
slguu276739af	0.79992	14.265239999999999	3.29967	15.965069999999999	3.06636	12.632069999999999	12.732059999999999	17.93154	11.9988	14.59854	12.632069999999999	11.36553	19.49805	19.69803	22.197779999999998	14.965169999999999	19.798019999999998	10.03233	28.96377	19.798019999999998	27.79722	15.065159999999999	29.16375	10.6656	31.963469999999997	15.53178	31.49685	19.09809	31.730159999999998	11.56551
slguu278076am	0.56729	14.716169999999998	2.3358999999999996	16.317929999999997	2.16905	13.214519999999998	12.280159999999999	18.38687	11.546019999999999	14.916389999999998	12.647229999999999	11.546019999999999	20.022	20.022	22.424639999999997	15.183349999999999	19.654929999999997	10.37807	29.298859999999998	20.088739999999998	28.564719999999998	15.450309999999998	29.665929999999996	10.31133	32.80271	15.383569999999999	32.43564	18.82068	32.43564	11.64613
slguu278079am	0.53504	15.883999999999999	2.5414399999999997	17.62288	2.7420799999999996	14.245439999999999	12.840959999999999	19.328319999999998	11.503359999999999	16.18496	12.43968	12.8744	19.428639999999998	21.134079999999997	21.936639999999997	16.18496	19.428639999999998	11.269279999999998	29.22656	20.833119999999997	27.721759999999996	16.452479999999998	29.293439999999997	11.904639999999999	32.303039999999996	16.61968	31.701119999999996	20.431839999999998	31.968639999999997	12.707199999999998
slguu278084af	1.0332299999999999	14.69853	3.1330199999999997	16.46502	3.16635	13.032029999999999	13.19868	18.964769999999998	12.532079999999999	15.23181	13.59864	11.53218	20.13132	20.49795	23.430989999999998	15.465119999999999	20.797919999999998	10.43229	30.19698	21.23121	29.330399999999997	16.06506	30.763589999999997	11.23221	33.92994	16.46502	32.96337	19.997999999999998	33.76329	12.76539
slguu278092am	0.43381	15.250089999999998	2.7029699999999997	17.3524	2.7029699999999997	13.31463	13.715069999999999	19.55482	13.28126	15.683899999999998	13.84855	11.746239999999998	20.989729999999998	20.555919999999997	23.85955	15.984229999999998	21.0231	11.512649999999999	31.734869999999997	21.3568	30.29996	16.317929999999997	31.968459999999997	11.178949999999999	35.27209	16.55152	34.537949999999995	20.255589999999998	34.83828	12.58049
slguu278093af	0.96338	14.81612	2.75726	16.54356	2.85692	13.25478	12.9558	18.1049	11.826319999999999	15.18154	12.7897	12.02564	18.9354	19.83234	21.79232	15.24798	19.73268	10.23176	28.9014	20.19776	27.705479999999998	15.4473	28.93462	10.56396	32.09052	15.31442	31.891199999999998	18.96862	32.09052	11.793099999999999
tkatu360997af	1.16655	16.23171	3.63297	18.13152	3.5663099999999996	14.23191	14.065259999999999	19.798019999999998	13.46532	16.09839	14.53188	12.9987	21.6645	21.03123	24.73086	16.49835	21.76449	11.16555	31.86348	21.13122	30.530279999999998	16.49835	31.930139999999998	11.79882	34.663199999999996	16.69833	34.49655	20.13132	34.56321	12.632069999999999
tkatu360998af	1.06784	15.51705	3.4037399999999995	17.152179999999998	3.4037399999999995	13.51485	13.982029999999998	19.38797	13.381369999999999	15.617159999999998	14.349099999999998	12.18005	21.390169999999998	20.92299	24.493579999999998	15.850749999999998	21.82398	10.87862	32.035199999999996	20.889619999999997	30.366699999999998	16.11771	31.968459999999997	11.47928	35.205349999999996	16.3513	34.638059999999996	20.155479999999997	34.83828	12.447009999999999
tknuu360995am	1.3332	15.49845	3.53298	17.531579999999998	3.53298	13.631969999999999	14.83185	19.63137	14.265239999999999	15.93174	14.83185	12.06546	22.797719999999998	20.83125	25.76409	15.93174	23.13102	10.898909999999999	33.36333	20.83125	31.963469999999997	16.23171	33.52998	11.79882	36.49635	16.36503	35.42979	20.29797	35.6631	12.26544
uswau243864am	1.2346899999999998	15.483679999999998	3.0366699999999995	17.11881	3.1701499999999996	13.84855	13.781809999999998	19.22112	13.247889999999998	15.784009999999999	13.948659999999999	12.246789999999999	21.056469999999997	20.85625	24.19325	15.984229999999998	21.123209999999997	10.6784	30.967359999999996	20.62266	29.866149999999998	16.017599999999998	30.600289999999998	10.978729999999999	33.970659999999995	15.784009999999999	33.26989	19.78841	33.403369999999995	12.21342
uswau243869am	0.86476	16.264139999999998	2.3282	17.694319999999998	2.4945	14.66766	12.139899999999999	19.523619999999998	11.674259999999999	16.330659999999998	12.139899999999999	13.23748	18.725379999999998	21.2864	21.48596	16.16436	18.658859999999997	11.54122	27.805359999999997	21.21988	27.239939999999997	16.36392	27.90514	11.907079999999999	30.798759999999998	16.53022	30.20008	20.02252	30.13356	12.938139999999999
uswau243870am	1.3057200000000002	16.13736	3.2810400000000004	17.878320000000002	3.5488800000000005	14.49684	13.559400000000002	19.55232	12.78936	16.27128	13.592880000000001	13.2246	20.456280000000003	21.49416	23.536440000000002	16.740000000000002	20.82456	11.784960000000002	29.9646	21.427200000000003	29.1276	16.97436	30.198960000000003	12.320640000000001	33.17868	16.94088	32.576040000000006	20.590200000000003	32.70996	13.392000000000001
uswau243884af	1.43491	15.984229999999998	3.2702599999999995	17.75284	3.47048	14.115509999999999	13.982029999999998	19.688299999999998	12.94756	16.418039999999998	13.748439999999999	13.014299999999999	21.08984	21.456909999999997	24.126509999999996	16.71837	21.32343	11.879719999999999	30.900619999999996	21.59039	29.599189999999997	16.91859	30.667029999999997	12.113309999999998	34.23762	16.95196	33.33663	20.722769999999997	33.636959999999995	13.381369999999999
uswau243889am	1.7018699999999998	16.418039999999998	3.3369999999999997	18.08654	3.23689	14.916389999999998	14.04877	20.389069999999997	13.381369999999999	17.0187	14.282359999999999	13.581589999999998	21.25669	22.32453	24.460209999999996	17.485879999999998	21.690499999999997	12.41364	31.100839999999998	22.257789999999996	29.599189999999997	17.452509999999997	31.234319999999997	13.181149999999999	34.33772999999999	17.886319999999998	33.636959999999995	21.32343	33.90392	14.182249999999998
uswau261220af	0.6712	15.638959999999999	3.12108	17.38408	3.28888	13.86028	13.323319999999999	19.19632	12.9206	15.73964	13.35688	12.21584	19.9682	20.807199999999998	23.8276	15.7732	20.87432	10.77276	29.83484	21.20992	29.264319999999998	16.2766	30.204	11.47752	33.09016	16.6122	31.84844	20.807199999999998	32.28472	12.01448
vaefu271515am	1.1012099999999998	14.749539999999998	3.9376599999999997	16.584889999999998	3.7708099999999996	13.14778	13.84855	18.453609999999998	12.847449999999998	15.216719999999999	13.982029999999998	11.879719999999999	20.956359999999997	20.155479999999997	23.6927	15.450309999999998	21.456909999999997	10.478179999999998	30.86725	20.6894	29.899519999999995	15.88412	31.167579999999997	10.91199	34.27099	15.984229999999998	33.57022	19.55482	33.90392	12.113309999999998
vaefu271516am	0.90099	14.21562	3.5038499999999995	15.950859999999999	3.6706999999999996	12.54712	13.181149999999999	17.81958	12.814079999999999	14.58269	13.648329999999998	10.845249999999998	21.123209999999997	19.88852	23.492479999999997	14.816279999999999	21.557019999999998	9.97763	30.333329999999997	19.85515	29.632559999999998	15.016499999999999	30.46681	10.14448	33.37	15.14998	32.80271	19.22112	33.00293	11.212319999999998
vaefu271519af	0.49950000000000006	15.784200000000002	2.1978000000000004	17.282700000000002	2.1978000000000004	14.0859	12.121200000000002	19.014300000000002	10.889100000000001	15.484500000000002	12.221100000000002	12.1545	19.5471	20.9124	21.878100000000003	15.884100000000002	19.3806	10.822500000000002	28.804500000000004	20.712600000000002	27.672300000000003	15.9174	28.771200000000004	10.822500000000002	31.868100000000002	15.884100000000002	31.368600000000004	19.7802	31.501800000000003	12.021300000000002
vaefu271522af	0.7675099999999999	14.115509999999999	3.0700399999999997	15.784009999999999	3.2702599999999995	12.613859999999999	12.54712	17.65273	11.679499999999999	14.449209999999999	12.847449999999998	11.27906	19.020899999999997	19.087639999999997	21.690499999999997	14.549319999999998	19.88852	9.57719	29.098639999999996	19.521449999999998	27.830579999999998	14.716169999999998	29.332229999999996	9.81078	32.23542	14.849649999999999	31.60139	18.65383	31.901719999999997	11.012099999999998
vaefu271523af	0.46774000000000004	15.936570000000001	2.70621	17.54025	2.5057500000000004	14.266070000000001	11.76032	18.94347	10.6912	15.836340000000002	11.82714	12.59557	19.07711	20.580560000000002	21.78332	15.53565	18.94347	10.52415	28.030990000000003	20.079410000000003	26.82823	15.46883	27.32938	10.3571	31.00448	15.50224	30.67038	18.709600000000002	30.469920000000002	11.893960000000002
vaefu271524am	0.90207	14.49994	3.2741800000000003	16.370900000000002	3.40782	12.72921	13.130130000000001	18.0414	12.52875	14.60017	13.29718	11.39281	20.279870000000003	19.3778	22.85244	14.900860000000002	20.91466	10.089820000000001	30.269460000000002	19.979180000000003	28.76601	15.034500000000001	30.202640000000002	10.156640000000001	33.276360000000004	15.134730000000001	32.70839	18.84324	32.808620000000005	11.292580000000001
vaesu276918am	0.7675099999999999	15.283459999999998	3.5705899999999997	17.41914	3.6373299999999995	13.347999999999999	13.31463	19.15438	13.047669999999998	15.550419999999999	13.548219999999999	12.04657	21.08984	20.989729999999998	24.326729999999998	15.984229999999998	21.290059999999997	10.87862	31.167579999999997	21.056469999999997	29.799409999999998	16.084339999999997	31.301059999999996	11.012099999999998	34.27099	16.251189999999998	33.80381	20.12211	33.970659999999995	11.97983
vaesu276919af	0.8686600000000001	14.867450000000002	3.7085100000000004	16.87205	3.7085100000000004	13.063310000000001	12.996490000000001	19.11052	12.829440000000002	15.50224	13.53105	11.76032	20.279870000000003	20.91466	23.25336	16.10362	20.480330000000002	11.225760000000001	30.436510000000002	21.34899	28.93306	16.370900000000002	30.87084	11.39281	33.67728	16.571360000000002	33.10931	20.079410000000003	33.37659	12.862850000000002
vaesu276920af	0.76498	15.998059999999999	3.1264399999999997	17.860619999999997	3.25948	14.20202	12.60554	19.65666	12.139899999999999	16.23088	12.6388	12.77184	19.756439999999998	21.08684	22.616799999999998	16.16436	19.55688	11.507959999999999	29.50162	20.953799999999998	27.97166	16.59674	29.20228	11.674259999999999	32.29546	16.430439999999997	31.996119999999998	20.089039999999997	31.73004	12.539019999999999
vaesu276922af	0.6999299999999999	14.865179999999999	3.1330199999999997	16.56501	3.53298	13.032029999999999	12.46542	18.39816	11.89881	15.19848	12.832049999999999	12.032129999999999	19.46472	20.26464	21.997799999999998	15.63177	19.93134	10.398959999999999	28.76379	20.26464	27.663899999999998	16.09839	29.130419999999997	11.53218	31.763489999999997	16.03173	30.930239999999998	19.93134	31.43019	12.032129999999999
vaesu277947am	0.59796	14.74968	3.25556	16.4439	3.25556	12.7897	11.627	17.90558	11.1287	14.65002	11.52734	11.39446	18.80252	19.63302	21.4269	14.71646	18.83574	9.93278	28.20378	19.73268	27.00786	14.84934	28.27022	9.966	31.35968	14.949	30.5624	18.7693	30.66206	11.1287
vaesu277949am	0.59796	15.21476	3.4880999999999998	17.20796	3.4880999999999998	13.1219	13.1219	18.90218	12.19174	15.2812	13.288	11.693439999999999	20.4303	20.23098	22.85536	15.2812	20.36386	10.33142	29.96444	20.5964	28.037679999999998	15.41408	29.96444	10.26498	33.18678	15.41408	32.95424	19.13472	32.52238	11.1287
