# Supplementary material for: Size matters: micro-evolution in Polynesian rats highlights body size changes as initial stage in evolution
Source: PeerJ. 2020 Apr 28;8:e9076. doi: 10.7717/peerj.9076 (PMC7194086; doi:10.7717/peerj.9076)
Supplement: Data S3 — Raw two-dimensional coordinates for each landmark (x, y) are given for the lateral skull view for each specimen. Abbreviation code as in Data S2. [file peerj-08-9076-s003.txt]

Id	RawCoord1	RawCoord2	RawCoord3	RawCoord4	RawCoord5	RawCoord6	RawCoord7	RawCoord8	RawCoord9	RawCoord10	RawCoord11	RawCoord12	RawCoord13	RawCoord14	RawCoord15	RawCoord16	RawCoord17	RawCoord18	RawCoord19	RawCoord20	RawCoord21	RawCoord22	RawCoord23	RawCoord24	RawCoord25	RawCoord26	RawCoord27	RawCoord28	RawCoord29	RawCoord30
airia99795am	1.8112100000000002	20.53555	3.54589	20.56106	3.1377300000000004	18.622300000000003	4.66833	15.229470000000001	21.224320000000002	25.20388	25.15286	23.59675	28.009980000000002	25.229390000000002	34.82115	24.2345	39.84662	22.474310000000003	36.37726	21.402890000000003	38.85173	16.887620000000002	37.90786	13.21418	29.03038	17.678430000000002	22.601860000000002	14.66825	16.122320000000002	15.28049
airia99796af	2.0152900000000002	17.42333	4.693840000000001	17.55088	4.1071100000000005	15.076410000000001	5.58669	12.52541	19.94882	22.55084	23.62226	20.89269	25.7651	23.061040000000002	32.295660000000005	22.321250000000003	36.708890000000004	20.89269	33.953810000000004	19.46413	36.2242	15.28049	35.229310000000005	12.091740000000001	26.606930000000002	15.28049	21.4284	13.03561	15.28049	13.239690000000001
bimaa193754am	1.80198	18.0198	3.5532	18.0198	3.65472	15.78636	5.48208	13.73058	18.22284	23.17194	21.4461	21.4461	22.68972	23.45112	29.009339999999998	23.32422	34.03458	20.98926	30.60828	20.5578	32.8671	16.8777	31.87728	13.73058	23.755679999999998	15.93864	19.46646	14.41584	14.2128	14.7204
bimaa193758af	1.5666	18.459770000000002	3.49874	18.87753	3.15931	16.188200000000002	4.987010000000001	14.30828	18.87753	24.15175	21.436310000000002	22.55904	23.31623	24.647840000000002	30.86202	23.7601	34.85685	22.21961	31.749760000000002	21.35798	33.81245	17.337040000000002	32.61139	14.256060000000002	24.282300000000003	16.55374	19.948040000000002	15.09158	13.99496	15.09158
bimaa193759af	1.89825	15.48972	3.4927799999999998	15.64158	3.5434	13.81926	5.061999999999999	12.27535	16.02123	20.83013	17.76762	19.311529999999998	19.994899999999998	21.18447	25.91744	20.57703	29.68863	18.50161	26.95515	17.79293	28.54968	14.12298	27.258869999999998	11.490739999999999	20.602339999999998	14.224219999999999	17.10956	12.70562	11.99694	12.984029999999999
binba194386am	1.34832	23.45568	3.4598400000000002	23.30304	3.18	21.2424	4.5792	19.334400000000002	17.24832	28.39104	19.30896	26.508480000000002	21.31872	28.67088	28.00944	27.88224	31.62192	25.97424	28.543680000000002	24.9312	31.0368	21.42048	29.30688	18.72384	22.08192	20.70816	18.39312	19.334400000000002	13.17792	19.944960000000002
binba194389am	2.39661	19.8429	3.8655000000000004	19.97175	3.5304900000000004	18.19362	5.25708	15.77124	17.57514	24.68766	20.8737	22.883760000000002	22.80645	24.66189	29.815890000000003	23.06415	32.62482	21.569490000000002	29.76435	21.00255	31.825950000000002	17.08551	30.4086	14.379660000000001	23.24454	17.57514	19.095570000000002	15.745470000000001	14.6889	16.69896
binba194391am	2.44224	19.28352	4.5792	19.2072	3.84144	17.350080000000002	5.189760000000001	15.31488	18.29136	23.68464	21.1152	21.67488	22.71792	23.81184	29.30688	22.59072	32.71584	20.988	29.892	19.99584	32.130720000000004	15.62016	30.47712	13.406880000000001	22.33632	15.44208	19.054560000000002	14.7552	13.91568	15.49296
binba222324am	1.53585	16.68957	3.17409	16.82609	2.86692	15.29024	4.33451	13.14005	18.0889	21.60429	21.365380000000002	19.89779	22.93536	21.8432	29.52245	21.22886	33.7887	19.62475	30.88765	17.849990000000002	33.41327	14.23221	32.0822	11.22877	23.58383	13.652000000000001	19.18106	12.6281	13.54961	13.378960000000001
binba222332af	1.64934	16.05582	3.366	15.752880000000001	2.92842	13.766940000000002	4.64508	11.848320000000001	16.4934	20.16234	19.152540000000002	18.27738	21.071160000000003	20.330640000000002	27.16362	19.32084	30.09204	17.87346	27.7695	16.729020000000002	29.822760000000002	12.99276	28.476360000000003	10.83852	21.374100000000002	12.89178	17.469540000000002	11.646360000000001	12.7908	12.319560000000001
binba222333af	2.22222	14.848469999999999	3.4343399999999997	14.57911	3.63636	12.693589999999999	5.21885	11.043759999999999	17.77776	20.10099	20.8754	18.114459999999998	22.65991	20.336679999999998	29.663269999999997	19.93264	33.50165	17.87877	30.808049999999998	17.10436	32.424209999999995	12.52524	31.17842	9.86531	23.2323	12.65992	18.88887	11.17844	13.87204	11.41413
fi00a69264af	2.37243	16.607010000000002	4.1836400000000005	16.24987	3.46936	13.545810000000001	5.7652600000000005	11.607050000000001	19.43862	21.096770000000003	23.03553	19.846780000000003	25.35694	21.4284	31.68342	20.6631	36.147670000000005	19.33658	33.06096	18.57128	35.714	14.413150000000002	34.41299	11.24991	26.70897	14.642740000000002	20.79065	12.015210000000002	15.12743	12.21929
haoaa144152am	1.2877500000000002	16.766000000000002	3.6107500000000003	16.665000000000003	3.4592500000000004	14.796500000000002	5.22675	12.39775	18.5335	22.4725	21.361500000000003	20.32625	23.30575	22.7755	30.3505	21.715	34.087500000000006	20.301000000000002	31.335250000000002	19.21525	33.456250000000004	16.23575	32.421	12.902750000000001	24.745	14.92275	19.796000000000003	12.9785	13.811750000000002	13.433000000000002
insla100986af	1.01	12.59975	2.6260000000000003	12.473500000000001	2.5250000000000004	10.731250000000001	4.141	9.115250000000001	15.32675	18.281000000000002	17.473000000000003	16.23575	19.77075	18.584	25.62875	18.0285	28.860750000000003	16.715500000000002	26.209500000000002	15.88225	28.35575	11.817	27.19425	8.913250000000001	18.91225	11.94325	16.6145	9.696000000000002	11.3625	9.97375
insla223102af	2.0304	18.22284	3.807	17.81676	3.37554	15.91326	4.97448	13.93362	17.74062	22.23288	19.69488	20.20248	22.23288	22.48668	28.24794	21.496859999999998	32.3595	19.5426	29.33928	18.67968	30.7098	14.44122	29.49156	11.64942	22.02984	14.872679999999999	18.1467	13.55292	12.74076	14.31432
insla223107am	1.7463899999999999	17.91948	3.39154	17.56514	3.23968	15.540339999999999	4.78359	13.363679999999999	17.66638	23.158649999999998	19.69118	21.18447	22.34873	23.158649999999998	28.67623	21.791909999999998	32.573969999999996	20.22269	29.41022	19.71649	31.35909	14.55325	29.94173	11.66791	22.39935	15.034139999999999	18.14727	13.287749999999999	12.80686	13.971119999999999
insla223109am	0.96444	14.44122	2.58876	14.26356	2.61414	12.25854	4.13694	10.60884	16.59852	19.39032	18.2736	17.46144	20.78622	19.97406	27.38502	19.26342	30.55752	17.84214	27.84186	16.750799999999998	29.84688	12.63924	28.9332	9.2637	21.3192	12.00474	17.28378	10.68498	12.03012	11.06568
insla223114am	1.33136	16.5792	3.16512	16.22752	2.81344	14.21792	4.32064	12.38416	17.15696	21.32688	19.19168	18.94048	21.52784	21.75392	27.95856	20.67376	31.42512	19.04096	28.71216	18.26224	30.5208	13.61504	29.49088	10.70112	21.352	13.08752	17.48352	12.0576	12.1832	12.71072
insla223116af	0.633	15.97692	2.532	16.05288	2.55732	14.3058	4.25376	12.55872	15.825	22.12968	17.44548	19.97748	19.67364	22.73736	25.92768	22.281599999999997	29.725679999999997	20.45856	26.687279999999998	19.8762	29.01672	15.4452	28.51032	12.76128	20.33196	14.38176	16.81248	13.217039999999999	11.59656	13.57152
kiora68740af	2.1624	18.26592	3.76512	17.75712	2.9256	15.44208	4.5537600000000005	13.07616	17.83344	22.43808	21.14064	21.03888	22.99776	22.81968	29.81568	21.80208	33.860640000000004	20.12304	30.833280000000002	19.5888	32.99568	15.569280000000001	31.5456	12.18576	24.6768	15.7728	19.18176	13.63584	13.63584	13.6104
loroa159692am	1.47232	16.674879999999998	3.5952	16.53792	3.32128	14.0384	5.10176	12.05248	17.94176	21.43424	21.43424	19.99616	23.00928	21.70816	30.4736	20.98912	34.51392	19.65376	31.1584	19.27712	33.69216	14.552	32.25408	11.26496	23.48864	13.90144	19.1744	12.3264	13.90144	12.84
loroa159695am	1.73468	17.857	4.0816	17.857	3.72446	15.35702	5.66322	13.67336	18.67332	23.16308	21.63248	21.836560000000002	23.571240000000003	23.673280000000002	30.8671	23.41818	35.050740000000005	22.24472	31.53036	20.71412	34.23442	16.734560000000002	33.163000000000004	13.5203	24.59164	16.3264	19.999840000000003	14.387640000000001	14.540700000000001	14.642740000000002
loroa159700af	1.78535	16.8333	3.9277699999999998	16.731279999999998	3.21363	14.48684	4.9989799999999995	12.70149	17.8535	21.57723	21.32218	19.43481	23.51561	21.52622	29.43277	20.71006	33.51357	18.92471	30.29994	18.31259	32.44236	13.56866	30.81004	11.17119	22.34238	14.2828	18.82269	12.54846	13.72169	13.10957
loroa159702af	1.21752	18.56718	3.3481799999999997	18.41499	2.68869	16.03068	4.36278	14.25513	16.89309	22.574849999999998	19.48032	20.90076	21.66171	22.62558	28.002959999999998	21.91536	31.807709999999997	19.93689	28.86537	19.328129999999998	30.996029999999998	14.86389	29.677049999999998	11.92155	21.3066	14.81316	17.45112	13.84929	12.37812	14.55951
lovaa159717am	2.43175	17.399	4.82925	17.29625	4.5895	14.69325	6.19925	12.56975	20.070500000000003	22.091250000000002	23.118750000000002	20.31025	25.413500000000003	22.159750000000003	32.70875	21.166500000000003	37.22975	19.5225	34.113	18.495	36.031000000000006	14.385000000000002	34.90075	11.40525	26.680750000000003	14.453500000000002	21.4405	12.809500000000002	16.44	13.152000000000001
lovaa159718am	2.2713	16.9161	4.3731	16.5771	4.3392	14.4075	5.8986	12.5769	18.9501	21.3909	21.5604	19.1535	23.8995	21.3231	31.8321	19.9671	34.849199999999996	18.4755	32.5779	17.6958	33.2898	13.3566	32.1033	10.4751	24.747	13.6956	19.5942	12.3735	14.5092	12.9498
lovaa159723am	1.1444400000000001	18.24372	3.3323400000000003	17.94078	3.0294000000000003	15.78654	4.64508	13.968900000000001	17.87346	23.12442	20.56626	21.00384	23.090760000000003	23.494680000000002	29.519820000000003	22.78782	34.26588	20.768220000000003	30.058380000000003	19.75842	32.68386	15.853860000000001	31.438440000000003	12.656160000000002	22.48488	15.04602	18.78228	14.00256	13.430340000000001	14.440140000000001
lovaa159724am	2.33841	16.36887	4.60904	16.67388	4.371810000000001	14.60659	6.1340900000000005	12.912090000000001	18.808950000000003	22.231840000000002	21.316810000000004	20.53734	23.0452	22.706300000000002	29.416520000000002	22.50296	33.92389	20.77457	30.534890000000004	20.23233	33.17831	15.724960000000001	31.992160000000002	12.844310000000002	24.231350000000003	15.182720000000002	19.72398	13.69156	14.233800000000002	13.623780000000002
lovaa159725af	2.61877	17.447129999999998	4.4213	17.14104	4.25125	15.16846	5.71368	13.399939999999999	18.7055	21.834419999999998	20.61006	20.0659	23.1268	21.73239	29.35063	21.15422	33.90797	19.11362	30.06484	18.16134	32.6496	14.18217	31.01712	11.835479999999999	24.079079999999998	14.55628	19.351689999999998	12.95781	14.148159999999999	13.535979999999999
maama267704am	1.84836	17.06568	3.74736	17.19228	3.6713999999999998	14.938799999999999	5.2412399999999995	13.09044	17.3442	22.33224	19.52172	20.78772	21.72456	22.88928	28.38372	22.38288	31.725959999999997	20.73708	29.092679999999998	19.85088	31.16892	15.875639999999999	30.004199999999997	12.9132	22.58544	15.799679999999999	18.53424	13.69812	13.19172	13.926
maama267705af	2.2028399999999997	16.60992	4.48164	16.63524	4.02588	14.407079999999999	5.62104	12.58404	17.44548	21.243479999999998	20.1294	19.72428	22.9146	21.57264	29.092679999999998	20.281319999999997	32.20704	18.53424	29.44716	17.774639999999998	31.067639999999997	13.52088	29.54844	11.19144	22.48416	14.128559999999998	18.53424	12.45744	13.49556	13.141079999999999
mahaa101297af	1.71319	16.67164	3.93778	17.029619999999998	3.45195	14.344769999999999	5.42084	12.58044	18.74281	22.73173	21.63222	21.04411	23.60111	22.65502	30.76071	21.7345	33.65012	20.22587	31.04198	19.4332	33.54784	14.421479999999999	31.88579	11.65992	23.85681	14.29363	19.61219	13.62881	14.26806	13.8078
mahaa101300am	1.37052	16.90308	3.95928	17.28378	3.40092	14.69502	5.48208	12.9438	18.5274	23.4765	20.60856	21.85218	23.0958	23.8572	30.22758	23.42574	34.18686	21.87756	30.43062	21.42072	33.47622	16.85232	32.51178	13.85748	24.89778	16.95384	19.99944	14.3397	14.16204	14.31432
mahaa267666am	0.93906	17.8929	2.89332	17.66448	3.1725	15.380279999999999	4.92372	13.27374	18.24822	22.9689	21.54762	21.34458	23.3496	22.94352	30.50676	22.0806	34.23762	20.71008	31.52196	20.22786	33.70464	15.43104	32.56254	12.51234	24.89778	15.88788	19.59336	13.80672	13.959	14.13666
mahaa267669am	1.96014	17.23918	4.09619	17.44022	3.7946299999999997	15.15339	5.55373	13.26864	17.66639	22.31544	20.6066	20.93329	22.49135	22.76778	28.77385	22.03901	32.44283	20.70712	29.72879	20.25478	31.86484	16.083199999999998	30.96016	12.91682	23.54681	15.90729	18.79724	14.14819	13.44455	14.3241
mahaa267687am	1.919	19.26575	4.31775	19.26575	3.9642500000000003	16.690250000000002	5.656000000000001	14.97325	18.887	24.240000000000002	21.513	22.49775	24.038	24.139000000000003	30.57775	23.2805	34.264250000000004	21.891750000000002	31.284750000000003	21.23525	33.506750000000004	17.0185	32.2695	14.089500000000001	24.77025	17.271	19.66975	15.352	14.36725	15.629750000000001
mahaa267688am	1.4140000000000001	15.958	3.535	16.03375	3.333	13.7865	4.848000000000001	11.84225	18.40725	20.88175	21.1595	19.442500000000003	23.96225	21.008000000000003	30.502000000000002	19.871750000000002	34.01175	18.50825	31.183750000000003	18.05375	33.2795	13.458250000000001	32.0675	10.37775	23.735000000000003	13.5845	19.2405	12.094750000000001	14.013750000000002	12.524000000000001
mahaa267689am	1.3672799999999998	17.369519999999998	2.86116	17.16696	2.9371199999999997	15.394559999999998	4.3044	13.44492	17.14164	21.522	19.57236	19.85088	21.57264	21.522	27.70008	20.7624	31.599359999999997	18.7368	28.8648	17.92656	30.409319999999997	13.546199999999999	29.497799999999998	11.11548	21.95244	14.331119999999999	17.54676	13.217039999999999	12.30552	13.748759999999999
mahaa267696af	1.81368	19.37111	4.08078	19.49706	3.55179	17.07882	5.16395	15.139190000000001	18.18718	24.25797	19.92529	22.89771	22.62062	24.409110000000002	29.4723	23.4267	33.17523	21.58783	29.90053	21.46188	31.940920000000002	16.97806	30.55547	14.03083	23.70379	17.78414	18.590220000000002	15.66818	13.37589	16.07122
mataa109302af	2.3827599999999998	16.1088	4.56416	16.008119999999998	4.0272	13.65892	5.94012	11.88024	18.72648	21.3106	20.77364	19.73328	23.79404	21.41128	30.405359999999998	20.50516	34.09696	18.55868	31.11012	17.753239999999998	32.85524	13.49112	31.34504	10.60496	23.79404	13.72604	19.69972	12.31652	14.46436	12.55144
mataa109304am	1.672	16.48592	3.77872	16.151519999999998	3.47776	14.01136	5.11632	11.703999999999999	18.358559999999997	21.635679999999997	20.732799999999997	19.729599999999998	23.909599999999998	21.76944	29.4272	20.96688	34.142239999999994	18.52576	31.199519999999996	18.09104	32.87152	13.509759999999998	31.467039999999997	10.767679999999999	23.37456	13.57664	19.49552	12.27248	13.610079999999998	12.606879999999999
mataa109305am	1.4713599999999998	18.392	3.2102399999999998	18.458879999999997	2.7755199999999998	15.883999999999999	4.44752	13.944479999999999	18.392	23.47488	20.130879999999998	21.30128	22.705759999999998	23.608639999999998	29.9288	22.538559999999997	34.34288	20.09744	30.664479999999998	19.29488	32.63744	14.680159999999999	31.199519999999996	11.904639999999999	23.37456	15.248639999999998	18.79328	13.743839999999999	13.57664	14.61328
mataa109309am	1.672	18.02416	3.6449599999999998	18.157919999999997	2.9427199999999996	15.449279999999998	4.64816	13.376	17.8904	22.839519999999997	20.030559999999998	21.16752	22.572	22.87296	28.992479999999997	22.0704	34.17568	19.09424	30.296639999999996	19.027359999999998	32.2696	14.446079999999998	30.898559999999996	11.403039999999999	21.66912	14.747039999999998	18.659519999999997	13.342559999999999	13.57664	13.944479999999999
mataa109312af	1.73888	18.02416	3.77872	17.957279999999997	3.1767999999999996	15.61648	4.81536	13.342559999999999	17.68976	22.137279999999997	19.829919999999998	20.3984	23.006719999999998	22.17072	29.193119999999997	21.16752	33.7744	18.559199999999997	30.095999999999997	17.99072	31.868319999999997	13.509759999999998	30.363519999999998	10.667359999999999	22.036959999999997	13.442879999999999	18.960479999999997	12.840959999999999	13.108479999999998	13.27568
mataa109313af	1.62239	14.601510000000001	3.5096600000000002	14.40285	3.311	12.5818	4.99961	10.89319	17.8794	19.866	19.56801	17.5483	22.11748	19.83289	28.17661	18.93892	32.18292	16.72055	28.90503	16.15768	31.222730000000002	11.78716	29.66656	9.37013	21.091070000000002	11.05874	18.44227	10.49587	13.11156	11.05874
mllaa240056af	1.50096	15.36576	3.6379200000000003	15.264000000000001	3.0273600000000003	13.38144	4.65552	11.60064	17.14656	19.944960000000002	18.90192	18.01152	21.72576	20.199360000000002	27.70416	19.51248	30.98592	18.11328	28.263840000000002	16.84128	30.34992	13.127040000000001	29.5104	10.379520000000001	21.77664	12.41472	17.78256	11.29536	12.8472	11.85504
mlmya163813am	2.36643	15.79842	4.69953	15.765089999999999	4.26624	13.69863	6.066059999999999	12.06546	17.364929999999998	20.997899999999998	19.26474	19.06476	21.397859999999998	21.26454	27.697229999999998	20.73126	30.69693	19.364729999999998	28.03053	18.164849999999998	30.46362	14.59854	29.36373	11.63217	21.197879999999998	13.59864	18.39816	12.56541	13.76529	12.89871
mltha214985am	1.818	16.8165	3.2572500000000004	16.58925	3.434	14.77125	4.92375	13.20575	16.5135	21.23525	18.710250000000002	19.7455	21.033250000000002	21.53825	27.1185	20.83125	30.906000000000002	18.91225	28.179000000000002	18.45775	30.047500000000003	14.670250000000001	29.01225	11.918000000000001	21.765500000000003	14.821750000000002	17.826500000000003	13.5845	13.15525	13.9885
mltha214987am	1.96647	14.89851	3.36633	14.89851	3.73296	13.331999999999999	5.53278	11.832149999999999	15.79842	21.631169999999997	17.964869999999998	20.3313	20.56461	22.53108	26.79732	22.09779	29.83035	21.16455	27.297269999999997	20.36463	29.76369	16.46502	29.16375	13.49865	21.09789	15.09849	17.69823	13.965269999999999	12.86538	13.76529
mq00a63776a0	2.0352	18.54576	3.96864	18.29136	3.48528	16.63776	4.9862400000000004	14.01744	18.80016	23.17584	21.929280000000002	21.21696	24.65136	23.68464	30.70608	22.71792	34.82736	20.63184	31.52016	19.18176	33.91152	15.44208	33.04656	12.5928	24.5496	15.03504	19.89408	14.04288	14.47536	14.3736
mqhaa99717a0	2.4432	18.7821	4.30105	18.45125	3.89385	16.51705	5.62445	14.22655	18.6294	22.72685	21.1235	21.2762	23.5667	22.9559	29.59835	22.1415	33.2886	21.09805	30.310950000000002	19.67285	32.70325	15.931700000000001	31.558	12.80135	23.4649	15.8808	19.46925	13.87025	13.717550000000001	14.4556
mqhaa99799a0	1.1500000000000001	17.6	2.85	17.45	2.7	15.55	3.9000000000000004	13.3	17.900000000000002	22.3	19.950000000000003	20.5	22.75	22.5	28.75	21.950000000000003	32.6	20.700000000000003	29.950000000000003	19.200000000000003	32.45	15.55	31.6	12.4	22.8	14.75	18.8	13.4	12.950000000000001	13.75
mqnua63774a0	3.2662799999999996	19.85088	5.038679999999999	19.59768	4.0512	16.53396	6.203399999999999	14.685599999999999	21.3954	24.23124	24.433799999999998	22.61076	27.11772	24.33252	34.10604	23.19312	37.77744	22.33224	34.84032	20.78772	37.29636	17.19228	36.81528	13.596839999999998	27.725399999999997	16.63524	22.38288	14.407079999999999	16.5846	14.83752
mquaa99721a0	1.18393	16.44907	3.22432	16.60021	3.0228	14.28273	4.71053	12.292720000000001	17.75895	22.570240000000002	20.55504	21.58783	22.87252	23.14961	29.64863	22.94809	33.65384	22.19239	31.13484	20.6558	33.80498	16.90249	33.35156	13.67817	22.99847	15.44147	19.95048	13.55222	14.05602	13.476650000000001
nclia130385am	1.21488	16.09716	3.6952599999999998	16.12247	3.59402	14.097669999999999	5.54289	11.921009999999999	19.15967	21.23509	22.32342	19.53932	25.537789999999998	21.64005	30.751649999999998	21.0073	34.97842	19.64056	32.067769999999996	17.615759999999998	34.801249999999996	13.540849999999999	33.33327	10.3771	25.10752	14.14829	20.425169999999998	12.57907	14.50263	13.08527
ncuva88679am	2.2788	19.64832	4.83612	19.47108	4.76016	17.31888	6.203399999999999	15.141359999999999	20.281319999999997	23.97804	23.496959999999998	22.73736	26.003639999999997	24.054	32.96664	23.243759999999998	37.44828	21.31944	34.03008	21.091559999999998	36.56208	16.2048	35.37204	13.1664	24.35784	16.28076	21.47136	14.98944	15.673079999999999	15.77436
ngfea159738am	1.60411	15.93871	3.51539	15.59741	3.51539	13.89091	5.05124	11.63833	17.849990000000002	19.86366	20.1367	18.05477	22.45754	20.06844	28.737460000000002	19.04454	32.525890000000004	17.20152	29.283540000000002	16.96261	31.60438	12.18441	30.17092	9.38575	22.5258	12.15028	18.32781	11.22877	13.07179	11.91137
ngfea159741af	2.59312	15.76344	4.503839999999999	15.28576	4.265	13.375039999999998	5.69804	11.80552	18.73188	20.16492	20.43788	18.32244	22.348599999999998	20.40376	29.104359999999996	19.38016	32.584599999999995	17.025879999999997	29.41144	16.616439999999997	31.2198	12.351439999999998	29.547919999999998	9.92892	22.62156	12.897359999999999	18.86836	11.532559999999998	13.648	12.04436
ngfea159742af	1.7065000000000001	15.87045	3.5495200000000002	15.66567	3.44713	13.95917	4.98298	12.25267	17.303910000000002	20.819300000000002	18.87389	18.94215	21.19473	21.02408	27.23574	19.86366	30.61461	18.15716	27.47465	17.303910000000002	29.932010000000002	13.24244	28.63507	10.47791	21.53603	13.58374	17.81586	12.32093	12.6281	12.86701
nggoa157926am	2.48724	17.91828	4.41612	17.86752	4.36536	15.4818	5.98968	13.959	18.62892	23.04504	20.5578	20.8116	23.6034	23.248079999999998	29.84688	22.3344	33.85692	20.50704	30.30372	18.98424	32.89248	14.872679999999999	31.31892	12.131639999999999	23.29884	14.82192	19.89792	14.11128	14.51736	14.41584
nggoa157930am	2.2959	17.3468	4.0816	17.24476	4.48976	14.89784	6.3775	13.010100000000001	20.05086	23.01002	21.989620000000002	21.47942	24.489600000000003	23.31614	31.93852	22.49982	35.662980000000005	21.12228	32.244640000000004	20.51004	34.9487	15.459060000000001	33.6732	12.29582	25.407960000000003	15.61212	20.86718	13.57132	15.459060000000001	13.87744
nggoa157936af	2.0408	18.97944	3.6734400000000003	18.67332	3.87752	16.8366	5.4591400000000005	15.0509	18.21414	23.520220000000002	20.10188	22.142680000000002	22.65288	23.92838	29.081400000000002	23.31614	33.31606	21.377380000000002	30.1018	20.71412	32.09158	16.22436	30.56098	13.21418	22.7039	16.17334	18.8774	14.846820000000001	13.67336	15.306000000000001
nggoa157940af	2.538	15.228	4.36536	14.9742	4.21308	13.14684	5.73588	11.370239999999999	17.5122	20.253239999999998	19.23804	18.42588	21.3192	20.65932	27.51192	20.20248	31.42044	18.67968	28.01952	17.66448	30.86208	13.55292	29.33928	10.81188	22.13136	13.24836	18.88272	11.82708	13.40064	11.97936
nggoa157942am	1.88737	16.01714	3.62171	15.86411	3.77474	14.078759999999999	5.45807	12.08937	17.8535	21.47521	19.84289	19.84289	22.08733	21.78127	28.92267	21.06713	32.54438	19.48582	29.17772	18.10855	31.72822	14.12977	30.35095	11.06917	21.88329	13.67068	19.23077	12.80351	13.36462	13.10957
nggoa157943am	3.1465	16.9505	4.71975	16.79825	4.51675	14.717500000000001	6.496	12.789000000000001	18.1685	23.142000000000003	20.6045	21.619500000000002	23.954	24.106250000000003	29.282750000000004	23.2435	33.64725	21.416500000000003	30.5515	21.315	32.93675	16.493750000000002	31.5665	13.296500000000002	24.00475	15.935500000000001	19.84325	14.05775	14.56525	14.15925
nggoa157947af	1.57356	16.80156	3.19788	16.64928	3.35016	15.228	5.12676	13.34988	16.34472	22.740479999999998	18.47664	21.01464	20.50704	23.14656	26.80128	22.63896	30.40524	20.8116	27.258119999999998	20.15172	29.64384	15.58332	28.37484	12.99456	20.86236	14.92344	17.66448	14.00976	12.33468	14.26356
ngnga104220am	0.61224	18.26516	2.4999800000000003	18.21414	2.70406	15.76518	4.64282	14.0305	17.75496	22.55084	19.28556	20.81616	22.1937	22.55084	29.285480000000003	21.47942	33.31606	19.999840000000003	29.693640000000002	19.03046	32.04056	14.59172	30.765060000000002	11.88766	21.9386	14.081520000000001	18.41822	13.57132	12.95908	14.081520000000001
ngnga104247af	1.4212799999999999	15.27876	3.50244	15.32952	3.35016	13.29912	4.87296	11.57328	17.15688	20.50704	18.57816	18.7812	21.573	20.71008	27.918	20.20248	31.52196	18.62892	28.1718	17.56296	30.81132	13.85748	29.59308	10.86264	20.50704	12.89304	18.0198	11.9286	12.9438	12.33468
ngnga108222af	1.9285	15.732500000000002	3.7555	15.78325	3.5525	13.854750000000001	5.176500000000001	11.926250000000001	16.79825	20.55375	19.183500000000002	18.726750000000003	21.26425	20.85825	28.1155	20.147750000000002	31.414250000000003	18.32075	28.3185	17.1535	30.60225	13.398000000000001	29.3335	10.556000000000001	20.75675	12.73825	17.711750000000002	11.977	12.6875	12.433750000000002
ngnga108225af	0.9183600000000001	16.17334	2.85712	16.275380000000002	2.9591600000000002	14.18356	4.43874	12.397860000000001	16.22436	21.530440000000002	18.06108	19.999840000000003	19.94882	22.04064	26.83652	21.47942	30.203840000000003	19.846780000000003	27.65284	19.03046	30.050780000000003	14.948860000000002	28.87732	11.836640000000001	20.96922	14.2856	17.3468	13.11214	12.29582	13.21418
ngnga110088am	1.31976	16.19244	3.35016	16.09092	3.45168	13.85748	5.17752	12.33468	17.71524	21.67452	19.59336	20.0502	22.18212	22.18212	28.12104	21.97908	32.28336	20.45628	29.39004	19.49184	32.08032	15.380279999999999	31.16664	12.23316	23.45112	14.66964	19.08576	12.9438	13.50216	13.1976
ngnga150919am	2.24488	19.234540000000003	4.94894	18.8774	4.38772	16.53048	6.07138	14.489680000000002	19.43862	23.4692	22.448800000000002	21.58146	24.89776	23.367160000000002	31.22424	22.754920000000002	35.50992	21.47942	32.3977	20.152900000000002	34.99972	17.0917	34.6936	13.775400000000001	24.54062	15.61212	20.765140000000002	14.489680000000002	15.152940000000001	14.846820000000001
ngnga157909am	1.08832	17.107029999999998	2.65278	16.93698	2.89085	14.76034	4.62536	12.991819999999999	17.277079999999998	22.1065	19.28367	20.337979999999998	22.71868	22.54863	28.704439999999998	21.80041	32.68361	19.99788	29.724739999999997	18.67149	32.03742	14.82836	30.98311	12.039539999999999	22.48061	14.45425	18.22936	13.33192	12.9238	13.87608
ngnga157910am	1.3894900000000001	16.09775	3.6940100000000005	16.16553	3.3551100000000003	13.759340000000002	5.151280000000001	11.183700000000002	18.13115	20.401780000000002	20.639010000000003	18.91062	23.55355	20.50345	30.094320000000003	19.283410000000003	33.72055	17.92781	30.128210000000003	16.538320000000002	32.500510000000006	13.081540000000002	31.382140000000003	9.828100000000001	23.350210000000004	13.115430000000002	18.94451	11.5226	13.420440000000001	12.268180000000001
ngnga157913am	0.3378	16.75488	2.7361799999999996	16.68732	3.1415399999999996	14.45784	4.8980999999999995	12.701279999999999	17.26158	22.024559999999997	19.72752	19.659959999999998	22.36236	22.39614	27.969839999999998	21.68676	32.496359999999996	19.22082	29.287259999999996	18.17364	31.347839999999998	14.55918	30.266879999999997	11.485199999999999	22.058339999999998	13.78224	17.903399999999998	13.20798	13.27554	13.511999999999999
ngnga157924af	2.48273	16.76693	4.28526	16.6649	4.0812	14.38623	5.67967	12.617709999999999	17.855249999999998	20.71209	19.351689999999998	19.14763	22.14051	21.12021	28.02424	20.23595	32.34351	17.82124	28.398349999999997	16.93698	31.01712	13.43395	29.452659999999998	10.44107	22.03848	13.365929999999999	18.67149	12.31162	13.67202	12.9238
ngnga191568af	1.86648	18.26484	4.59954	18.49815	3.53298	15.83175	5.13282	13.76529	17.83155	22.397759999999998	19.364729999999998	20.73126	22.031129999999997	22.73106	28.36383	22.197779999999998	32.49675	20.13132	28.930439999999997	19.23141	31.563509999999997	14.49855	30.730259999999998	11.56551	21.797819999999998	14.79852	18.29817	13.731959999999999	13.26534	14.23191
ngnga191569am	2.3407999999999998	17.8904	4.18	17.455679999999997	4.14656	15.181759999999999	5.952319999999999	13.710399999999998	18.12448	22.839519999999997	20.36496	20.96688	23.040159999999997	23.407999999999998	29.092799999999997	23.040159999999997	33.03872	21.16752	30.095999999999997	19.86336	32.4368	16.151519999999998	31.03232	12.77408	23.040159999999997	15.31552	19.161119999999997	14.245439999999999	13.844159999999999	14.680159999999999
ngnga191570am	2.43309	17.83155	4.63287	17.764889999999998	4.49955	15.29847	6.066059999999999	13.69863	18.13152	22.6644	19.83135	21.13122	22.53108	23.06436	28.930439999999997	22.631069999999998	32.36343	21.29787	29.297069999999998	19.964669999999998	31.79682	16.46502	30.86358	12.932039999999999	22.93104	16.03173	18.9981	14.49855	14.09859	14.63187
ngnga191571am	1.93952	15.883999999999999	4.14656	16.08464	3.87904	13.57664	5.3504	11.904639999999999	17.656319999999997	21.134079999999997	19.96368	19.829919999999998	22.337919999999997	21.535359999999997	28.691519999999997	21.10064	32.604	19.629279999999998	29.12624	18.59264	31.868319999999997	14.680159999999999	30.697919999999996	11.369599999999998	22.304479999999998	13.97792	18.726399999999998	12.506559999999999	13.509759999999998	12.606879999999999
ngnga191574af	2.04716	15.2698	3.72516	15.00132	3.99364	12.887039999999999	5.73876	11.34328	17.35052	21.10924	18.69292	19.33056	21.27704	21.88112	27.31784	21.84756	31.3786	20.60584	28.1904	18.39088	31.11012	15.37048	30.23756	12.148719999999999	22.68656	13.893839999999999	19.1292	12.38364	13.759599999999999	12.55144
ngnga191576af	1.93952	16.61968	3.6784	16.41904	4.04624	14.41264	5.785119999999999	12.707199999999998	17.656319999999997	21.9032	19.66272	20.030559999999998	21.97008	22.27104	28.52432	21.50192	32.23616	19.629279999999998	29.092799999999997	18.52576	31.400159999999996	14.61328	30.12944	11.63712	22.67232	14.27888	18.826719999999998	13.041599999999999	13.8776	13.509759999999998
ngnga195063am	1.7903399999999998	16.61976	3.41178	16.58598	3.4793399999999997	14.660519999999998	5.03322	12.566159999999998	17.768279999999997	21.68676	19.592399999999998	20.0991	22.159679999999998	22.26102	28.2063	21.4503	32.259899999999995	19.2546	28.98324	18.815459999999998	31.178939999999997	14.390279999999999	30.097979999999996	11.350079999999998	22.59882	14.288939999999998	18.680339999999998	12.768839999999999	13.410659999999998	13.174199999999999
ngnga195064af	2.33841	14.97938	4.066800000000001	15.013270000000002	4.33792	13.149320000000001	5.930750000000001	11.38704	17.317790000000002	21.350700000000003	18.537830000000003	19.656200000000002	20.672900000000002	21.99461	27.044220000000003	21.960720000000002	30.399330000000003	20.367890000000003	27.586460000000002	19.588420000000003	30.094320000000003	14.809930000000001	29.111510000000003	12.369850000000001	22.367400000000004	14.640480000000002	18.47005	12.844310000000002	13.284880000000001	12.607080000000002
ngnga195068af	2.0672900000000003	16.84333	4.10069	16.945	4.066800000000001	15.11494	5.62574	13.013760000000001	17.18223	22.197950000000002	19.351190000000003	20.876240000000003	21.99461	22.740190000000002	28.16259	22.0285	31.653260000000003	20.367890000000003	28.67094	19.622310000000002	31.043240000000004	14.97938	29.755420000000004	12.369850000000001	22.164060000000003	15.148830000000002	18.775060000000003	13.488220000000002	13.352660000000002	13.861010000000002
ngnga195071am	2.3391	16.6788	4.3731	16.7466	4.407	15.0516	5.7969	12.7125	17.8314	21.018	19.8993	19.323	22.1706	21.119699999999998	28.4421	20.3061	31.5948	18.6789	28.6116	17.3229	30.9507	13.5261	29.7642	10.9836	22.4757	13.8651	18.8145	12.4413	13.3905	13.1871
ngnga195075af	1.4577	16.95	3.5595	16.9839	3.6612	15.322799999999999	5.0511	13.119299999999999	17.1873	22.4418	19.1874	20.272199999999998	22.374	22.713	28.6116	21.4926	32.0355	19.6281	28.6794	18.9162	30.9507	14.1702	29.662499999999998	11.5938	21.9333	14.3058	18.2382	13.2549	12.9498	13.7973
ngnga222357af	0.8136	15.3567	2.7798	15.1872	2.6442	12.8481	4.3392	11.0175	17.2551	20.7129	18.9501	19.3569	22.1028	21.4248	28.5777	20.4756	32.0694	18.8145	28.9845	17.967	31.0863	13.4583	30.171	10.6107	22.9503	13.9668	18.0687	11.4243	12.407399999999999	11.526
ngnga222358af	1.87715	16.68957	4.06147	16.28001	3.68604	14.23221	5.22189	11.97963	18.32781	20.78517	20.44387	19.1128	23.27666	21.1606	29.385930000000002	20.30735	33.65218	18.02064	30.17092	17.03087	32.49176	12.73049	31.3996	9.79531	24.09578	13.17418	19.1128	11.57007	13.378960000000001	12.04789
ngnga222360af	2.0406	16.868959999999998	3.70709	16.56287	3.84313	14.59029	5.47561	12.54969	18.67149	20.88214	20.099909999999998	19.181639999999998	23.500909999999998	21.29026	29.724739999999997	20.44001	33.60188	18.773519999999998	30.779049999999998	17.65119	32.581579999999995	13.365929999999999	31.76534	10.27102	23.05878	13.22989	19.48773	11.76746	13.774049999999999	12.37964
ngnga222364am	2.0334000000000003	17.046670000000002	4.33792	16.87722	4.23625	14.538810000000002	5.862970000000001	12.979870000000002	18.808950000000003	22.740190000000002	20.910130000000002	21.52015	23.79078	23.248540000000002	30.094320000000003	22.53685	33.34776	21.655710000000003	30.568780000000004	20.130660000000002	33.38165	16.19942	32.16161	13.081540000000002	24.60414	15.860520000000001	19.72398	13.589890000000002	14.199910000000001	14.132130000000002
ngnoa159745am	2.27063	14.776040000000002	4.4057	14.742150000000002	4.30403	12.640970000000001	6.1340900000000005	10.912580000000002	18.70728	20.26622	20.571230000000003	18.6395	22.604630000000004	20.74068	29.484300000000005	20.19844	33.38165	18.67339	30.73823	17.588910000000002	32.90719	13.488220000000002	31.653260000000003	10.675350000000002	23.55355	12.776530000000001	19.69009	11.454820000000002	14.267690000000002	11.590380000000001
ngnoa159746am	2.80374	17.802059999999997	4.93188	17.66694	5.13456	14.55918	6.958679999999999	13.039079999999998	20.504459999999998	23.17308	22.700159999999997	21.51786	24.625619999999998	23.544659999999997	32.73282	22.42992	36.95532	20.7747	34.016459999999995	19.79508	36.1446	15.234779999999999	34.55694	12.53238	26.247059999999998	15.3699	21.72054	13.71468	16.45086	14.08626
ngnoa159747am	1.8306	15.6618	3.6612	15.3906	3.9324	13.3905	5.5935	11.627699999999999	17.424599999999998	20.1366	19.6281	18.6789	21.831599999999998	20.7468	28.6794	19.9332	32.6118	17.967	29.2896	17.2212	31.1202	13.119299999999999	29.6286	10.2717	22.5774	13.1871	18.3738	11.8311	13.4922	12.3735
ngnoa159749am	3.4577999999999998	17.4585	5.1867	17.3229	5.2545	14.6787	7.0512	12.7803	19.2891	21.7299	21.695999999999998	19.8993	23.8995	22.0689	30.5778	21.4587	34.4085	19.560299999999998	31.2897	18.6789	33.425399999999996	15.0855	31.7304	11.6955	24.7809	14.4075	20.407799999999998	12.882	15.254999999999999	13.3566
ngnoa159761af	1.4916	15.8991	3.2205	15.7296	3.2205	13.831199999999999	4.8138	11.7633	17.0178	20.5434	18.6789	18.9501	20.7129	21.0519	27.6285	20.5773	31.6287	18.645	28.476	17.3907	30.5439	13.7973	28.9167	10.8819	21.2214	13.221	17.967	11.865	12.7464	12.2718
phlua187195af	1.7085000000000001	16.884	3.4170000000000003	16.63275	3.36675	15.024750000000001	4.9245	13.065000000000001	17.487000000000002	22.512	19.497	20.55225	21.95925	23.115000000000002	28.290750000000003	22.512	32.160000000000004	20.954250000000002	28.69275	19.497	31.356	15.778500000000001	30.50175	12.71325	22.2105	14.7735	18.441750000000003	13.3665	13.266	13.818750000000001
phlua242151a0	2.2396000000000003	16.16075	4.2247	16.00805	3.9193000000000002	13.4376	5.7517000000000005	11.98695	17.02605	21.55615	19.2911	19.6983	21.55615	22.11605	27.86775	21.19985	31.1508	19.57105	28.478550000000002	18.6294	30.51455	14.7101	29.03845	12.03785	21.30165	13.76845	18.1204	13.004950000000001	13.31035	13.3358
phlua242168a0	2.13192	16.97922	4.13694	16.8777	3.88314	14.41584	5.9389199999999995	12.74076	18.4005	22.3344	21.09078	20.63394	22.91814	22.63896	30.0753	22.13136	33.34932	21.04002	30.43062	19.89792	33.40008	15.7356	31.87728	12.20778	23.42574	14.92344	19.36494	13.65444	14.23818	13.78134
phmia242178a0	1.9243199999999998	16.25544	3.6713999999999998	16.3314	4.0512	13.57152	5.74764	12.077639999999999	19.06596	21.67392	22.20564	20.028119999999998	24.48444	22.05372	30.915719999999997	21.67392	35.09352	20.180039999999998	32.43492	19.29384	34.5618	14.78688	33.675599999999996	11.36868	24.408479999999997	13.672799999999999	20.40792	12.50808	14.736239999999999	12.58404
phnea207544af	1.592	16.76575	3.4825000000000004	16.119	3.6317500000000003	14.4275	5.373	12.537	18.15875	22.288	20.3975	20.198500000000003	23.283	22.686	28.457	22.33775	33.581250000000004	20.298000000000002	30.496750000000002	19.35275	32.437000000000005	14.77575	31.193250000000003	11.940000000000001	23.43225	14.77575	19.502000000000002	13.233500000000001	13.532	13.333
phnea207545am	1.6027200000000001	17.73168	3.66336	17.60448	3.4344	15.136800000000001	5.2152	12.92352	19.18176	22.26	22.1328	20.83536	24.60048	22.488960000000002	31.52016	21.4968	36.099360000000004	19.56336	32.58864	19.00368	34.75104	14.19552	33.30096	11.29536	25.28736	15.0096	20.479200000000002	12.79632	14.704320000000001	13.15248
phnea207546am	1.5228	16.09092	3.85776	15.91326	3.1725	13.4514	4.66992	11.2941	19.18728	21.26844	21.52224	19.89792	23.62878	21.8268	31.29354	21.29382	35.45586	19.99944	32.56254	19.31418	35.10054	14.36508	33.83154	10.88802	25.6338	13.75596	20.48166	12.03012	14.49198	12.3093
phnea207548am	0.73776	16.7904	3.40896	16.68864	3.3072	14.32272	4.9099200000000005	12.109440000000001	18.774720000000002	20.63184	21.54768	19.4616	23.81184	21.72576	30.93504	20.32656	35.616	18.24048	32.02896	17.75712	34.54752	13.127040000000001	33.17376	9.51456	24.57504	13.406880000000001	19.9704	11.5752	14.06832	12.084
phnea207550am	1.2315	17.241	3.4482	17.14248	3.74376	14.58096	5.812679999999999	12.90612	19.35918	24.1374	22.117739999999998	22.659599999999998	24.82704	25.17186	31.5264	25.27038	36.35388	24.08814	32.21604	22.36404	36.05832	18.86658	35.86128	15.71394	25.31964	16.20654	21.08328	14.63022	15.31986	14.43318
ptdua99770af	2.30958	18.42588	4.39074	18.47664	4.3145999999999995	16.2432	5.78664	14.13666	19.44108	23.04504	21.75066	21.47148	24.92316	23.248079999999998	30.988979999999998	22.53744	35.25282	20.83698	31.82652	20.22786	34.49142	15.8625	33.67926	12.89304	25.81146	15.50718	20.4309	13.98438	14.9742	14.3397
ptdua99784am	3.1725	15.96402	5.30442	15.93864	5.12676	13.93362	6.87798	11.70018	20.12634	21.0654	22.38516	19.4157	25.81146	21.47148	31.67424	21.24306	36.19188	19.56798	33.42546	18.60354	35.60814	14.2128	34.79598	11.21796	25.506899999999998	12.99456	21.47148	11.9286	16.06554	12.131639999999999
ptdua99791am	1.93876	17.70394	3.95405	17.55088	4.13262	15.35702	5.66322	13.2652	19.48964	22.627370000000003	21.30085	20.99473	23.95389	22.754920000000002	30.637510000000002	22.627370000000003	34.82115	21.45391	31.606890000000003	20.152900000000002	34.79564	15.96926	34.259930000000004	13.163160000000001	25.35694	15.28049	20.48453	13.59683	14.89784	13.80091
pthea99772am	2.11152	20.80992	3.76512	20.25024	3.5616000000000003	18.444	5.16432	15.59472	20.504640000000002	24.44784	23.60832	22.6416	26.483040000000003	24.498720000000002	33.1992	23.20128	36.938880000000005	21.2424	33.75888	20.37744	36.02304	16.2816	34.95456	12.77088	26.8392	16.84128	21.21696	14.93328	15.18768	15.7728
pthea99773af	2.23344	15.3549	3.9339	15.07572	3.9085199999999998	13.17222	5.8120199999999995	10.35504	19.6695	20.96388	22.68972	19.77102	25.15158	21.3192	33.17166	20.304	36.64872	18.85734	33.47622	18.1467	36.21726	13.85748	35.20206	10.43118	24.66936	14.26356	21.34458	11.5479	15.634079999999999	11.70018
pthea99781am	1.9852699999999999	18.64646	4.2721	18.49568	3.46794	15.60573	5.70451	13.0676	20.58147	23.39603	24.20019	21.68719	27.46709	23.571939999999998	33.44803	22.59187	37.41857	21.03381	34.35271	19.72705	36.9411	15.93242	35.73486	12.8163	27.41683	14.80157	21.938489999999998	13.5702	16.435019999999998	13.545069999999999
pthea99782am	1.6536	18.774720000000002	3.33264	18.0624	3.40896	15.72192	4.68096	12.79632	20.45376	22.768800000000002	23.81184	21.26784	26.712	22.66704	33.65712	21.903840000000002	38.0328	20.199360000000002	34.95456	19.51248	37.57488	15.23856	36.709920000000004	11.829600000000001	27.348000000000003	14.704320000000001	21.929280000000002	12.72	15.823680000000001	13.20336
pthea99785a0	2.0705	18.255750000000003	3.4087500000000004	17.119500000000002	3.3582500000000004	14.948	4.8732500000000005	12.95325	18.609250000000003	21.790750000000003	20.200000000000003	20.0485	23.4825	22.018	29.46675	21.487750000000002	33.60775	20.0485	30.62825	19.063750000000002	33.1785	14.8975	32.4715	12.19575	23.356250000000003	13.938	19.36675	12.726	13.837000000000002	12.9785
pthea99788am	2.00976	19.359840000000002	3.86688	18.97824	3.35808	17.09568	5.088	13.66128	20.68272	23.379360000000002	23.43024	21.7512	25.668960000000002	23.55744	32.48688	22.794240000000002	36.6336	20.83536	33.12288	20.17392	35.870400000000004	15.92544	35.05632	12.389280000000001	26.73744	15.7728	21.26784	13.71216	15.74736	14.04288
pthea99789am	1.45407	17.678430000000002	3.5969100000000003	17.39782	3.23977	15.35702	5.17853	12.168270000000001	20.433510000000002	22.72941	22.754920000000002	21.530440000000002	26.07122	22.80594	32.70382	21.91309	36.632360000000006	20.79065	33.826260000000005	19.56617	36.708890000000004	15.790690000000001	35.89257	12.321330000000001	27.49978	15.382530000000001	21.249830000000003	13.086630000000001	16.0713	13.21418
pthea99790am	1.9080000000000001	17.57904	4.01952	17.350080000000002	3.51072	15.21312	5.5968	12.28752	20.53008	22.84512	23.379360000000002	21.57312	25.8216	23.099520000000002	32.970240000000004	22.41264	37.269600000000004	21.26784	33.88608	19.944960000000002	36.68448	16.61232	36.02304	13.101600000000001	27.04272	15.18768	21.70032	13.30512	15.67104	13.50864
saofa68748af	0.7123200000000001	17.044800000000002	2.51856	17.01936	2.77296	15.31488	4.452	13.38144	16.61232	22.896	18.6984	21.52224	20.80992	23.45568	28.492800000000003	22.69248	31.367520000000003	21.59856	28.492800000000003	20.45376	31.087680000000002	16.68864	30.42624	13.78848	22.3872	16.485120000000002	18.03696	14.32272	12.56736	14.32272
saroa68742am	2.2788	19.31916	3.87396	19.091279999999998	4.8107999999999995	16.93908	6.35532	15.04008	19.92684	24.76296	22.6614	23.091839999999998	25.29468	25.01616	31.498079999999998	24.813599999999997	35.3214	23.9274	33.2958	22.5348	36.13164	18.40764	35.42268	14.91348	26.61132	17.54676	21.47136	15.85032	15.723719999999998	15.926279999999998
sdbaa102154af	1.07142	14.999880000000001	2.93365	14.770290000000001	3.2142600000000003	12.37235	5.20404	10.918280000000001	17.831490000000002	21.27534	20.48453	19.974330000000002	23.03553	21.555950000000003	29.846700000000002	20.84167	33.469120000000004	19.387600000000003	30.331390000000003	18.82638	32.6528	14.566210000000002	31.734440000000003	11.530520000000001	23.545730000000002	13.698870000000001	19.46413	12.244800000000001	13.67336	12.474390000000001
sdbaa107976af	1.2465600000000001	15.976320000000001	3.4598400000000002	15.696480000000001	3.2054400000000003	13.992	5.11344	11.65152	17.324640000000002	21.03888	20.12304	19.00368	22.209120000000002	21.19152	29.0016	20.12304	31.87632	18.52032	29.357760000000003	17.65536	31.392960000000002	13.6104	30.222720000000002	11.01552	22.94688	13.05072	18.80016	12.262080000000001	13.33056	12.541920000000001
sdboa103518am	1.70046	18.2736	2.99484	18.1467	3.40092	16.54776	4.97448	14.4666	17.30916	23.50188	20.304	21.80142	22.66434	23.57802	28.75554	22.53744	32.43564	20.91312	29.71998	20.22786	31.36968	16.497	30.27834	13.67982	20.98926	15.78636	18.37512	14.99958	13.14684	15.53256
sdboa103519am	0.7632	18.26592	2.34048	18.0624	2.26416	16.07808	3.86688	14.04288	16.89216	22.768800000000002	18.90192	20.96256	21.54768	23.048640000000002	27.80592	21.82752	31.113120000000002	20.17392	28.00944	19.89408	30.273600000000002	15.391200000000001	28.8744	12.541920000000001	20.8608	14.958720000000001	17.45184	14.399040000000001	12.16032	14.984160000000001
sdboa103527am	1.73468	14.872330000000002	3.41834	14.97437	3.11222	12.95908	5.153020000000001	11.300930000000001	17.14272	20.433510000000002	19.055970000000002	18.596790000000002	21.377380000000002	20.99473	28.39263	20.25494	31.04567	19.26005	28.41814	18.137610000000002	30.84159	13.87744	29.566090000000003	10.9693	22.21921	13.316220000000001	18.01006	11.785620000000002	12.72949	12.11725
sdboa103830am	1.5264	17.85888	3.48528	17.37552	3.0273600000000003	15.62016	4.60464	13.8648	17.2992	21.21696	19.614240000000002	19.28352	21.57312	21.2424	27.373440000000002	19.79232	30.73152	17.935200000000002	28.00944	17.52816	29.71392	13.43232	28.263840000000002	10.60848	20.93712	13.7376	17.27376	12.99984	12.28752	13.4832
sdboa103832af	1.9488699999999999	15.160689999999999	4.20146	15.034139999999999	3.64464	12.68031	5.23917	10.6302	17.33735	19.33684	19.36215	17.2108	21.38695	19.79242	27.765069999999998	18.7294	31.333779999999997	16.83115	28.11941	16.1984	30.04297	11.921009999999999	28.11941	9.71904	21.66536	11.617289999999999	17.79293	10.09869	12.68031	10.90861
sdboa103835af	1.32288	16.35792	2.9256	16.00176	3.12912	13.76304	5.31696	11.93136	17.324640000000002	21.70032	19.639680000000002	20.07216	21.8784	22.15824	28.28928	21.624000000000002	32.28336	19.99584	29.256	19.15632	31.72368	14.958720000000001	30.37536	12.16032	22.84512	14.19552	18.444	12.79632	13.15248	12.821760000000001
sdboa106127am	1.4535	18.3345	3.315	18.1815	2.7285	15.707999999999998	4.1819999999999995	13.5405	18.5385	21.674999999999997	21.267	20.195999999999998	24.403499999999998	21.419999999999998	30.574499999999997	19.9665	34.323	18.130499999999998	31.237499999999997	18.232499999999998	32.844	13.897499999999999	30.9315	10.939499999999999	23.281499999999998	13.565999999999999	18.971999999999998	13.0305	13.872	13.5405
sdboa106193af	1.19286	17.28378	3.0456	17.05536	2.86794	15.27876	4.4415	13.375259999999999	16.97922	21.80142	18.57816	20.07558	21.09078	21.77604	27.0297	20.83698	30.60828	19.23804	27.71496	18.93348	29.61846	14.51736	28.09566	11.8017	20.9385	14.31432	17.1315	13.24836	11.9286	13.78134
sdboa106198am	1.47552	18.26592	3.40896	17.96064	2.56944	15.9	4.14672	14.06832	17.14656	22.768800000000002	19.43616	20.58096	22.31088	22.59072	28.56912	21.19152	31.698240000000002	19.716	28.62	18.59664	30.70608	14.8824	29.33232	12.00768	21.2424	14.44992	17.88432	13.813920000000001	12.694560000000001	14.34816
sdjaa102004af	0.81216	13.4514	2.71566	13.73058	2.9187	12.08088	4.4415	10.380419999999999	15.81174	20.20248	18.502019999999998	18.6543	21.14154	20.760839999999998	26.92818	20.35476	30.78594	18.85734	28.24794	18.17208	30.40524	13.85748	29.28852	10.86264	21.67452	13.121459999999999	17.994419999999998	11.82708	12.51234	11.64942
sdjaa106868am	2.12688	14.78688	3.9246	14.63496	4.02588	12.938519999999999	5.469119999999999	11.419319999999999	16.98972	21.344759999999997	19.31916	19.091279999999998	21.72456	21.95244	28.38372	21.344759999999997	31.95384	19.47108	29.29524	18.50892	31.11828	14.10324	29.80164	11.469959999999999	22.23096	13.470239999999999	18.838079999999998	12.685319999999999	13.546199999999999	12.30552
sdjaa251867am	1.5306000000000002	16.19885	3.5969100000000003	16.428440000000002	3.2907900000000003	14.387640000000001	4.770370000000001	12.21929	17.78047	21.989620000000002	20.586570000000002	20.33147	22.933490000000003	22.474310000000003	29.719150000000003	21.402890000000003	33.08647	19.92331	30.07629	19.59168	32.601780000000005	14.59172	31.50485	11.42848	23.18859	14.004990000000001	18.85189	12.474390000000001	13.163160000000001	13.34173
sdjaa251869am	1.37052	18.5274	3.0456	18.1467	3.02022	16.04016	4.49226	14.28894	17.71524	23.3496	19.5426	21.26844	22.004459999999998	23.32422	28.24794	22.56282	31.725	21.42072	29.187	19.4157	31.496579999999998	16.44624	30.73518	13.14684	22.53744	15.55794	18.55278	14.2128	12.86766	14.74578
sdjaa251895am	1.93344	16.33248	3.84144	16.179840000000002	3.9432	14.04288	5.52048	11.90592	18.52032	22.6416	21.26784	20.93712	23.76096	23.12496	30.29904	22.92144	34.344	21.54768	30.47712	20.02128	33.73344	16.4088	33.02112	13.07616	24.168	14.678880000000001	20.479200000000002	13.20336	14.42448	13.127040000000001
sdsma102690af	1.61984	14.50263	3.66995	14.65449	3.08782	12.32597	4.75828	10.78206	16.22371	20.47579	17.9701	18.45099	19.86835	20.931369999999998	26.29709	20.39986	29.23305	18.982499999999998	27.00577	17.691689999999998	29.15712	14.27484	28.11941	11.26295	21.20978	13.13589	17.51452	11.71853	12.300659999999999	11.794459999999999
sdsma102800am	1.7724	15.014759999999999	3.08904	15.343919999999999	3.3169199999999996	13.19172	5.064	11.79912	16.40736	21.69924	17.648039999999998	20.028119999999998	19.774919999999998	22.25628	26.408759999999997	22.10436	29.472479999999997	21.04092	26.73792	20.35728	29.64972	15.97692	28.83948	13.065119999999999	20.53452	14.63496	17.79996	13.39428	12.38148	13.343639999999999
sdsma106360af	1.79772	18.154439999999997	3.5448	18.00252	3.4688399999999997	16.23012	5.139959999999999	14.483039999999999	16.93908	23.72484	18.33168	22.12968	20.78772	24.535079999999997	27.01644	24.33252	30.48528	21.29412	28.1052	20.48388	29.852279999999997	15.673079999999999	28.2318	13.267679999999999	21.3954	16.60992	17.95188	14.88816	12.76128	15.3186
sdsma106362af	1.87368	17.901239999999998	3.2662799999999996	17.5974	3.165	15.673079999999999	4.8107999999999995	13.748759999999999	18.179759999999998	22.18032	19.72428	20.07876	22.408199999999997	21.95244	28.38372	20.78772	31.979159999999997	18.28104	29.29524	18.07848	30.561239999999998	13.217039999999999	29.118	10.609079999999999	21.82584	13.951319999999999	17.95188	13.293	12.533399999999999	13.799399999999999
slboa193656af	1.65815	22.959	3.5969100000000003	23.01002	3.8265000000000002	20.84167	5.63771	19.081480000000003	18.54577	28.800790000000003	20.765140000000002	26.913050000000002	23.11206	29.540580000000002	29.897720000000003	28.469160000000002	32.70382	27.14264	30.458940000000002	26.147750000000002	32.423210000000005	22.37227	31.32628	19.71923	23.214100000000002	21.249830000000003	19.56617	19.79576	13.851930000000001	20.127390000000002
slboa79815am	1.07688	18.99924	3.41012	19.02488	3.43576	16.23012	5.128	14.435319999999999	19.15308	24.84516	20.61456	22.87088	24.1016	25.15284	30.768	24.4862	34.84476	22.58884	31.409	21.33248	33.89608	17.07624	32.51152	14.12764	23.973399999999998	16.51216	20.20432	14.9994	13.7174	15.58912
slboa79816am	1.3040699999999998	21.42766	3.75879	21.19753	3.3241	18.71724	4.80716	16.56936	19.075219999999998	25.69785	21.069679999999998	24.21479	23.47326	25.876839999999998	31.34882	25.0586	35.05647	23.11528	31.47667	22.39932	33.82911	17.41317	32.65289	14.98402	21.96463	17.59216	19.61219	16.51822	13.98679	16.978479999999998
slboa79818am	1.29132	20.6358	3.39288	20.40792	3.4688399999999997	17.901239999999998	5.139959999999999	16.28076	19.01532	25.16808	20.711759999999998	23.59824	23.902079999999998	25.39596	30.8904	24.433799999999998	34.58712	22.560119999999998	31.24488	21.95244	33.700919999999996	17.92656	32.71344	14.559	23.39568	17.82528	19.774919999999998	15.77436	13.926	16.28076
slboa79819af	1.59075	17.2205	3.535	17.473000000000003	3.6107500000000003	15.200500000000002	5.3025	13.5845	18.659750000000003	22.977500000000003	20.17475	21.28575	23.129	23.2805	29.997000000000003	22.826	33.70875	21.2605	30.3	19.97275	32.926	15.9075	31.966500000000003	12.827	23.861250000000002	15.73075	19.518250000000002	13.811750000000002	13.91275	14.215750000000002
slboa79821am	1.5228	16.3701	3.83238	16.64928	3.60396	14.16204	5.4567	12.3093	19.61874	22.23288	21.80142	20.38014	24.28866	22.43592	31.54734	21.90294	35.96346	20.27862	32.41026	19.49184	35.17668	14.79654	33.85692	12.131639999999999	26.11602	14.99958	20.53242	12.86766	14.66964	13.01994
slboa99753a0	2.43648	21.59838	4.5684	21.4461	4.66992	19.21266	6.77646	17.10612	20.78622	26.95356	23.50188	25.20234	25.35462	27.1566	32.68944	26.31906	36.72486	24.44094	33.273179999999996	23.83182	35.86194	19.33956	34.7706	16.2432	26.06526	19.49184	21.36996	17.56296	15.8625	17.74062
somoa60643am	1.68762	15.72555	3.50309	15.827829999999999	3.1195399999999998	13.449819999999999	5.16514	11.14852	19.76561	21.14639	21.70893	19.61219	24.368209999999998	21.42766	30.99084	20.967399999999998	34.7752	20.098019999999998	31.88579	18.538249999999998	34.7752	14.805029999999999	33.98253	11.68549	25.95355	14.01236	20.68613	11.915619999999999	14.907309999999999	12.04347
sosca60785am	1.9243199999999998	17.52144	3.97524	17.42016	4.12716	15.29328	5.92488	13.141079999999999	20.07876	23.496959999999998	22.154999999999998	21.57264	25.92768	23.876759999999997	31.82724	23.26908	36.2076	22.05372	32.76408	20.99028	35.62524	17.496119999999998	35.62524	13.875359999999999	26.48472	16.00224	21.091559999999998	14.1792	15.3186	14.1792
supea109183af	1.74708	15.723719999999998	3.3169199999999996	15.9516	3.13968	13.85004	4.86144	12.12828	17.26824	21.44604	19.42044	19.369799999999998	22.07904	21.6486	28.76352	20.433239999999998	32.18172	18.711479999999998	29.14332	17.79996	31.346159999999998	13.72344	29.92824	10.58376	22.306919999999998	13.85004	18.40764	12.482759999999999	13.19172	12.86256
supea109184af	1.17024	16.12896	3.07824	16.07808	2.82384	13.76304	4.63008	11.60064	17.65536	21.16608	19.639680000000002	19.334400000000002	21.54768	21.344160000000002	28.1112	20.27568	31.672800000000002	18.24048	28.8744	17.629920000000002	30.782400000000003	13.559520000000001	29.663040000000002	10.65936	20.32656	12.49104	18.215040000000002	11.982240000000001	12.974400000000001	12.56736
tnkea73624am	2.45472	18.435969999999998	4.78159	18.35926	4.29576	15.98125	5.80439	13.57767	19.10079	22.68059	21.939059999999998	21.4788	25.16088	22.83401	31.553379999999997	21.76007	35.2866	20.379289999999997	32.115919999999996	19.27978	34.28937	15.802259999999999	33.13872	12.5293	25.3143	15.904539999999999	20.55828	14.08907	14.5749	14.370339999999999
tnlaa77947a0	1.87812	15.50718	3.98466	15.27876	4.23846	12.76614	6.0658199999999995	11.0403	18.75582	21.36996	21.09078	19.69488	24.8724	22.10598	30.27834	21.67452	34.69446	20.78622	31.57272	18.75582	34.56756	15.02496	33.45084	11.34486	24.59322	13.90824	20.35476	12.1824	14.872679999999999	12.20778
tntea77946af	1.5306000000000002	19.33658	3.46936	18.82638	3.23977	16.453950000000003	5.43363	13.775400000000001	19.79576	23.826340000000002	22.72941	22.780430000000003	24.87225	23.80083	31.96403	23.239610000000003	36.581340000000004	21.58146	33.826260000000005	21.249830000000003	36.24971	16.581500000000002	35.07625	13.18867	25.28041	16.37742	21.02024	14.05601	15.408040000000002	14.13254
tomaa153293af	1.03771	15.33786	2.32852	14.88228	2.55631	12.80686	4.37863	10.8833	16.98301	20.37455	19.235599999999998	18.805329999999998	21.538809999999998	20.52641	28.094099999999997	19.08374	31.66281	17.185489999999998	29.131809999999998	16.62867	30.59979	12.57907	29.131809999999998	9.56718	21.538809999999998	12.25004	17.868859999999998	11.3895	12.78155	11.6426
tomaa153294af	1.3515	16.5495	3.0345	16.779	3.009	15.095999999999998	4.3605	13.0305	16.9575	21.522	18.971999999999998	19.6605	22.0065	21.572999999999997	28.075499999999998	19.839	31.11	17.6205	28.3815	16.5495	29.732999999999997	13.056	28.203	10.5315	21.9045	13.897499999999999	17.467499999999998	12.800999999999998	12.724499999999999	13.209
tomaa153296am	1.45407	15.84171	3.23977	15.68865	3.46936	13.72438	5.102	11.55603	18.16312	21.402890000000003	20.71412	19.387600000000003	22.780430000000003	21.76003	29.999760000000002	20.53555	32.856880000000004	19.15801	30.637510000000002	18.18863	32.729330000000004	13.57132	31.3773	10.918280000000001	23.90287	13.36724	19.10699	12.4999	13.59683	12.83153
tomaa153297am	1.0176	15.79824	2.62032	15.7728	2.7984	13.813920000000001	4.52832	11.93136	17.27376	21.064320000000002	19.28352	19.51248	21.929280000000002	21.26784	28.238400000000002	20.17392	31.647360000000003	18.80016	29.05248	17.73168	31.138560000000002	13.76304	30.12096	11.04096	22.33632	13.7376	18.34224	12.541920000000001	12.92352	12.64368
tomaa153299am	2.11152	17.47728	3.4598400000000002	17.172	3.2817600000000002	15.08592	5.189760000000001	13.17792	17.172	22.36176	19.2072	20.88624	21.649440000000002	22.61616	28.06032	21.67488	31.46928	20.12304	28.64544	18.85104	31.01136	15.16224	30.19728	12.31296	22.36176	15.59472	18.3168	13.8648	13.254240000000001	14.14464
tomaa153306af	1.83168	16.81584	3.10368	16.51056	3.23088	14.72976	5.06256	12.694560000000001	17.37552	21.8784	19.15632	19.74144	21.85296	22.18368	27.55152	21.8784	31.698240000000002	19.944960000000002	29.0016	18.67296	31.113120000000002	14.628	29.84112	11.85504	22.10736	13.534080000000001	18.494880000000002	12.87264	13.127040000000001	13.20336
tuaha99793am	2.3277799999999997	19.594279999999998	4.37418	19.38964	4.14396	17.06186	5.42296	15.041039999999999	19.415219999999998	24.99166	21.64068	23.2778	24.352159999999998	25.554419999999997	31.02854	25.04282	34.89112	23.48244	31.92384	22.101119999999998	34.686479999999996	18.51992	33.40748	15.552639999999998	24.224259999999997	17.522299999999998	20.7198	15.93634	15.14336	16.064239999999998
tuara99718am	1.13895	16.7046	3.56871	16.60336	3.16375	14.30015	5.01138	11.97163	18.19789	22.57652	20.72889	21.03261	23.31051	23.10803	29.6127	22.652449999999998	34.32036	21.23509	31.181919999999998	20.47579	33.99133	16.12247	33.02955	12.95872	23.74078	15.13538	19.58994	13.237129999999999	14.19891	13.33837
tufaa99725am	1.59075	19.66975	3.838	19.291	3.636	17.17	4.9742500000000005	14.594500000000002	19.19	23.60875	22.44725	22.624000000000002	25.275250000000003	24.113750000000003	31.183750000000003	23.735000000000003	35.62775	22.169500000000003	32.39575	21.437250000000002	34.971250000000005	17.043750000000003	34.314750000000004	14.31675	25.704500000000003	16.690250000000002	20.52825	14.8975	14.746	15.023750000000001
tuhia60645am	2.9846700000000004	20.07637	4.48976	19.387600000000003	4.31119	16.78558	6.30097	14.617230000000001	19.6427	24.617150000000002	22.448800000000002	23.061040000000002	24.89776	24.9998	31.734440000000003	24.56613	35.969100000000005	23.16308	33.29055	21.683500000000002	35.40788	18.41822	34.59156	14.97437	25.61204	16.68354	20.765140000000002	15.637630000000001	15.0509	15.58661
turka99763am	3.23088	16.536	5.44416	16.43424	5.06256	14.831520000000001	6.79248	12.00768	20.55552	21.44592	22.61616	19.53792	25.97424	21.77664	32.15616	21.1152	36.04848	19.38528	33.250080000000004	18.34224	35.51424	14.399040000000001	34.929120000000005	11.26992	25.97424	13.254240000000001	21.624000000000002	12.23664	16.179840000000002	12.5928
turka99797am	1.87368	16.00224	3.82332	15.723719999999998	3.5448	13.546199999999999	5.29188	11.24208	19.19256	20.889	21.344759999999997	18.78744	24.35784	21.218159999999997	30.71316	20.93964	34.84032	19.44576	31.599359999999997	17.369519999999998	34.15668	14.58432	33.32112	11.394	24.813599999999997	13.44492	19.92684	11.7738	14.22984	11.7738
tutua99792af	2.0304	16.19244	3.62934	15.55794	3.40092	13.3245	5.10138	11.44638	19.08576	21.1923	21.36996	19.13652	24.03486	21.80142	30.27834	21.496859999999998	34.516799999999996	20.07558	31.64886	18.22284	34.71984	14.79654	34.18686	11.624039999999999	25.6338	13.78134	20.53242	11.95398	14.36508	12.08088
vaefa73623am	2.77296	17.01936	5.01168	16.84128	4.833600000000001	14.7552	6.410880000000001	12.89808	19.38528	21.82752	21.82752	20.07216	25.00752	22.3872	31.49472	21.8784	35.28528	20.37744	32.15616	19.30896	34.54752	14.984160000000001	33.17376	12.23664	24.9312	14.3736	20.7336	13.15248	15.21312	13.6104
vamaa99754a0	2.56944	16.764960000000002	4.5792	16.71408	4.29936	14.7552	6.20736	12.44016	19.944960000000002	22.33632	22.69248	20.199360000000002	25.46544	22.53984	32.23248	21.52224	36.30288	19.89408	33.09744	18.92736	35.33616	14.271840000000001	34.24224	11.37168	25.54176	14.19552	21.089760000000002	12.694560000000001	15.18768	13.254240000000001
vamaa99755a0	1.9243199999999998	18.179759999999998	3.7979999999999996	18.05316	3.8992799999999996	15.52116	5.36784	13.672799999999999	19.47108	23.091839999999998	21.6486	21.0156	24.560399999999998	23.218439999999998	31.219559999999998	22.25628	34.86564	20.433239999999998	31.7766	19.67364	33.90348	15.141359999999999	32.612159999999996	12.280199999999999	24.1806	15.014759999999999	20.180039999999998	13.748759999999999	14.533679999999999	14.38176
vamaa99758a0	1.0148	17.02327	2.91755	17.12475	2.73996	14.76534	4.36364	12.65963	17.53067	22.40171	19.68712	20.47359	22.24949	22.78226	29.55605	21.64061	32.85415	20.11841	30.088820000000002	19.00213	32.09305	14.05498	30.54548	11.56872	22.88374	13.87739	18.19029	13.21777	12.91333	13.31925
vamaa99760a0	1.63264	16.53048	3.5969100000000003	16.428440000000002	3.5969100000000003	14.10703	5.382610000000001	12.321330000000001	18.23965	21.555950000000003	20.02535	19.693720000000003	22.39778	22.015130000000003	29.413030000000003	21.30085	32.601780000000005	19.46413	29.846700000000002	18.39271	32.117090000000005	13.95397	30.84159	11.42848	22.67839	13.82642	19.26005	12.72949	13.59683	13.086630000000001
wowoa159684am	1.6272	17.7636	3.7968	17.3907	3.3222	15.2211	5.0511	13.4244	18.3399	21.4248	19.7298	19.5264	22.1706	21.7299	28.7811	20.9163	32.6457	18.983999999999998	29.7303	18.6789	31.7304	14.3058	30.2727	11.187	22.2723	14.1024	18.7806	12.9837	13.4244	13.4244
wowoa159685am	1.4280000000000002	16.082	3.74	16.184	3.6380000000000003	13.906	5.338	12.24	17.748	21.59	20.162000000000003	19.992	22.508000000000003	22.406000000000002	29.240000000000002	21.862000000000002	33.218	20.196	30.192000000000004	19.958000000000002	32.504000000000005	15.47	31.246000000000002	12.342	23.392000000000003	14.858	19.244	13.158000000000001	13.396	13.396
wowoa159690af	2.61877	14.862369999999999	4.7954099999999995	14.896379999999999	4.45531	12.991819999999999	5.917739999999999	10.98523	17.65119	19.691789999999997	19.28367	18.025299999999998	21.80041	20.16793	27.51409	19.759809999999998	31.289199999999997	18.025299999999998	28.296319999999998	17.24307	30.881079999999997	13.161869999999999	29.52068	10.509089999999999	21.73239	12.821769999999999	18.63748	11.42736	13.604	11.835479999999999
kemat4089af	0.83705	11.015578	3.214272	10.814686	3.046862	9.04014	4.2522139999999995	6.9307739999999995	16.941892	15.937432	20.25661	14.229849999999999	22.801242	16.305733999999998	28.593628	15.167345999999998	32.544503999999996	13.828066	30.200764	12.120484	31.941827999999997	8.470946	30.97085	5.424084	22.165084	8.03568	18.24769	7.098184	12.656196	7.36604
kemat4095am	1.3057200000000002	12.755880000000001	4.084560000000001	12.52152	3.74976	10.3788	4.8211200000000005	7.834320000000001	18.98316	17.51004	22.02984	16.204320000000003	24.30648	18.045720000000003	30.801600000000004	17.443080000000002	35.220960000000005	16.30476	32.27472	14.831640000000002	35.053560000000004	10.981440000000001	34.11612	7.733880000000001	24.574320000000004	9.40788	20.35584	8.370000000000001	14.295960000000001	8.436960000000001
kemat4097af	0.70308	11.651040000000002	3.1806	11.51712	2.8458	9.642240000000001	3.9841200000000003	7.265160000000001	17.577	15.63516	19.38492	14.095080000000001	22.0968	15.63516	27.98928	14.295960000000001	31.9734	12.688920000000001	29.194560000000003	11.148840000000002	31.40424	7.56648	29.864160000000002	4.653720000000001	21.22632	7.968240000000001	17.51004	7.0308	11.985840000000001	7.56648
kemat4098af	0.66814	11.35838	3.374107	11.492008	3.106851	9.153518	4.543352	7.082284	17.872745	16.336023	20.177827999999998	14.665673	22.816981	16.603279	29.39816	15.601068999999999	33.239965	14.431823999999999	30.333555999999998	13.062137	32.571825	9.420774	31.369173	5.4787479999999995	22.482910999999998	8.68582	18.741327	7.5833889999999995	12.961916	7.817238
kemat4106am	0.738254	11.577164999999999	3.2550289999999995	11.308708999999999	3.0536869999999996	9.362402999999999	4.127510999999999	7.013412999999999	17.818766999999998	15.973131999999998	20.234871	14.261724999999998	22.952987999999998	16.409373	29.093918999999996	15.436219999999999	33.355658	13.825484	30.436199	11.979848999999998	32.919416999999996	8.624149	31.744921999999995	4.999993	22.516747	7.483210999999999	18.758363	6.711399999999999	12.684546	7.214754999999999
kemat4113am	0.7031219999999999	12.991015999999998	2.84597	12.522267999999999	2.8794519999999997	10.613793999999999	4.2522139999999995	8.20309	18.74992	16.741	21.528926	15.100382	24.240968	16.774482	30.569066	15.301274	35.122617999999996	13.828066	31.807899999999997	12.187448	34.31905	8.604873999999999	32.745396	4.68748	23.370435999999998	8.20309	19.185185999999998	7.600414	13.292354	8.270054
nzcut4046af	0.532736	12.519295999999999	2.83016	12.386111999999999	2.16424	9.789024	3.762448	7.458304	18.279504	17.447104	20.97648	16.548112	23.340495999999998	17.913248	29.566848	17.114144	33.79544	15.515936	31.031872	15.083088	33.062928	10.48824	32.363712	6.892272	24.006415999999998	10.954384	19.012016	8.024336	13.018736	8.557072
nzcut4047af	0.6012540000000001	13.795439	2.739046	13.227588	2.2045980000000003	10.655557	3.741136	8.183735	19.407143	17.837202	21.745353	15.833022000000001	24.517802000000003	18.071023	30.39673	17.436366	35.74121	15.098156000000001	32.467716	14.563708	34.605508	9.586661000000001	33.770433000000004	5.6117040000000005	24.517802000000003	9.152422000000001	20.142009	7.849705	13.862245000000001	8.384153000000001
nzcut4048af	0.5016750000000001	11.003405	2.5418200000000004	10.869625000000001	2.20737	8.762590000000001	3.9130650000000005	6.354550000000001	16.18738	16.354605000000003	19.297765000000002	14.983360000000001	21.471690000000002	17.023505	28.36136	16.488385	32.541985000000004	14.682355000000001	29.264375	13.946565000000001	31.772750000000002	9.732495	30.83629	5.752540000000001	21.973365	8.796035	18.461640000000003	6.789335	12.575320000000001	7.2575650000000005
nzcut4051am	0.602676	12.120484	2.9464159999999997	11.685217999999999	2.9464159999999997	9.508887999999999	4.720962	6.997737999999999	19.888308	17.678496	22.365976	16.339216	24.77668	18.24769	31.607007999999997	18.08028	36.294488	16.607072	33.247626	15.066899999999999	35.792258	10.881649999999999	34.921726	6.997737999999999	26.450779999999998	10.312456	21.060177999999997	7.633895999999999	14.765562	7.801305999999999
nzcut4053am	0.367895	12.50843	2.9097150000000003	12.307760000000002	2.40804	9.76594	4.013400000000001	7.324455	19.297765000000002	17.893075	21.705805	16.38805	23.913175000000003	18.461640000000003	30.267725000000002	18.0603	34.883135	16.020155000000003	32.37476	14.983360000000001	34.58213	10.50173	34.1139	6.6555550000000006	24.94997	9.464935	19.79944	7.893020000000001	13.879675	8.026800000000001
nzcut4055am	0.6674	11.64613	2.40264	11.145579999999999	2.26916	9.04327	3.83755	6.774109999999999	17.786209999999997	16.317929999999997	19.921889999999998	14.549319999999998	22.524749999999997	16.55152	29.132009999999998	15.850749999999998	33.47011	13.88192	30.166479999999996	13.48148	32.602489999999996	8.50935	31.167579999999997	5.038869999999999	22.95856	8.375869999999999	18.38687	7.141179999999999	12.480379999999998	7.641729999999999
nzcut4057am	0.9374959999999999	12.823606	3.0803439999999997	12.287894	2.779006	10.078082	4.453106	7.466486	18.850365999999998	17.444122	21.830264	15.770021999999999	24.642751999999998	17.912869999999998	30.836921999999998	17.444122	35.758776	15.502165999999999	32.577985999999996	14.56467	34.921726	10.37942	33.883784	6.060242	25.412837999999997	9.609333999999999	19.854826	7.734342	13.928512	8.03568
nzlbt255a0	0.8053679999999999	11.510050999999999	2.8523449999999997	11.275151999999999	2.7516739999999995	9.06039	4.127510999999999	6.8120709999999995	17.617424999999997	16.140916999999998	20.872453999999998	14.630851999999999	23.456342999999997	16.543601	30.268413999999996	15.570447999999999	33.724785	14.563737999999999	31.275123999999998	13.087229999999998	33.489886	8.72482	31.879149999999996	5.2684489999999995	24.630837999999997	8.72482	19.161046999999996	7.214754999999999	13.355685999999999	7.483210999999999
nzlot4121af	1.06784	12.41364	2.7029699999999997	12.04657	2.4693799999999997	10.077739999999999	4.0043999999999995	7.374769999999999	18.353499999999997	16.151079999999997	21.82398	14.949759999999998	23.826179999999997	16.418039999999998	30.199849999999998	15.283459999999998	34.3711	13.715069999999999	31.100839999999998	13.047669999999998	33.43674	8.54272	32.20205	4.80528	23.759439999999998	8.90979	19.45471	7.10781	13.51485	7.808579999999999
nzmot4069am	0.267856	11.350397999999998	2.544632	11.517807999999999	2.611596	9.475406	4.319178	7.165147999999999	17.611532	17.645014	21.528926	16.104841999999998	23.336954	18.24769	29.798979999999997	17.645014	34.051193999999995	16.473143999999998	31.13826	14.932972	33.548964	11.116024	32.410576	7.064702	24.408378	9.743262	19.653934	8.504427999999999	13.961993999999999	8.53791
nzmot4072am	0.938532	11.765169	2.782077	11.39646	2.983191	9.217725	4.860255	6.938433	18.971754	17.262285	21.653274	15.41874	24.636465	17.899146000000002	31.072113	17.362842	35.597178	16.256715	32.278797	14.681322	35.261988	10.860156	34.558089	6.804357	25.340364	9.016611	20.44659	7.809927	14.279094	7.944003
nzmot4074af	1.50498	11.069964	3.377844	10.8693	3.277512	8.829216	5.0166	6.52158	18.461088	17.089884	21.671712	15.651792	23.444244	17.658432	30.300264000000002	16.855776000000002	34.447320000000005	15.217020000000002	31.604580000000002	14.213700000000001	34.045992	9.86598	32.975784000000004	6.588468000000001	25.58466	9.631872000000001	19.999512	7.591788	13.946148	7.825896
nzmot4075am	0.602676	11.752182	2.3772219999999997	11.417361999999999	2.7455239999999996	9.575852	4.620515999999999	7.2990759999999995	18.58251	17.410639999999997	21.361515999999998	15.803503999999998	24.073558	17.812424	30.033354	17.343676	34.553424	16.205288	31.372633999999998	14.832526	34.386013999999996	11.049059999999999	33.415036	6.897291999999999	24.77668	9.341477999999999	19.888308	8.069161999999999	14.095922	8.236571999999999
nzmot4077af	1.00446	12.22093	3.113826	12.153965999999999	2.8124879999999997	10.278974	4.419624	7.499967999999999	20.055718	17.578049999999998	21.662854	16.23877	23.839184	17.745459999999998	29.966389999999997	16.975374	33.917266	15.234309999999999	31.071295999999997	14.799043999999999	33.783338	10.412901999999999	32.678432	6.897291999999999	24.341413999999997	10.145045999999999	19.888308	8.169608	13.359318	8.805766
nzmot4078af	1.2751659999999998	11.275151999999999	3.0536869999999996	11.140923999999998	2.953016	9.261731999999999	4.999993	6.912742	19.832186999999998	18.020108999999998	20.939567999999998	16.476487	23.288558	18.355679	29.932843999999996	17.919438	34.295254	16.308701999999997	31.040224999999996	15.570447999999999	33.859013	11.476493999999999	33.120759	7.718109999999999	24.395939	10.268441999999999	20.201313999999996	8.322135999999999	14.194610999999998	8.389249999999999
nzmtt4124af	1.3057200000000002	11.24928	2.54448	10.914480000000001	2.9797200000000004	9.073080000000001	4.620240000000001	6.93036	19.0836	16.80696	20.38932	15.936480000000001	22.90032	17.309160000000002	29.495880000000003	16.5726	32.944320000000005	15.501240000000001	30.366360000000004	14.664240000000001	33.34608	10.881	32.54256	7.332120000000001	24.507360000000002	10.579680000000002	19.65276	7.834320000000001	13.827240000000002	8.00172
nzmtt4126am	1.0044000000000002	13.35852	2.6449200000000004	13.057200000000002	3.0466800000000003	10.646640000000001	4.620240000000001	8.13564	20.288880000000002	17.51004	22.297680000000003	16.170840000000002	24.406920000000003	17.64396	31.27032	16.773480000000003	35.28792	15.63516	31.571640000000002	14.932080000000001	34.8192	10.68012	33.51348	6.595560000000001	24.4404	10.512720000000002	19.987560000000002	8.00172	14.0616	8.738280000000001
nznit135a0	0.43525299999999995	11.751831	1.7744929999999999	11.249616	1.941898	9.039869999999999	3.9507579999999995	6.7966429999999995	20.356447999999997	16.740499999999997	21.896573999999998	15.267335999999998	24.742458999999997	17.008347999999998	31.237772999999997	16.171322999999997	35.456379	14.932526	32.275684	13.72721	35.389416999999995	9.542084999999998	34.485429999999994	5.658289	25.345117	9.341199	19.988156999999998	7.265376999999999	14.329868	7.265376999999999
nznitr5a0	1.071424	12.22093	2.5111499999999998	11.651736	3.046862	9.676298	4.553552	6.997737999999999	20.658393999999998	17.578049999999998	23.738737999999998	16.171806	26.651671999999998	17.778941999999997	33.716373999999995	17.042337999999997	38.33689	15.502165999999999	35.490919999999996	14.531187999999998	37.935106	9.977635999999999	37.16502	6.127205999999999	28.392736	10.21201	22.198566	7.265593999999999	15.267791999999998	7.9352339999999995
nzrrt215af	1.3726800000000001	12.15324	2.9127600000000005	11.3832	3.0466800000000003	9.74268	4.620240000000001	7.63344	18.98316	17.175240000000002	21.62808	14.798160000000001	24.17256	17.443080000000002	29.797200000000004	16.30476	33.379560000000005	14.664240000000001	31.069440000000004	13.35852	33.111720000000005	9.77616	32.3082	6.1603200000000005	24.139080000000003	8.671320000000001	20.088	7.934760000000001	13.894200000000001	8.370000000000001
nztmt7107a0	1.33764	12.37317	3.0765719999999996	11.804673	3.1434539999999997	9.497244	5.01615	7.290138	21.034388999999997	17.690289	22.73988	16.118562	25.214513999999998	17.890935	31.43454	17.355878999999998	35.714988	16.352649	33.10659	14.747480999999999	35.714988	11.002089	34.644876	7.189814999999999	25.816451999999998	9.998859	20.967506999999998	8.259927	15.081890999999999	8.460573
nztmt7117a0	0.67264	10.661344000000001	2.1188160000000003	10.156864	2.320608	8.441632	3.8676800000000005	6.154656	17.6568	15.975200000000001	19.439296000000002	14.428128000000001	21.289056000000002	16.446048	27.645504000000003	16.14336	31.075968000000003	14.96624	28.923520000000003	13.755488000000001	31.378656000000003	10.022336000000001	30.268800000000002	6.457344000000001	21.894432000000002	8.508896	18.194912000000002	7.197248	12.208416000000001	7.499936000000001
nztmt7415a0	1.00785	12.69891	2.922765	12.29577	2.62041	10.044905	4.535325	7.290115	21.83675	17.93973	23.079765	16.59593	25.095465	18.20849	31.411325	17.53659	35.308345	16.562335	32.45277	15.487295	35.241155	11.657465	34.2669	7.72685	25.12906	10.34726	20.459355	8.499535	14.37866	8.86908
nztmt7420a0	1.072608	11.73165	3.117267	11.73165	2.547444	9.351801	4.558584	6.837876	21.552717	17.563956	22.156059	16.357272000000002	25.239807	17.966184	31.038594	17.195247	34.591608	15.955044000000001	32.446392	14.312613	34.491051	10.0557	33.317886	6.502686	25.13925	9.955143	19.742691	8.279193	13.910385	8.480307
nztmt7437a0	0.839875	11.69106	2.95636	11.75825	2.855575	9.507385	5.072845	7.18933	19.21634	17.973325	21.668775	16.427955	24.490755	18.54444	31.17616	18.27568	34.67004	17.234234999999998	32.284795	15.151345	35.039585	11.75825	34.2669	7.92842	25.297035	10.044905	20.593735	8.365155	14.681015	8.633915
nztmt7439a0	1.17579	12.799313999999999	3.392994	12.328998	3.157836	10.178982	4.837536	7.793807999999999	21.567348	17.838414	22.776732	16.192308	25.36347	18.14076	31.880706	17.334504	35.744016	16.259496	33.224466	14.613389999999999	35.710422	10.615704	34.534632	6.785988	26.136132	9.540696	20.861874	8.297718	14.848548	8.667252
nztmt7440a0	1.104906	13.024498	3.0133799999999997	12.421821999999999	2.912934	10.345937999999999	4.653998	7.667377999999999	20.457501999999998	16.807964	22.43294	15.100382	25.580247999999997	16.674035999999997	31.740935999999998	15.803503999999998	35.691812	14.598151999999999	32.47754	12.522267999999999	35.290028	9.475406	34.252086	5.591494	25.1115	8.270054	20.189646	7.064702	14.497705999999999	7.901751999999999
nztmt7447a0	1.4093939999999998	12.550317999999999	3.2214719999999994	12.013405999999998	3.2885859999999996	9.664416	4.395967	7.248311999999999	21.442922999999997	17.181184	22.785203	15.838903999999998	25.637548	17.114069999999998	31.845592999999997	16.577157999999997	36.308673999999996	15.335548999999999	33.859013	14.060382999999998	36.208003	10.067099999999998	35.33552099999999	6.442943999999999	25.872446999999998	9.161060999999998	20.973125	7.550324999999999	14.999978999999998	8.154350999999998
nztmt7453a0	0.738232	12.684168000000001	2.147584	12.147272000000001	2.315364	9.697684	3.993164	7.650768	20.536272	17.382008000000003	21.979180000000003	16.408884	24.059652000000003	17.549788000000003	30.401736000000003	16.979336	34.22712	15.637096000000001	31.743976000000004	14.697528000000002	34.260676000000004	10.704364	33.086216	6.845424	24.093208	10.301692000000001	19.697372	8.120552	13.791516000000001	8.758116000000001
nztmt7509a0	1.173165	11.798688	2.983191	11.06127	2.782077	9.05013	4.323951	6.770838	18.804159	15.150588	21.318084	13.441119	23.79849	14.915955	29.999505	13.910385	33.552519	12.770739	31.373784	11.429979	33.519	7.876965	32.51343	4.290432	24.535908	7.675851	19.407501	6.066939	13.675752	6.971952
nztmt122a0	0.67038	13.105929	2.212254	12.569625	2.178735	10.457928	4.0893180000000005	7.776408	20.144919	17.932665	22.223097	16.658943	24.636465	18.167298	30.870999	17.630994	35.161431	16.42431	32.144721	14.982993	34.759203	11.228865	33.753633	7.273623	24.133680000000002	9.988662	19.642134	8.446788	13.977423	8.882535
nztmt359a0	0.636158	11.852628	2.109366	11.283434	2.075884	9.20755	3.7834659999999998	6.6964	19.787862	16.372698	21.09366	14.665116	23.906147999999998	16.439662	30.133799999999997	15.368238	33.883784	14.162885999999999	31.339152	12.689677999999999	33.582446	8.805766	32.544503999999996	5.156228	23.403917999999997	7.9352339999999995	19.051257999999997	7.064702	13.292354	7.499967999999999
nztmt362a0	0.7718109999999999	11.241594999999998	2.483218	10.771797	2.3154329999999996	8.825491	4.161067999999999	6.577171999999999	18.523463999999997	16.342259	20.570441	14.295281999999998	23.154329999999998	16.912727999999998	29.328818	16.308701999999997	33.322100999999996	15.067092999999998	30.838882999999996	12.818774	33.187872999999996	9.496630999999999	31.744921999999995	5.671132999999999	24.228153999999996	8.322135999999999	19.228160999999997	7.046969999999999	13.221457999999998	7.483210999999999
nztmt363a0	0.5704520000000001	11.979492	2.382476	11.442596	2.315364	9.597016	4.02672	7.013204000000001	19.395368	16.173992000000002	21.173836	14.563304	24.361656000000004	16.308216	30.502404000000002	15.435760000000002	34.529124	14.194188	31.609752000000004	12.617056000000002	34.160008000000005	8.993008000000001	32.817768	5.134068	24.730772	8.657448	19.328256000000003	7.046760000000001	13.388844	7.583656
nztmt378a0	0.8389249999999999	12.147633999999998	2.01342	11.577164999999999	2.483218	9.563744999999999	3.926169	7.248311999999999	18.221451	16.677829	20.301985	15.234877999999998	23.288558	16.879171	29.563716999999997	16.174474	33.389215	14.899307999999998	30.771768999999995	13.691256	32.986531	9.966429	31.979820999999998	6.37583	23.4899	9.328845999999999	18.859033999999998	7.7852239999999995	13.154343999999998	8.255021999999999
nztmt470a0	1.104906	10.680757999999999	3.2477539999999996	10.54683	2.8124879999999997	8.236571999999999	4.620515999999999	6.19417	18.816883999999998	16.171806	20.825803999999998	14.598151999999999	23.370435999999998	16.540108	29.497642	16.205288	33.783338	15.200828	31.037813999999997	13.961993999999999	33.548964	10.479866	32.343612	6.36158	23.805702	8.805766	19.520006	7.098184	13.627173999999998	7.332558
nztmt576a0	0.602676	12.087002	2.209812	11.584772	2.2432939999999997	9.441924	3.85043	7.2990759999999995	18.850365999999998	16.439662	20.357056	14.799043999999999	23.370435999999998	16.607072	28.79452	15.937432	33.180662	14.665116	30.100317999999998	12.991015999999998	32.64495	9.843708	31.47308	5.725422	23.604809999999997	8.872729999999999	19.419559999999997	7.19863	12.957533999999999	7.968716
nzwat227am	0.432848	12.918848	1.797984	11.886671999999999	2.031056	9.555952	3.962224	7.291824	18.878832	18.113024	20.576928	16.381632	23.040831999999998	18.412688	29.866512	18.246208	34.194992	16.881072	31.731088	15.083088	34.1284	11.587007999999999	32.929744	7.092048	25.238367999999998	10.554832	19.81112	8.557072	13.3184	8.557072
nzwat117am	1.106127	12.770739	2.68152	12.40203	2.648001	9.754029	4.290432	7.474737	20.178438	17.061171	21.653274	15.552816	25.072212	17.061171	31.541379	16.156158	35.664216	14.547246	33.083253	12.938334	34.792722	8.748459	33.150291	5.228964	25.005174	8.815497	20.144919	7.843446	14.07798	7.944003
biemu276908am	0.5015999999999999	13.67696	2.6417599999999997	13.810719999999998	2.7755199999999998	11.202399999999999	4.313759999999999	9.463519999999999	17.255039999999997	19.26144	19.428639999999998	17.48912	22.103839999999998	19.528959999999998	28.55776	18.69296	33.20592	16.08464	29.995679999999997	15.51616	31.73456	11.369599999999998	31.23296	8.15936	22.806079999999998	11.73744	18.32512	10.13232	12.707199999999998	10.50016
biemu276909am	0.8008799999999999	16.55152	2.9365599999999996	16.251189999999998	2.8030799999999996	13.247889999999998	4.50495	11.11221	18.453609999999998	20.956359999999997	21.75724	19.22112	23.759439999999998	21.42354	30.667029999999997	20.722769999999997	35.07187	18.954159999999998	31.935089999999995	18.053169999999998	34.00403	13.614959999999998	32.76934	10.077739999999999	24.960759999999997	13.548219999999999	19.95526	11.47928	13.815179999999998	12.346899999999998
biemu277073am	0.7016100000000001	15.001090000000001	2.63939	15.034500000000001	3.0069000000000004	12.66239	4.84445	11.025300000000001	18.141630000000003	20.94807	19.979180000000003	19.51144	22.78562	21.41581	30.002180000000003	20.547150000000002	33.91115	18.84324	30.67038	18.509140000000002	32.608160000000005	14.099020000000001	32.04019	10.92507	22.585160000000002	13.46423	18.94347	12.027600000000001	13.163540000000001	12.161240000000001
biniu580040am	0.80352	16.740000000000002	2.81232	16.53912	2.20968	14.697720000000002	4.2184800000000005	12.052800000000001	18.98316	21.427200000000003	21.0924	19.753200000000003	24.139080000000003	21.728520000000003	30.466800000000003	20.858040000000003	34.6518	19.050120000000003	31.337280000000003	18.64836	33.44652	13.592880000000001	32.10732	9.97704	24.03864	13.79376	19.251	12.15324	13.325040000000001	12.65544
biniu580042am	0.6026400000000001	16.204320000000003	2.57796	16.00344	2.3101200000000004	13.760280000000002	3.7162800000000002	11.58408	18.9162	20.154960000000003	20.62368	18.78228	22.63248	20.456280000000003	29.797200000000004	19.95408	34.183080000000004	17.94528	31.035960000000003	17.777880000000003	33.480000000000004	12.889800000000001	32.44212	9.5418	23.436000000000003	12.822840000000001	18.68184	11.483640000000001	12.990240000000002	11.8854
biniu580043af	0.40127999999999997	15.482719999999999	2.9761599999999997	15.51616	1.9729599999999998	12.77408	3.5111999999999997	10.667359999999999	18.99392	19.5624	20.9	18.12448	22.97328	19.69616	30.095999999999997	18.626079999999998	34.04192	17.02096	30.63104	16.51936	32.938399999999994	11.670559999999998	31.63424	8.426879999999999	23.407999999999998	12.07184	18.626079999999998	10.5336	13.041599999999999	10.968319999999999
cakau300638af	0.60192	16.151519999999998	2.6417599999999997	15.81712	2.40768	13.376	4.113119999999999	11.369599999999998	17.355359999999997	20.79968	18.626079999999998	19.161119999999997	21.26784	21.0672	28.189919999999997	20.09744	32.20272	18.8936	29.092799999999997	18.358559999999997	31.23296	14.17856	30.22976	10.60048	22.404799999999998	14.212	17.82352	12.27248	12.64032	12.33936
cakou279395am	0.60138	17.97458	2.5725700000000002	17.60707	2.40552	15.53565	4.109430000000001	13.66469	17.0391	22.351290000000002	19.07711	20.213050000000003	21.74991	22.451520000000002	28.030990000000003	21.34899	31.873140000000003	19.3778	28.431910000000002	19.14393	30.369690000000002	14.39971	28.86624	11.325990000000001	21.44922	15.034500000000001	17.50684	13.73151	12.061010000000001	14.199250000000001
cakou279472af	1.27794	15.43617	3.16122	15.53706	3.19485	13.452	5.07813	11.73687	16.94952	21.825870000000002	18.63102	19.8417	20.98512	22.39758	27.17304	21.89313	30.97323	20.41341	27.87927	19.97622	30.19974	15.1335	28.78728	11.66961	21.48957	14.729940000000001	17.72301	12.98118	12.51036	13.08207
cakou279473am	0.86944	16.61968	3.0096	16.352159999999998	3.2102399999999998	13.844159999999999	4.64816	12.33936	17.82352	22.0704	19.8968	20.231199999999998	22.538559999999997	22.47168	28.959039999999998	21.76944	33.37312	20.030559999999998	29.861919999999998	19.46208	32.00208	14.880799999999999	30.63104	11.8712	22.438239999999997	14.61328	18.458879999999997	12.907839999999998	13.208799999999998	13.376
cakou279476af	0.70392	16.022560000000002	2.78216	15.48624	2.54752	13.0728	4.19	11.32976	16.96112	20.88296	19.274	19.13992	21.352240000000002	21.4528	28.223840000000003	20.54776	32.0116	18.97232	29.02832	18.436	31.240640000000003	13.7432	30.000400000000003	10.62584	22.223760000000002	13.44152	18.30192	11.79904	12.63704	12.2348
cakou279479af	0.60138	16.00339	2.90667	15.836340000000002	2.5057500000000004	13.364	4.1762500000000005	11.325990000000001	16.738410000000002	20.513740000000002	19.67849	18.91006	21.48263	21.01489	27.930760000000003	20.513740000000002	31.739500000000003	19.17734	28.69919	18.275270000000003	31.20494	13.898560000000002	29.935360000000003	10.72461	22.351290000000002	13.46423	18.0414	11.6935	12.79603	12.127830000000001
cakou279480af	0.36706999999999995	15.14998	2.4693799999999997	15.083239999999998	2.7029699999999997	13.081039999999998	4.304729999999999	11.61276	16.418039999999998	21.32343	18.82068	19.38797	20.889619999999997	21.957459999999998	27.0297	21.25669	31.000729999999997	19.45471	27.830579999999998	18.98753	30.032999999999998	14.315729999999999	28.898419999999998	11.312429999999999	21.18995	13.84855	17.51925	12.41364	12.54712	12.74734
cakyu308258am	0.63612	16.204320000000003	2.47752	15.70212	2.7118800000000003	13.7268	4.31892	11.8854	17.94528	21.762	19.35144	20.322360000000003	22.02984	22.264200000000002	28.15668	21.828960000000002	32.843880000000006	20.38932	29.663280000000004	19.95408	32.04036	15.333840000000002	30.667680000000004	11.81844	22.699440000000003	15.19992	18.313560000000003	12.990240000000002	12.923280000000002	13.057200000000002
cakyu308283af	0.30204	15.6054	2.28208	15.30336	2.41632	13.28976	3.96008	11.2426	16.67932	20.50516	18.52512	18.86072	20.6394	20.94144	27.55276	20.20312	31.714199999999998	18.52512	28.526	18.15596	30.7074	13.65892	28.99584	10.20224	21.37772	13.457559999999999	17.619	11.98092	12.28296	12.28296
cakyu308285af	0.36706999999999995	14.682799999999999	2.03557	14.21562	2.26916	11.946459999999998	4.104509999999999	10.14448	17.0187	19.72167	18.72057	18.353499999999997	21.857349999999997	20.45581	28.197649999999996	20.055369999999996	32.13531	18.65383	28.731569999999998	18.0198	31.43454	13.381369999999999	30.266589999999997	9.677299999999999	22.257789999999996	12.980929999999999	18.186649999999997	10.71177	12.647229999999999	11.012099999999998
capou301998af	0.20063999999999999	16.552799999999998	1.7054399999999998	16.31872	1.8057599999999998	14.11168	3.3774399999999996	12.33936	16.98752	20.76624	18.458879999999997	19.428639999999998	21.234399999999997	21.0672	27.119839999999996	20.732799999999997	31.13264	19.26144	27.688319999999997	18.659519999999997	30.53072	14.61328	29.193119999999997	11.302719999999999	21.46848	14.579839999999999	17.255039999999997	12.3728	11.8712	12.67376
capou301999af	0.89991	16.26504	2.5997399999999997	15.865079999999999	2.19978	13.631969999999999	3.83295	11.69883	17.9982	20.197979999999998	19.06476	18.73146	21.73116	20.56461	28.06386	19.798019999999998	32.03013	17.89821	28.530479999999997	17.69823	30.963569999999997	12.76539	29.63037	9.63237	21.13122	13.032029999999999	17.83155	11.63217	12.39876	12.06546
capou302003af	0.9677299999999999	18.15328	2.5694899999999996	17.58599	2.1023099999999997	15.416939999999999	3.7040699999999998	13.414739999999998	16.818479999999997	21.456909999999997	18.48698	19.85515	21.08984	21.690499999999997	27.096439999999998	20.989729999999998	30.933989999999998	18.920789999999997	27.6971	18.55372	29.832779999999996	14.182249999999998	28.43124	10.945359999999999	20.555919999999997	13.982029999999998	17.51925	12.78071	12.18005	13.247889999999998
capou302004am	0.8314999999999999	15.89828	2.19516	15.366119999999999	2.4612399999999997	13.137699999999999	4.25728	10.909279999999999	17.860619999999997	19.523619999999998	19.922739999999997	18.293	22.18442	20.05578	28.63686	19.15776	32.62806	17.128899999999998	29.33532	16.829559999999997	31.131359999999997	12.20642	29.73444	8.94694	21.85182	12.339459999999999	18.293	10.9758	12.938139999999999	11.44144
capou302005af	0.8008799999999999	16.317929999999997	2.1023099999999997	15.683899999999998	2.2024199999999996	13.48148	3.83755	11.379169999999998	18.58709	19.45471	19.354599999999998	17.85295	22.39127	19.488079999999997	28.66483	18.620459999999998	32.936189999999996	16.985329999999998	29.632559999999998	16.251189999999998	31.834979999999998	11.946459999999998	30.7004	8.50935	22.55812	11.913089999999999	18.55372	10.645029999999998	13.081039999999998	11.24569
capou302010am	1.3364	16.90546	3.17395	16.437720000000002	3.0069000000000004	14.132430000000001	4.74422	11.893960000000002	18.74301	21.41581	20.413510000000002	19.67849	23.854740000000003	22.084010000000003	30.035590000000003	21.48263	34.04479	19.07711	31.17153	18.575960000000002	33.075900000000004	13.831740000000002	31.505630000000004	10.55756	23.821330000000003	13.831740000000002	19.51144	11.6935	13.76492	12.46193
capou302965am	0.70224	15.61648	2.40768	15.382399999999999	2.40768	13.07504	4.113119999999999	10.968319999999999	17.154719999999998	19.930239999999998	19.629279999999998	18.29168	21.97008	20.632479999999997	28.15648	19.729599999999998	32.303039999999996	17.656319999999997	29.393759999999997	17.02096	31.467039999999997	12.941279999999999	30.363519999999998	9.6976	22.605439999999998	12.97472	18.258239999999997	11.23584	13.008159999999998	11.503359999999999
capou306282am	1.43319	15.965069999999999	3.39966	15.69843	2.9997	13.36533	4.63287	11.36553	21.197879999999998	20.397959999999998	21.26454	18.6648	23.89761	20.56461	30.49695	19.89801	34.36323	18.164849999999998	31.49685	17.6649	33.42999	13.29867	32.663399999999996	9.86568	24.16425	13.331999999999999	20.03133	11.16555	13.931939999999999	11.6655
caulu278802af	0.6712	17.04848	2.61768	17.08204	2.58412	15.03488	4.3292399999999995	12.95416	18.32376	22.38452	19.8004	20.57228	22.18316	22.61944	28.72736	21.814	32.62032	20.50516	29.264319999999998	19.39768	31.91556	15.638959999999999	30.94232	12.0816	22.41808	14.90064	18.25664	13.28976	12.81992	13.72604
caulu278807af	0.36706999999999995	15.71727	1.5350199999999998	15.51705	2.06894	13.6817	3.7040699999999998	11.64613	16.85185	20.92299	18.72057	19.521449999999998	21.557019999999998	21.123209999999997	28.130909999999997	20.52255	31.834979999999998	19.38797	28.698199999999996	17.953059999999997	31.367799999999995	14.849649999999999	30.86725	11.11221	21.957459999999998	13.781809999999998	17.81958	12.18005	12.38027	12.480379999999998
caulu278810af	0.47026	15.35063	2.51925	15.04832	2.41848	12.831380000000001	3.82926	10.71521	17.433210000000003	19.8181	19.34784	18.30655	21.90068	20.12041	28.58509	19.34784	32.38076	17.4668	28.95458	16.62705	31.507420000000003	12.79779	30.768440000000002	9.472380000000001	22.27017	12.361120000000001	17.970650000000003	10.68162	12.831380000000001	11.0847
caulu278811am	0.6666	14.065259999999999	2.4997499999999997	13.831949999999999	2.6664	11.6655	4.2329099999999995	9.73236	18.09819	19.29807	20.03133	17.764889999999998	22.231109999999997	19.49805	29.06376	18.59814	32.96337	17.39826	29.79702	16.46502	32.19678	12.89871	31.79682	9.39906	22.831049999999998	12.06546	18.43149	10.43229	13.16535	10.698929999999999
caulu278812am	0.3341	14.63358	2.43893	14.29948	2.63939	12.194650000000001	4.41012	10.089820000000001	18.542550000000002	19.91236	20.84784	18.342090000000002	23.888150000000003	20.146230000000003	29.801720000000003	19.64508	34.04479	18.241860000000003	30.97107	16.93887	33.51023	13.364	32.808620000000005	9.58867	23.921560000000003	12.061010000000001	19.24416	10.59097	13.59787	10.958480000000002
caulu278813am	0.7047599999999999	17.35052	2.31564	16.81356	2.517	14.766399999999999	4.3292399999999995	12.38364	16.81356	21.814	20.16956	20.57228	23.39132	22.4852	29.90196	21.814	34.633919999999996	19.86752	31.277919999999998	19.02852	33.56	15.23624	32.95592	11.4104	24.19676	14.4308	19.297	12.584999999999999	13.96096	12.95416
fi00u260693am	0.77096	14.111920000000001	2.1788000000000003	13.9108	2.27936	12.000160000000001	4.15648	9.75432	18.1008	18.53656	20.14552	16.99464	22.52544	18.57008	29.06184	17.66504	33.3524	15.7544	29.93336	14.94992	32.11216	10.5588	31.073040000000002	7.30736	22.592480000000002	10.99456	18.57008	9.58672	13.0728	9.75432
fi00u260694af	0.23387000000000002	13.865150000000002	1.7707300000000001	13.49764	1.6370900000000002	11.59327	3.60828	9.221160000000001	15.034500000000001	18.80983	17.67389	17.0391	19.87895	19.21075	26.82823	18.375500000000002	30.87084	16.203850000000003	27.42961	15.869750000000002	29.634670000000003	11.49304	28.398500000000002	8.285680000000001	20.446920000000002	11.55986	16.738410000000002	10.023000000000001	11.66009	10.223460000000001
fi00u260695af	0.7317199999999999	13.17096	2.4612399999999997	13.17096	2.3614599999999997	11.075579999999999	4.35706	9.079979999999999	17.16216	19.42384	18.59234	17.694319999999998	20.488159999999997	19.82296	27.406239999999997	19.290799999999997	31.39744	17.6278	28.30426	16.53022	30.565939999999998	13.27074	29.468359999999997	9.878219999999999	21.186619999999998	11.707519999999999	17.760839999999998	10.277339999999999	12.20642	10.244079999999999
hahau257937am	0.46928000000000003	17.89968	2.91624	17.73208	2.3464	15.352160000000001	3.92184	12.93872	17.262800000000002	21.72096	20.7824	19.910880000000002	23.832720000000002	21.75448	30.06744	20.7824	34.08984	19.039360000000002	30.97248	17.598	33.0172	13.87728	31.978080000000002	10.324160000000001	23.9668	13.64264	19.07288	12.435920000000001	13.37448	12.9052
hahau257938am	0.5015999999999999	14.880799999999999	2.90928	14.81392	2.40768	12.807519999999998	4.113119999999999	10.5336	17.154719999999998	19.8968	19.66272	18.52576	22.103839999999998	20.5656	28.758399999999998	19.66272	32.40336	18.12448	29.4272	16.8872	31.600799999999996	12.606879999999999	30.53072	9.29632	22.47168	11.97152	18.157919999999997	10.667359999999999	12.606879999999999	11.102079999999999
hahau257939af	0.63403	15.850749999999998	2.6696	15.650529999999998	2.40264	14.04877	4.3714699999999995	11.345799999999999	17.619359999999997	21.156579999999998	19.85515	19.588189999999997	22.79171	21.557019999999998	28.965159999999997	20.656029999999998	32.735969999999995	18.787309999999998	30.066369999999996	18.08654	32.068569999999994	13.51485	31.0341	10.611659999999999	23.22552	13.648329999999998	18.286759999999997	12.113309999999998	12.713969999999998	12.513749999999998
hahau257940af	0.56848	16.92064	3.0764799999999997	17.154719999999998	2.40768	15.282079999999999	4.28032	12.740639999999999	17.92384	22.705759999999998	19.629279999999998	21.134079999999997	22.572	23.341119999999997	28.35712	22.739199999999997	32.604	21.10064	29.861919999999998	19.930239999999998	31.901759999999996	15.950879999999998	30.73136	12.47312	23.67552	15.91744	18.559199999999997	13.442879999999999	12.941279999999999	13.643519999999999
hahau257941am	0.8018400000000001	18.676190000000002	3.2741800000000003	18.74301	2.5391600000000003	16.537950000000002	4.076020000000001	13.898560000000002	18.642780000000002	23.21995	20.84784	21.64968	23.0529	23.52064	29.467620000000004	22.75221	33.71069	20.88125	30.97107	19.87895	33.009080000000004	15.736110000000002	31.639270000000003	11.960780000000002	23.988380000000003	15.63588	18.94347	13.998790000000001	13.163540000000001	14.39971
hahau257942af	0.43667	17.8027	2.41848	17.76911	2.31771	15.955250000000001	4.06439	13.671130000000002	17.433210000000003	23.44582	19.38143	21.96786	22.20299	24.01685	28.282780000000002	23.00915	32.2464	21.1617	29.223300000000002	20.489900000000002	31.373060000000002	15.921660000000001	29.99587	12.52907	22.40453	16.25756	18.34014	14.27575	12.562660000000001	14.645240000000001
hakuu243891am	0.36751	14.934270000000001	2.3387000000000002	14.53335	2.0046	12.52875	3.5080500000000003	10.190050000000001	17.67389	19.07711	19.57826	17.33979	22.384700000000002	19.14393	29.0667	17.50684	32.84203	15.53565	29.4008	15.101320000000001	31.505630000000004	10.89166	30.069000000000003	7.550660000000001	22.78562	11.325990000000001	18.0414	9.95618	12.59557	10.59097
hakuu243893am	0.7684300000000001	14.63358	3.0403100000000003	14.39971	2.8064400000000003	12.32829	4.30989	10.023000000000001	19.24416	19.91236	21.48263	18.342090000000002	24.222250000000003	20.046000000000003	31.00448	19.11052	35.51483	17.54025	32.00678	16.77182	34.17843	12.52875	33.142720000000004	9.087520000000001	25.02409	12.32829	19.64508	10.72461	13.931970000000002	10.991890000000001
hakuu243894am	0.40308	16.55987	3.359	16.49269	2.6200200000000002	14.20857	4.232340000000001	11.95804	18.1386	21.060930000000003	20.38913	19.31425	23.143510000000003	21.43042	29.72715	20.38913	33.35487	18.77681	30.231	18.03783	32.2464	13.906260000000001	31.003570000000003	10.513670000000001	23.143510000000003	13.53677	18.84399	12.293940000000001	13.100100000000001	12.52907
hakuu243896am	0.6696000000000001	15.969960000000002	2.9127600000000005	15.76908	2.44404	13.592880000000001	4.017600000000001	11.081880000000002	18.2466	20.322360000000003	20.088	18.715320000000002	22.9338	20.38932	30.132	19.050120000000003	34.1496	17.00784	30.466800000000003	16.606080000000002	32.54256	12.354120000000002	30.969	9.240480000000002	23.436000000000003	12.822840000000001	18.68184	11.282760000000001	12.923280000000002	11.718000000000002
hakuu243898am	0.23310000000000003	15.218100000000002	2.2977000000000003	14.918400000000002	2.1312	13.153500000000001	3.7962000000000002	10.889100000000001	16.683300000000003	19.880100000000002	18.6813	17.715600000000002	21.312	20.113200000000003	27.7389	19.1475	31.734900000000003	17.4492	28.305000000000003	16.1838	30.602700000000002	12.720600000000001	29.337300000000003	9.090900000000001	21.7449	12.087900000000001	17.582400000000003	11.155500000000002	11.921400000000002	11.6217
hakuu361382am	0.60138	16.83864	3.0737200000000002	16.671590000000002	2.37211	14.266070000000001	4.042610000000001	12.127830000000001	17.90776	21.64968	20.146230000000003	19.84554	22.618570000000002	22.084010000000003	29.16693	21.24876	33.30977	19.74531	29.935360000000003	18.77642	32.57475	14.60017	31.672680000000003	11.39281	23.35359	13.898560000000002	18.575960000000002	12.3617	12.996490000000001	12.76262
hakuu361383af	0.90099	16.38467	3.0033	15.950859999999999	2.90319	14.04877	4.60506	11.679499999999999	16.85185	20.722769999999997	20.422439999999998	19.020899999999997	22.65823	20.989729999999998	28.931789999999996	19.95526	32.735969999999995	18.286759999999997	29.632559999999998	17.719469999999998	31.901719999999997	13.614959999999998	30.7004	10.478179999999998	23.025299999999998	13.347999999999999	18.687199999999997	11.84635	13.181149999999999	12.246789999999999
hamau257023af	0.60192	16.051199999999998	2.6752	15.7168	2.03984	13.710399999999998	3.5111999999999997	11.73744	16.352159999999998	20.331519999999998	18.49232	18.69296	20.96688	20.732799999999997	27.019519999999996	19.829919999999998	30.898559999999996	17.957279999999997	28.02272	17.12128	29.895359999999997	12.8744	28.691519999999997	9.83136	21.10064	13.376	16.853759999999998	11.63712	11.403039999999999	12.17216
hamau257925am	0.56848	16.653119999999998	2.90928	16.72	2.27392	14.145119999999999	3.9124799999999995	11.97152	19.3952	21.80288	21.033759999999997	20.46528	23.407999999999998	22.17072	30.02912	21.5688	34.20912	19.69616	30.4304	19.060799999999997	33.20592	14.847359999999998	32.303039999999996	11.403039999999999	23.94304	14.847359999999998	19.227999999999998	12.606879999999999	13.208799999999998	12.97472
hamau257926af	0.40127999999999997	16.58624	2.1067199999999997	16.452479999999998	2.03984	14.747039999999998	3.77872	12.27248	16.853759999999998	21.435039999999997	19.027359999999998	20.030559999999998	21.334719999999997	21.76944	27.387359999999997	21.134079999999997	31.13264	19.36176	28.45744	18.59264	30.63104	14.546399999999998	29.661279999999998	11.369599999999998	22.204159999999998	14.7136	18.057599999999997	12.707199999999998	12.0384	13.108479999999998
hamau257928af	0.40043999999999996	15.083239999999998	2.40264	14.749539999999998	2.30253	12.91419	4.104509999999999	10.778509999999999	17.385769999999997	20.155479999999997	19.988629999999997	18.48698	22.257789999999996	20.45581	28.197649999999996	20.055369999999996	32.43564	18.65383	29.432339999999996	17.152179999999998	32.00183	13.51485	30.900619999999996	10.077739999999999	23.358999999999998	13.181149999999999	18.286759999999997	11.24569	12.680599999999998	11.579389999999998
hamau257931af	0.6026400000000001	17.71092	2.511	17.342640000000003	2.57796	15.19992	4.31892	12.956760000000001	19.050120000000003	21.762	20.7576	20.088	24.20604	21.9294	29.797200000000004	20.925	33.714360000000006	18.98316	30.433320000000002	18.614880000000003	32.576040000000006	14.162040000000001	31.471200000000003	10.847520000000001	23.971680000000003	14.295960000000001	19.21752	12.488040000000002	13.15764	13.191120000000002
hamau257932am	0.49995	15.165149999999999	2.5997399999999997	15.165149999999999	2.09979	12.76539	3.8662799999999997	10.86558	17.89821	20.03133	20.03133	18.3315	22.53108	20.53128	29.297069999999998	19.89801	33.52998	18.29817	29.997	17.29827	32.53008	13.36533	31.6635	9.6657	22.831049999999998	12.46542	18.83145	11.098889999999999	12.56541	11.53218
hamau257935am	0.3341	15.201550000000001	2.2718800000000003	14.900860000000002	2.13824	12.996490000000001	4.109430000000001	10.59097	18.475730000000002	20.446920000000002	20.480330000000002	19.07711	22.618570000000002	20.91466	29.43421	20.380100000000002	33.17613	18.94347	30.269460000000002	18.241860000000003	32.875440000000005	14.032200000000001	31.939960000000003	10.65779	23.954970000000003	13.76492	19.01029	11.55986	13.029900000000001	11.82714
haoau236898af	1.3057200000000002	16.740000000000002	3.21408	16.84044	2.6114400000000004	15.032520000000002	4.41936	12.555000000000001	17.577	21.22632	19.68624	19.853640000000002	21.996360000000003	21.460680000000004	28.591920000000002	20.556720000000002	32.140800000000006	18.882720000000003	29.529360000000004	18.21312	30.83508	14.597280000000001	29.897640000000003	11.0484	22.866840000000003	14.162040000000001	18.146160000000002	12.58848	12.822840000000001	13.191120000000002
haoau237604a0	0.63688	15.78792	2.5140000000000002	15.85496	1.94416	14.0784	3.4190400000000003	11.76552	15.888480000000001	19.7768	18.503040000000002	18.00024	21.08408	19.910880000000002	27.08416	18.70416	30.536720000000003	17.095200000000002	27.92216	16.2572	29.63168	12.46944	28.19032	9.3856	20.84944	12.2348	16.76	11.16216	11.732000000000001	11.76552
haoau240916am	1.20384	17.58944	3.5111999999999997	17.42224	2.9427199999999996	15.449279999999998	4.313759999999999	13.27568	17.68976	21.50192	19.060799999999997	20.030559999999998	21.46848	21.70256	27.587999999999997	21.134079999999997	31.23296	19.49552	28.290239999999997	18.960479999999997	30.4304	14.780479999999999	29.293439999999997	11.269279999999998	22.17072	14.51296	17.52256	12.941279999999999	12.305919999999999	13.610079999999998
haoau240917af	0.53392	15.116609999999998	2.9699299999999997	15.216719999999999	2.40264	13.247889999999998	4.0043999999999995	11.012099999999998	16.61826	20.18885	18.753939999999997	18.520349999999997	20.789509999999996	20.58929	27.296659999999996	19.755039999999997	30.900619999999996	18.08654	28.231019999999997	17.385769999999997	30.166479999999996	13.247889999999998	28.798309999999997	10.077739999999999	21.65713	13.047669999999998	17.25229	11.47928	12.079939999999999	11.746239999999998
inslu199917am	0.6674	14.649429999999999	2.40264	14.315729999999999	2.16905	12.21342	4.0043999999999995	10.444809999999999	17.11881	19.38797	18.687199999999997	17.786209999999997	21.290059999999997	19.78841	27.897319999999997	18.620459999999998	31.634759999999996	16.751739999999998	28.331129999999998	16.21782	30.13311	11.946459999999998	28.731569999999998	8.50935	20.389069999999997	11.579389999999998	17.719469999999998	10.611659999999999	11.84635	11.345799999999999
inslu199919af	0.6327	13.486500000000001	2.3976	13.153500000000001	2.2311	11.255400000000002	3.8961000000000006	9.523800000000001	15.318000000000001	18.0819	17.082900000000002	16.3503	19.6137	18.414900000000003	26.0073	17.082900000000002	29.170800000000003	15.318000000000001	25.774200000000004	14.718600000000002	27.7389	10.689300000000001	26.107200000000002	7.892100000000001	19.214100000000002	10.822500000000002	15.850800000000001	9.657000000000002	10.889100000000001	10.0899
inslu199920af	0.39912	14.368319999999999	2.0621199999999997	14.335059999999999	1.6962599999999999	12.272939999999998	3.09318	10.476899999999999	16.264139999999998	18.75864	17.760839999999998	16.99586	20.22208	18.891679999999997	26.00932	17.66106	29.33532	15.998059999999999	26.54148	15.964799999999999	28.270999999999997	11.24188	27.1069	8.51456	19.39058	11.308399999999999	16.031319999999997	10.077779999999999	10.94254	10.57668
inslu199921af	0.3326	14.00246	2.39472	13.935939999999999	2.22842	12.339459999999999	3.7916399999999997	10.77624	14.83396	19.02472	16.663259999999998	17.19542	19.057979999999997	19.42384	25.1113	18.99146	28.603599999999997	17.19542	25.410639999999997	16.896079999999998	27.2732	12.57228	26.042579999999997	9.844959999999999	18.7919	12.073379999999998	16.19762	10.74298	10.9758	11.24188
inslu199923am	0.5999399999999999	14.13192	2.7997199999999998	14.23191	2.43309	12.06546	3.83295	10.298969999999999	15.59844	19.69803	17.26494	17.86488	19.86468	20.26464	26.297369999999997	19.198079999999997	29.497049999999998	17.731559999999998	26.663999999999998	17.164949999999997	28.36383	12.96537	27.13062	9.899009999999999	19.83135	12.632069999999999	16.69833	10.86558	11.36553	11.298869999999999
inslu199928am	0.43394	14.98762	1.90266	14.8541	2.20308	13.0182	3.6718	11.11554	16.0224	18.99322	17.72478	17.32422	19.66082	19.16012	26.06978	17.95844	28.43976	16.8569	26.3702	16.3562	28.00582	11.95004	26.704	9.0126	20.09476	11.95004	16.45634	11.0154	11.24906	11.1823
kibiu338661af	0.96889	14.60017	2.5057500000000004	13.998790000000001	2.60598	11.86055	4.109430000000001	9.95618	17.27297	18.84324	19.77872	17.07251	22.451520000000002	19.31098	27.930760000000003	18.609370000000002	31.438810000000004	17.23956	29.30057	16.237260000000003	31.20494	12.228060000000001	30.202640000000002	8.95388	22.78562	11.62668	18.408910000000002	10.156640000000001	12.62898	10.52415
kibiu338662af	0.9363199999999999	15.7168	3.04304	15.51616	2.90928	13.208799999999998	4.54784	11.202399999999999	19.99712	20.5656	21.20096	19.060799999999997	23.708959999999998	20.79968	30.062559999999998	19.66272	33.44	18.2248	30.697919999999996	17.68976	32.80464	13.509759999999998	31.701119999999996	10.43328	23.37456	13.442879999999999	19.26144	11.469919999999998	13.91104	11.93808
kibiu338664af	0.9999	14.9985	2.93304	14.665199999999999	3.1330199999999997	12.832049999999999	4.63287	10.698929999999999	18.26484	19.598039999999997	20.69793	17.564909999999998	22.89771	19.86468	28.76379	19.3314	32.36343	17.63157	30.06366	16.63167	31.83015	12.76539	31.09689	9.56571	23.79762	12.29877	18.86478	10.76559	13.36533	11.098889999999999
kibiu338665am	1.06784	13.781809999999998	2.9365599999999996	13.414739999999998	3.47048	11.24569	5.138979999999999	9.343599999999999	18.82068	19.521449999999998	21.3568	17.552619999999997	23.6927	20.18885	29.866149999999998	19.62156	33.503479999999996	18.353499999999997	30.600289999999998	16.985329999999998	32.969559999999994	13.548219999999999	32.33553	9.64393	24.793909999999997	12.480379999999998	20.28896	10.411439999999999	14.315729999999999	10.51155
kibiu338672am	0.8686600000000001	15.736110000000002	2.5725700000000002	15.43542	3.2073600000000004	13.196950000000001	4.87786	11.158940000000001	18.642780000000002	21.14853	20.81443	19.87895	23.48723	21.61627	29.901950000000003	21.18194	33.64387	19.94577	30.97107	19.14393	33.17613	15.3686	32.340880000000006	11.62668	24.021790000000003	14.46653	19.3778	12.228060000000001	13.898560000000002	12.3617
kibiu338675am	1.5382399999999998	16.82032	3.344	16.48592	3.47776	14.680159999999999	5.25008	12.07184	18.392	20.933439999999997	22.304479999999998	19.629279999999998	24.0768	21.033759999999997	30.798239999999996	20.064	34.7776	18.157919999999997	31.767999999999997	17.92384	33.941599999999994	13.710399999999998	32.80464	10.33296	24.34432	13.77728	20.26464	12.13872	14.646719999999998	12.47312
likiu338683a0	1.20276	15.702700000000002	3.14054	15.46883	2.70621	13.196950000000001	4.77763	11.025300000000001	18.94347	20.246460000000003	20.78102	18.709600000000002	22.618570000000002	20.480330000000002	29.467620000000004	19.77872	33.54364	17.7073	30.60356	17.44002	32.474520000000005	12.66239	31.472220000000004	9.48844	23.787920000000003	13.163540000000001	19.47803	10.89166	13.59787	11.59327
livou361443af	1.1035199999999998	15.883999999999999	2.7420799999999996	15.148319999999998	2.4411199999999997	13.17536	4.0127999999999995	10.767679999999999	17.92384	19.79648	19.930239999999998	18.458879999999997	22.37136	20.064	28.2568	19.161119999999997	32.00208	17.52256	29.159679999999998	16.92064	31.400159999999996	12.740639999999999	30.363519999999998	9.229439999999999	22.638879999999997	13.008159999999998	18.358559999999997	11.202399999999999	12.67376	11.603679999999999
livou361444af	1.10484	16.639560000000003	2.7118800000000003	15.903	2.47752	13.592880000000001	3.81672	11.349720000000001	18.882720000000003	19.95408	20.925	17.94528	23.000760000000003	19.987560000000002	29.194560000000003	18.9162	33.07824	16.94088	29.931120000000004	16.30476	32.04036	12.08628	30.83508	8.77176	23.302080000000004	12.688920000000001	18.480960000000003	11.0484	12.990240000000002	11.684520000000001
livou361446am	0.6026400000000001	16.204320000000003	2.4105600000000003	15.534720000000002	2.57796	13.35852	4.017600000000001	10.780560000000001	19.51884	19.853640000000002	21.427200000000003	18.68184	24.07212	20.05452	30.500280000000004	19.184040000000003	34.350480000000005	17.84484	31.27032	17.041320000000002	33.58044	13.057200000000002	32.4756	9.27396	24.708240000000004	13.02372	18.98316	11.45016	13.42548	11.651040000000002
livou361447am	0.46717999999999993	13.748439999999999	2.50275	13.548219999999999	2.30253	11.64613	3.8041799999999997	9.477079999999999	17.485879999999998	18.453609999999998	19.45471	16.985329999999998	21.723869999999998	18.620459999999998	27.6971	18.119909999999997	31.634759999999996	16.95196	28.297759999999997	15.950859999999999	30.86725	11.946459999999998	29.999629999999996	8.50935	22.49138	11.746239999999998	17.619359999999997	9.877519999999999	12.480379999999998	10.31133
livou361448am	0.79824	14.4681	2.69406	13.86942	2.69406	11.60774	4.29054	9.37932	18.52582	19.22428	20.720979999999997	17.42824	23.248739999999998	19.42384	30.13356	18.725379999999998	33.85868	17.36172	30.9318	16.031319999999997	33.02718	12.40598	32.195679999999996	8.54782	23.9472	11.674259999999999	19.191019999999998	10.077779999999999	13.536819999999999	10.476899999999999
maamu521887am	0.8325000000000001	14.618700000000002	3.2301	14.818500000000002	2.8305000000000002	12.1545	4.495500000000001	10.056600000000001	17.748900000000003	19.647000000000002	20.2464	17.8488	22.4109	19.880100000000002	28.8378	19.080900000000003	33.1002	16.983	30.003300000000003	16.483500000000003	32.1678	11.788200000000002	30.869100000000003	9.1242	23.110200000000003	12.0546	18.614700000000003	10.2231	12.820500000000001	10.689300000000001
maamu521889af	0.69762	13.55376	2.75726	13.48732	2.69082	11.1287	4.4847	9.1355	17.63982	19.13472	20.16454	17.63982	22.15774	19.56658	29.0675	18.83574	33.31966	16.9422	29.79834	16.64322	32.19018	12.1253	31.29324	8.83652	22.62282	11.56056	18.7693	9.93278	12.82292	10.23176
maamu521890af	0.63118	13.15512	3.12268	13.25478	2.55794	10.69684	4.3186	9.03584	17.20796	18.37066	19.56658	16.67644	22.15774	18.6032	28.9014	17.63982	32.58882	16.2778	29.16716	15.51374	31.69188	11.26158	30.96104	7.90636	22.5896	11.32802	18.23778	9.43448	12.55716	9.86634
mllau240540am	0.9354800000000001	13.63128	2.8064400000000003	13.49764	2.5057500000000004	11.52645	4.20966	9.92277	15.869750000000002	18.575960000000002	17.90776	16.370900000000002	20.413510000000002	19.21075	26.126620000000003	18.509140000000002	30.63697	16.203850000000003	27.36279	15.3686	29.33398	11.52645	28.030990000000003	8.352500000000001	20.513740000000002	11.292580000000001	16.93887	10.223460000000001	11.59327	10.72461
mllau240542af	0.9039600000000001	13.693320000000002	2.6449200000000004	13.7268	2.6114400000000004	11.349720000000001	4.653720000000001	9.97704	16.00344	18.84924	17.744400000000002	17.175240000000002	20.088	19.48536	25.913520000000002	18.98316	29.161080000000002	17.67744	26.382240000000003	16.873920000000002	28.658880000000003	12.488040000000002	27.554040000000004	9.97704	20.121480000000002	11.8854	16.773480000000003	10.5462	11.617560000000001	10.881
mlmau290237af	1.0332299999999999	16.16505	2.83305	16.03173	2.3997599999999997	13.9986	3.9996	12.29877	15.93174	20.73126	17.164949999999997	19.03143	19.49805	21.197879999999998	25.53078	20.69793	29.497049999999998	19.13142	26.497349999999997	18.43149	28.36383	14.29857	27.53058	11.26554	20.13132	13.49865	16.59834	12.39876	11.79882	12.69873
mlmau290293af	0.5999399999999999	13.931939999999999	2.23311	13.9986	2.23311	12.46542	3.93294	10.698929999999999	15.49845	19.43139	17.79822	17.83155	19.6647	19.93134	26.03073	19.764689999999998	29.497049999999998	18.03153	26.76399	17.46492	28.59714	13.06536	27.730559999999997	10.3323	21.06456	13.232009999999999	17.03163	11.16555	11.76549	11.56551
mlmau290294am	0.8025599999999999	15.683359999999999	2.3073599999999996	15.348959999999998	2.6417599999999997	13.47632	4.313759999999999	11.43648	17.42224	20.231199999999998	19.49552	19.060799999999997	22.036959999999997	20.331519999999998	27.95584	19.528959999999998	32.40336	17.58944	29.694719999999997	16.954079999999998	31.065759999999997	12.54	29.661279999999998	9.430079999999998	22.304479999999998	13.409439999999998	18.02416	11.63712	12.606879999999999	12.004959999999999
mlthu295925af	1.06784	16.18445	2.76971	15.683899999999998	2.6028599999999997	13.948659999999999	4.17125	12.079939999999999	16.818479999999997	20.92299	18.15328	19.05427	20.422439999999998	21.223319999999998	26.96296	20.389069999999997	30.500179999999997	18.42024	27.330029999999997	18.48698	29.365599999999997	13.6817	27.86395	10.778509999999999	21.056469999999997	13.88192	16.818479999999997	12.346899999999998	11.97983	13.047669999999998
mlthu297111af	0.90099	15.316829999999998	2.86982	15.049869999999999	2.7029699999999997	13.081039999999998	4.304729999999999	11.345799999999999	17.11881	19.88852	18.88742	18.42024	20.656029999999998	20.155479999999997	27.096439999999998	19.38797	30.800509999999996	17.6861	27.663729999999997	17.152179999999998	29.999629999999996	13.014299999999999	28.764939999999996	10.31133	21.08984	13.14778	17.218919999999997	11.61276	12.280159999999999	12.079939999999999
mlthu533419af	0.9999	14.93184	2.6664	14.59854	1.86648	12.76539	3.5663099999999996	10.498949999999999	16.19838	18.59814	18.26484	16.59834	20.797919999999998	18.63147	26.9973	17.63157	30.563609999999997	15.59844	27.863879999999998	15.03183	29.39706	10.798919999999999	28.16385	7.79922	21.53118	11.298869999999999	16.9983	9.76569	11.36553	10.76559
mlthu533423am	0.53456	14.66699	1.8709600000000002	14.199250000000001	2.0046	12.094420000000001	3.87556	10.223460000000001	15.936570000000001	18.87665	18.308680000000003	16.97228	20.480330000000002	19.24416	26.82823	18.575960000000002	30.53674	16.738410000000002	27.797120000000003	16.80523	29.567850000000004	12.027600000000001	28.298270000000002	9.087520000000001	20.279870000000003	11.49304	16.87205	10.52415	11.86055	10.92507
mlviu321204am	1.21356	17.630329999999997	2.5619599999999996	16.989839999999997	2.52825	15.102079999999999	4.213749999999999	13.382869999999999	15.978539999999999	21.47327	18.30453	19.31583	20.967619999999997	21.742949999999997	26.765739999999997	20.967619999999997	30.339	18.94502	27.102839999999997	18.270819999999997	29.192859999999996	14.394169999999999	28.080429999999996	11.52882	20.799069999999997	14.090779999999999	16.956129999999998	13.079479999999998	11.76479	13.888519999999998
mlviu321207af	0.7093799999999999	16.113059999999997	2.3308199999999997	16.01172	2.0267999999999997	13.816019999999998	3.85092	12.36348	14.795639999999999	21.247619999999998	16.41708	19.457279999999997	18.95058	21.855659999999997	25.199879999999997	21.48408	28.881899999999998	19.72752	25.70658	19.32216	27.800939999999997	15.032099999999998	26.6862	11.6541	19.491059999999997	14.018699999999999	15.977939999999998	13.106639999999999	11.11362	13.37688
mlviu321210af	0.6688	17.957279999999997	2.60832	17.58944	2.1067199999999997	15.61648	3.6115199999999996	13.610079999999998	16.11808	21.0672	18.02416	19.36176	21.033759999999997	20.9	26.55136	20.064	30.095999999999997	18.458879999999997	27.2536	18.12448	29.22656	13.041599999999999	27.85552	10.366399999999999	21.10064	14.11168	16.68656	12.77408	11.603679999999999	13.710399999999998
mlviu321211af	0.80352	16.907400000000003	2.0422800000000003	16.27128	2.511	14.162040000000001	4.2184800000000005	12.688920000000001	16.773480000000003	21.36024	18.581400000000002	18.98316	20.82456	21.828960000000002	26.85096	21.293280000000003	30.801600000000004	19.987560000000002	27.687960000000004	18.882720000000003	29.83068	14.932080000000001	28.826280000000004	11.58408	20.82456	13.7268	17.342640000000003	12.923280000000002	12.354120000000002	13.2246
mlviu332462af	0.80424	16.18533	2.3457	15.68268	2.5132499999999998	14.0742	4.25577	12.59976	15.68268	20.943749999999998	17.79381	19.23474	19.703879999999998	21.312359999999998	25.56813	20.541629999999998	29.01966	18.83262	26.40588	18.32997	28.11489	14.141219999999999	26.77449	11.62797	20.139509999999998	14.107709999999999	16.38639	12.968369999999998	11.62797	13.370489999999998
mlviu334783am	1.14206	16.4591	3.32541	16.15679	2.92233	13.906260000000001	4.26593	12.058810000000001	17.433210000000003	20.92657	18.944760000000002	19.448610000000002	21.22888	21.29606	27.47662	21.027340000000002	31.13793	19.61656	28.51791	19.04553	30.70126	14.84678	29.928690000000003	11.588550000000001	22.20299	14.24216	18.03783	12.22676	12.99933	12.69702
mlviu356803af	0.47236	14.57568	1.88944	14.0021	2.42928	12.24762	3.9813199999999997	10.59436	15.959019999999999	19.53546	18.92814	17.747239999999998	20.54766	19.87286	26.283459999999998	19.36676	30.60218	17.61228	27.46436	17.13992	29.75868	12.888679999999999	29.320059999999998	9.98704	21.796039999999998	12.1464	17.61228	10.7968	12.18014	11.370379999999999
mlviu356913af	0.7053900000000001	16.76141	2.55284	16.76141	2.3513	14.645240000000001	3.9972100000000004	13.26805	16.49269	21.90068	18.440910000000002	20.18759	20.59067	22.30376	26.200200000000002	22.135810000000003	29.760740000000002	20.557080000000003	27.47662	19.918870000000002	29.52561	15.451400000000001	28.65227	12.4283	20.993750000000002	15.28345	17.19808	13.7719	12.058810000000001	13.97344
mlviu356914af	0.90693	17.1309	2.98951	16.895770000000002	2.92233	14.51088	4.63542	12.93215	15.82089	20.79221	18.944760000000002	18.67604	21.29606	20.72503	26.90559	19.68374	30.70126	18.07142	28.182010000000002	17.60116	29.391250000000003	13.402410000000001	28.719450000000002	10.61444	21.094520000000003	13.20087	17.1309	12.79779	12.39471	13.16728
mlviu356917af	0.8427499999999999	17.798879999999997	2.0225999999999997	17.293229999999998	2.4608299999999996	15.540309999999998	4.0451999999999995	13.854809999999999	17.326939999999997	22.181179999999998	17.933719999999997	19.45067	20.799069999999997	22.28231	26.462349999999997	21.20359	30.339	18.709049999999998	27.305099999999996	18.102269999999997	28.350109999999997	13.8211	27.237679999999997	11.191719999999998	20.158579999999997	14.090779999999999	16.517899999999997	13.618839999999999	11.731079999999999	14.259329999999999
mlviu356920af	0.84175	15.18517	2.6936	15.084159999999999	2.92929	13.16497	4.57912	11.61615	16.531969999999998	20.57237	18.08079	18.5185	20.40402	20.84173	25.82489	20.201999999999998	29.696939999999998	18.282809999999998	26.73398	17.91244	28.85519	13.501669999999999	27.74408	10.639719999999999	20.40402	13.097629999999999	16.868669999999998	12.35689	12.18854	12.794599999999999
mlviu356989am	0.675	16.605	2.43	16.065	2.6662500000000002	14.20875	4.455	12.588750000000001	17.38125	22.106250000000003	18.630000000000003	20.28375	21.060000000000002	22.477500000000003	27.371250000000003	22.24125	31.590000000000003	20.688750000000002	28.586250000000003	19.946250000000003	30.88125	15.795000000000002	29.73375	12.6225	22.477500000000003	15.727500000000001	17.71875	13.73625	12.8925	13.905000000000001
mlviu357781am	0.7725700000000001	13.73831	2.45207	13.368820000000001	2.48566	12.025220000000001	4.3331100000000005	10.61444	14.7796	19.54938	16.4591	17.60116	19.38143	20.456310000000002	24.75583	20.489900000000002	28.61868	19.38143	25.763530000000003	18.00424	28.316370000000003	14.410110000000001	27.40944	11.15188	19.65015	12.293940000000001	16.96295	11.554960000000001	11.45419	11.72291
mlviu357787am	0.86476	15.23308	2.42798	14.767439999999999	2.5610199999999996	13.536819999999999	4.1575	12.00686	14.933739999999998	20.720979999999997	17.26194	18.75864	19.49036	21.15336	25.4439	20.388379999999998	29.302059999999997	18.725379999999998	26.375179999999997	18.19322	28.63686	14.335059999999999	27.73884	11.54122	20.321859999999997	13.303999999999998	16.63	12.57228	11.641	12.938139999999999
mlviu358877af	1.10748	17.619	2.75192	16.880679999999998	2.31564	15.16912	4.12788	13.39044	15.30336	20.57228	17.1156	17.98816	20.57228	20.74008	25.37136	19.69972	28.89516	18.1224	26.042559999999998	17.58544	27.8548	13.2562	27.04936	10.47072	19.297	12.61856	15.80676	12.4172	11.34328	13.2562
mnguu530806am	1.0023	15.936570000000001	2.70621	15.66929	2.2718800000000003	13.76492	4.0092	11.86055	16.437720000000002	19.77872	17.97458	18.00799	19.979180000000003	20.112820000000003	26.260260000000002	19.21075	30.336280000000002	17.3732	26.92846	16.671590000000002	29.03329	12.72921	27.42961	9.55526	20.179640000000003	12.72921	16.90546	11.6935	11.292580000000001	12.261470000000001
mnsau277708af	0.53632	13.27392	2.98328	13.44152	2.4469600000000002	11.16216	4.25704	9.48616	16.12312	18.53656	18.00024	16.9276	20.14552	19.039360000000002	26.38024	18.6036	30.06744	16.76	27.11768	15.82144	29.02832	11.76552	27.95568	9.0504	20.34664	11.76552	17.12872	10.056000000000001	11.79904	10.52528
mqeiu257427af	0.87256	14.53148	2.71836	14.263	2.0136	12.31652	4.06076	9.967319999999999	17.71968	19.16276	19.1292	17.51832	21.61264	19.66616	27.75412	19.09564	32.11692	17.08204	29.0294	16.51152	31.17724	12.0816	30.136879999999998	8.85984	22.58588	12.28296	17.98816	10.16868	12.31652	10.5714
mqhau257425af	0.8008799999999999	14.61606	3.2035199999999997	14.949759999999998	2.8030799999999996	12.980929999999999	4.70517	10.645029999999998	17.98643	19.988629999999997	20.088739999999998	18.620459999999998	22.357899999999997	20.255589999999998	28.297759999999997	19.354599999999998	32.3689	17.719469999999998	29.432339999999996	17.052069999999997	31.801609999999997	13.181149999999999	30.667029999999997	10.37807	22.05757	12.91419	18.620459999999998	11.045469999999998	12.91419	11.512649999999999
mqhau257426am	1.0989000000000002	14.8518	3.0969	14.552100000000001	2.7639000000000005	12.454200000000002	4.6953000000000005	10.4229	17.8821	19.1808	20.4462	17.582400000000003	22.6107	19.647000000000002	29.370600000000003	18.4815	33.200100000000006	16.683300000000003	30.069900000000004	16.0839	32.0013	12.121200000000002	30.802500000000002	9.224100000000002	23.110200000000003	11.754900000000001	18.881100000000004	10.289700000000002	13.053600000000001	10.822500000000002
mrbiu282127af	0.60192	15.248639999999998	2.6752	14.780479999999999	2.60832	12.707199999999998	4.514399999999999	10.5336	18.826719999999998	20.331519999999998	20.833119999999997	18.2248	23.040159999999997	20.66592	29.259999999999998	20.46528	33.84128	19.027359999999998	30.396959999999996	18.358559999999997	33.306239999999995	13.610079999999998	32.737759999999994	10.33296	24.17712	13.008159999999998	19.19456	11.102079999999999	13.442879999999999	11.23584
mrbiu282128am	0.6688	17.62288	2.3407999999999998	16.8872	2.3407999999999998	14.479519999999999	4.07968	11.83776	20.532159999999998	20.732799999999997	22.204159999999998	19.328319999999998	24.64528	20.69936	31.199519999999996	20.064	36.14864	18.09104	32.57056	17.8904	34.877919999999996	12.97472	33.941599999999994	9.29632	25.14688	13.309119999999998	19.8968	11.302719999999999	13.8776	11.73744
mrbiu282129am	0.73832	15.7732	2.24852	15.202679999999999	2.28208	12.9206	4.12788	10.5714	19.33056	19.36412	21.84756	17.35052	24.43168	19.39768	30.60672	18.2902	35.47292	16.37728	31.74776	15.80676	34.02984	11.04124	32.75456	7.65168	24.46524	11.61176	19.36412	10.00088	13.55824	10.67208
mrbiu282130am	0.8025599999999999	16.98752	1.9729599999999998	16.51936	2.3073599999999996	14.646719999999998	3.77872	12.406239999999999	17.957279999999997	19.96368	19.8968	17.7232	22.204159999999998	19.99712	28.591199999999997	18.960479999999997	32.303039999999996	17.02096	29.293439999999997	16.18496	31.199519999999996	11.97152	30.12944	8.828159999999999	22.204159999999998	12.67376	17.7232	11.068639999999998	12.305919999999999	11.904639999999999
mrbiu282340af	0.9050400000000001	14.0784	2.78216	13.9108	2.3128800000000003	11.66496	4.5252	9.251520000000001	18.53656	19.206960000000002	20.34664	17.83264	22.626	19.743280000000002	28.6596	18.90528	32.950160000000004	17.095200000000002	30.201520000000002	16.65944	32.58144	12.0672	31.240640000000003	9.251520000000001	23.464000000000002	12.435920000000001	18.80472	10.35768	13.240400000000001	10.35768
mrenu538392af	1.04036	16.98136	2.98684	16.6122	3.12108	14.73284	4.7655199999999995	11.98092	20.50516	22.51876	22.61944	20.84076	25.03576	22.552319999999998	31.84844	21.20992	35.77496	19.83396	32.2176	18.99496	34.86884	14.5986	33.7278	11.54464	25.63984	15.7732	20.16956	13.35688	14.5986	13.22264
mngau277467am	0.56916	15.802560000000001	2.4105600000000003	15.434280000000001	2.7118800000000003	13.392000000000001	4.25196	11.24928	17.175240000000002	20.021040000000003	19.9206	18.715320000000002	22.130280000000003	20.288880000000002	29.161080000000002	19.251	33.279120000000006	17.2422	30.132	17.041320000000002	31.939920000000004	12.85632	30.667680000000004	9.5418	22.9338	12.889800000000001	18.581400000000002	11.349720000000001	12.990240000000002	11.81844
mngau277468am	1.0056	16.32424	3.11736	15.5868	2.88272	13.54208	4.42464	11.296240000000001	18.40248	19.34104	21.01704	17.598	23.02824	19.64272	29.497600000000002	18.63712	33.52	16.82704	30.3356	16.0896	32.5144	11.93312	31.006	8.68168	23.16232	11.79904	18.670640000000002	10.86048	12.871680000000001	11.36328
mngau277473am	0.6696000000000001	15.434280000000001	2.9797200000000004	15.099480000000002	2.57796	13.057200000000002	3.9506400000000004	11.0484	17.577	19.451880000000003	19.65276	18.0792	21.9294	19.9206	28.55844	18.9162	32.54256	16.773480000000003	29.495880000000003	16.2378	31.169880000000003	11.851920000000002	29.864160000000002	8.805240000000001	22.63248	12.45456	18.179640000000003	10.646640000000001	12.7224	11.45016
mngau278365af	0.40224000000000004	15.2516	2.61456	15.184560000000001	2.11176	13.139840000000001	3.72072	11.028080000000001	16.4248	19.206960000000002	18.80472	17.7656	21.519840000000002	19.07288	27.8216	18.36896	31.54232	16.9276	28.492	16.15664	30.46968	12.33536	28.92776	9.15096	21.55336	12.2348	17.631520000000002	11.09512	12.13424	11.49736
mngau278375af	0.7007699999999999	14.148879999999998	2.2024199999999996	13.748439999999999	2.63623	11.512649999999999	4.404839999999999	9.41034	17.152179999999998	19.38797	19.921889999999998	17.75284	22.591489999999997	19.85515	28.798309999999997	18.954159999999998	32.86944999999999	16.818479999999997	29.766039999999997	16.45141	31.901719999999997	12.079939999999999	30.733769999999996	9.07664	22.357899999999997	11.145579999999999	18.55372	10.17785	13.14778	10.277959999999998
mngau278938af	0.8370000000000001	17.27568	2.7453600000000002	17.00784	2.47752	15.066	3.9171600000000004	12.990240000000002	17.4096	21.52764	19.21752	19.853640000000002	21.22632	21.561120000000003	27.487080000000002	20.35584	30.768120000000003	18.84924	28.15668	18.313560000000003	29.931120000000004	14.195520000000002	28.69236	10.881	21.125880000000002	14.195520000000002	17.175240000000002	12.956760000000001	12.119760000000001	13.42548
mrkwu276635af	0.80352	13.99464	3.0132000000000003	13.693320000000002	2.57796	11.684520000000001	4.3524	9.709200000000001	16.907400000000003	18.34704	19.050120000000003	16.773480000000003	21.159360000000003	18.715320000000002	27.185760000000002	18.34704	31.10292	16.97436	27.85536	16.036920000000002	30.53376	12.354120000000002	29.529360000000004	9.006120000000001	21.460680000000004	11.617560000000001	17.54352	9.97704	12.119760000000001	10.278360000000001
mrmau306274am	0.6674	15.14998	3.2035199999999997	15.083239999999998	2.2024199999999996	12.346899999999998	4.104509999999999	10.277959999999998	18.620459999999998	19.78841	21.156579999999998	18.353499999999997	23.79281	19.72167	30.166479999999996	19.12101	34.404469999999996	17.85295	31.534649999999996	17.0187	33.970659999999995	12.713969999999998	33.069669999999995	8.87642	24.09314	12.346899999999998	19.254489999999997	10.411439999999999	13.581589999999998	10.811879999999999
mrmau308268am	0.53632	16.99464	2.5140000000000002	16.52536	1.9106400000000001	13.84376	4.05592	11.63144	20.04496	20.48072	22.056160000000002	18.670640000000002	24.4696	20.54776	30.26856	19.7768	35.33008	18.335440000000002	32.045120000000004	17.799120000000002	35.0284	13.20688	33.52	9.955440000000001	24.704240000000002	12.9052	19.84384	11.32976	14.14544	12.000160000000001
mrrlu282246af	0.74074	14.94948	3.0303	14.74746	2.62626	12.55891	4.410769999999999	10.336689999999999	17.979779999999998	19.93264	20.84173	18.31648	22.727249999999998	20.40402	28.51849	19.93264	33.67	17.94611	30.20199	17.67675	32.6599	12.99662	31.51512	9.59595	23.29964	12.626249999999999	18.88887	10.70706	13.29965	10.875409999999999
mrrlu282247am	0.40308	14.913960000000001	2.55284	14.54447	2.21694	12.629840000000002	3.9972100000000004	10.21136	16.96295	19.28066	19.38143	17.8027	21.96786	19.54938	28.58509	19.11271	33.11974	17.09731	29.49202	16.69423	32.04486	11.95804	30.969980000000003	9.237250000000001	22.97556	12.293940000000001	18.34014	10.21136	12.596250000000001	10.81598
mrrru282840am	1.30728	16.29072	3.6201600000000003	16.12312	2.64808	13.508560000000001	4.79336	10.927520000000001	20.48072	20.14552	22.7936	18.670640000000002	24.50312	20.112000000000002	31.47528	19.1064	35.66528	17.69856	32.27976	17.095200000000002	34.525600000000004	12.2348	33.6876	8.64816	25.408160000000002	12.63704	20.04496	10.79344	14.4136	11.296240000000001
mrrru282844am	0.97208	13.9108	2.5810400000000002	13.70968	2.3799200000000003	11.69848	4.29056	9.218	19.039360000000002	18.36896	21.41928	17.02816	23.26288	18.57008	30.369120000000002	17.53096	34.29096	16.190160000000002	31.006	15.78792	33.05072	11.26272	32.1792	7.6425600000000005	23.36344	11.0616	19.206960000000002	9.58672	13.70968	9.65376
mrrru282854am	0.7389800000000001	16.96295	2.41848	16.828590000000002	1.98181	14.410110000000001	3.82926	11.95804	18.911170000000002	21.531190000000002	20.65785	20.25477	22.80761	21.79991	29.861510000000003	20.993750000000002	34.228210000000004	19.38143	31.07075	18.978350000000002	33.32128	14.04062	32.48153	10.61444	23.613770000000002	14.376520000000001	19.04553	12.092400000000001	13.16728	12.49548
ncgru271506af	0.7675099999999999	15.250089999999998	3.37037	15.216719999999999	2.9699299999999997	12.78071	4.60506	10.645029999999998	19.88852	19.72167	21.690499999999997	18.42024	24.25999	19.88852	30.533549999999998	18.954159999999998	34.57132	16.95196	31.43454	16.751739999999998	33.870549999999994	11.679499999999999	32.635859999999994	8.609459999999999	24.293359999999996	12.38027	19.95526	10.411439999999999	13.781809999999998	11.11221
ncgru271508am	0.79992	13.631969999999999	2.3331	12.9987	2.3997599999999997	10.86558	4.4328899999999996	8.83245	18.03153	18.53148	20.49795	17.06496	22.9977	19.164749999999998	30.296969999999998	18.39816	34.22991	16.46502	30.89691	15.665099999999999	33.33	11.23221	31.79682	7.532579999999999	23.06436	10.198979999999999	19.564709999999998	9.26574	13.39866	9.699029999999999
ncgru271510af	0.87048	13.492440000000002	3.1806	13.592880000000001	2.7118800000000003	11.483640000000001	4.653720000000001	9.14004	18.748800000000003	19.251	20.2554	18.0792	22.398120000000002	19.82016	28.69236	19.35144	32.87736	17.744400000000002	29.629800000000003	16.907400000000003	32.241240000000005	12.990240000000002	31.437720000000002	9.47484	23.402520000000003	12.956760000000001	19.317960000000003	10.31184	13.559400000000002	10.61316
ncgru271512af	1.1703999999999999	15.148319999999998	2.40768	14.81392	2.70864	12.840959999999999	4.313759999999999	10.73424	18.09104	18.99392	20.19776	17.455679999999997	22.438239999999997	19.127679999999998	28.55776	17.957279999999997	32.03552	16.352159999999998	29.360319999999998	15.7168	31.266399999999997	11.269279999999998	29.72816	8.125919999999999	22.27104	11.469919999999998	18.258239999999997	10.266079999999999	12.77408	11.001759999999999
ncgru276745am	0.96889	15.869750000000002	2.7396200000000004	15.56906	2.70621	13.39741	4.44353	11.125530000000001	18.642780000000002	20.146230000000003	20.513740000000002	18.84324	22.050600000000003	20.480330000000002	29.467620000000004	19.57826	32.608160000000005	18.141630000000003	29.968770000000003	17.54025	32.37429	13.163540000000001	31.10471	9.72231	22.75221	13.29718	18.94347	11.225760000000001	13.163540000000001	11.893960000000002
ncgru276754am	0.30096	14.747039999999998	1.8057599999999998	14.446079999999998	1.8726399999999999	12.740639999999999	3.6784	10.80112	17.2216	19.59584	18.559199999999997	18.29168	20.76624	19.96368	27.387359999999997	19.46208	31.4336	17.7232	28.189919999999997	17.154719999999998	30.764799999999997	12.77408	29.52752	9.363199999999999	21.4016	12.54	17.62288	10.80112	11.570239999999998	11.202399999999999
phbau575115a0	0.46563999999999994	14.700919999999998	2.86036	14.6344	1.8958199999999998	11.8073	3.6253399999999996	10.17756	17.16216	19.191019999999998	19.88948	17.6278	22.550279999999997	19.523619999999998	29.135759999999998	18.326259999999998	32.72784	16.829559999999997	29.50162	16.23088	31.530479999999997	11.84056	30.13356	8.34826	21.984859999999998	11.44144	18.22648	9.878219999999999	12.40598	10.54342
phbuu478089am	0.9977999999999999	14.534619999999999	2.86036	14.102239999999998	2.9934	11.8073	5.022259999999999	10.17756	18.958199999999998	19.72318	20.2886	17.82736	22.58354	20.089039999999997	29.701179999999997	19.124499999999998	33.69238	17.461499999999997	30.100299999999997	16.729779999999998	32.528279999999995	12.37272	31.031579999999998	9.279539999999999	23.015919999999998	12.705319999999999	18.85842	10.77624	13.536819999999999	11.108839999999999
phbuu478090af	0.46563999999999994	14.83396	1.9955999999999998	14.168759999999999	1.96234	12.20642	3.7916399999999997	10.044519999999999	18.725379999999998	18.559079999999998	20.089039999999997	17.02912	22.051379999999998	18.69212	29.03598	17.09564	32.72784	15.23308	29.83422	14.966999999999999	31.430699999999998	10.510159999999999	29.767699999999998	7.41698	21.984859999999998	10.94254	17.860619999999997	9.74518	12.139899999999999	10.57668
phbuu478092am	0.86762	13.982029999999998	3.0366699999999995	13.648329999999998	2.9699299999999997	11.27906	4.97213	9.477079999999999	18.82068	18.787309999999998	20.85625	17.052069999999997	23.392369999999996	18.954159999999998	29.932889999999997	18.620459999999998	34.070769999999996	17.18555	30.733769999999996	16.151079999999997	33.23652	12.18005	32.13531	8.84305	23.52585	11.345799999999999	19.55482	9.543819999999998	13.915289999999999	9.844149999999999
phbuu478094af	0.96454	15.731979999999998	2.7273199999999997	15.366119999999999	2.22842	13.137699999999999	4.0244599999999995	11.34166	17.36172	19.523619999999998	19.72318	18.02692	21.15336	19.6234	27.97166	18.725379999999998	32.2622	16.829559999999997	29.03598	16.56348	30.898539999999997	12.106639999999999	29.16902	8.91368	21.65226	12.20642	17.59454	10.909279999999999	12.57228	11.474699999999999
phbuu478097am	0.53328	13.531979999999999	1.86648	12.89871	2.09979	10.998899999999999	3.8662799999999997	9.46572	16.26504	18.6648	18.26484	16.56501	20.29797	18.73146	26.863979999999998	18.23151	30.43029	16.56501	27.16395	15.89841	29.76369	11.49885	28.43049	8.865779999999999	20.83125	11.198879999999999	17.29827	9.96567	11.6655	10.198979999999999
phbuu478104am	1.20132	14.082139999999999	2.40264	13.448109999999998	2.7029699999999997	11.679499999999999	4.7385399999999995	9.81078	17.91969	19.087639999999997	20.088739999999998	17.51925	22.39127	19.187749999999998	29.332229999999996	18.48698	33.60359	16.38467	30.066369999999996	16.38467	31.734869999999997	11.379169999999998	29.932889999999997	8.54272	22.65823	11.946459999999998	18.48698	10.111109999999998	13.11441	10.74514
phcuu478106am	1.0323	14.219100000000001	2.6973000000000003	13.819500000000001	2.3643	11.488500000000002	4.0959	9.856800000000002	16.8165	19.014300000000002	18.781200000000002	17.0496	21.012300000000003	19.247400000000003	27.605700000000002	18.5481	31.801500000000004	16.5501	28.504800000000003	16.217100000000002	30.502800000000004	11.7216	29.170800000000003	8.5914	21.3453	11.322000000000001	17.8488	10.1232	12.3876	10.689300000000001
phcuu478107af	1.3986	13.486500000000001	2.6973000000000003	12.953700000000001	2.9970000000000003	10.989	5.028300000000001	9.3573	17.149500000000003	18.581400000000002	20.379600000000003	16.716600000000003	22.311000000000003	19.214100000000002	29.603700000000003	18.0486	33.200100000000006	16.317	29.770200000000003	15.584400000000002	31.968000000000004	10.989	30.702600000000004	7.9587	23.0103	11.055600000000002	18.9144	9.756900000000002	13.286700000000002	10.156500000000001
phcuu478109am	0.93324	14.63187	3.73296	14.3319	3.2330099999999997	12.132119999999999	5.199479999999999	10.06566	19.46472	19.198079999999997	21.93114	17.06496	23.96427	19.364729999999998	31.46352	18.29817	35.19648	16.96497	31.49685	16.46502	34.02993	11.932139999999999	32.696729999999995	8.23251	24.79752	11.3322	19.93134	9.93234	14.165249999999999	10.498949999999999
phcuu478110af	0.79728	15.2812	2.22574	14.7829	2.29218	12.75648	4.18572	11.1287	16.64322	19.53336	18.7693	17.40728	21.06148	19.5998	27.904799999999998	18.13812	31.09392	16.24458	27.971239999999998	15.7795	29.49936	11.39446	28.037679999999998	8.53754	20.5964	11.892759999999999	17.63982	10.82972	12.22496	11.66022
phdiu462209am	1.1934	14.851199999999999	3.8785499999999997	14.6523	3.48075	12.0666	5.7017999999999995	9.8787	19.7574	19.52535	23.205	17.702099999999998	24.89565	19.65795	30.763199999999998	19.26015	36.464999999999996	17.47005	32.7522	16.7739	35.37105	12.5307	34.1445	8.7516	25.55865	11.43675	20.58615	10.04445	14.917499999999999	10.57485
phdiu462218am	0.59742	15.03507	2.29011	14.470839999999999	2.45606	12.44625	4.14875	10.454849999999999	17.9226	19.615289999999998	20.34547	17.690269999999998	22.46963	19.74805	29.57229	19.15063	34.119319999999995	17.657079999999997	30.16971	17.059659999999997	32.39344	12.81134	31.065839999999998	8.9613	22.96748	11.915209999999998	18.61959	10.554419999999999	13.043669999999999	10.88632
phdiu462221af	0.9999	14.03193	2.5997399999999997	13.9986	3.26634	11.79882	5.13282	9.86568	19.29807	19.73136	20.46462	18.29817	22.631069999999998	19.89801	29.530379999999997	19.49805	33.29667	18.13152	30.79692	17.63157	32.696729999999995	13.26534	31.59684	9.6657	22.93104	11.932139999999999	19.43139	10.598939999999999	13.931939999999999	11.06556
phdiu462223af	1.5249	14.88435	3.28185	14.42025	3.48075	12.4644	5.1051	10.44225	18.39825	19.193849999999998	20.4204	17.569499999999998	22.674599999999998	19.39275	29.3709	18.6303	33.31575	16.87335	30.19965	15.845699999999999	32.4207	11.56935	30.99525	8.0223	23.03925	11.17155	18.92865	10.1439	13.690949999999999	10.5417
phluu143064am	0.70224	15.148319999999998	2.508	14.81392	2.6417599999999997	12.707199999999998	4.514399999999999	10.767679999999999	17.99072	19.528959999999998	19.49552	17.856959999999997	21.9032	19.5624	27.721759999999996	18.69296	31.701119999999996	17.054399999999998	28.892159999999997	16.853759999999998	30.898559999999996	12.105279999999999	29.259999999999998	9.329759999999998	21.66912	12.305919999999999	17.7232	10.968319999999999	12.840959999999999	11.369599999999998
phluu145780af	1.0023	15.101320000000001	2.8064400000000003	14.834040000000002	2.47234	13.029900000000001	4.109430000000001	11.192350000000001	17.00569	19.21075	18.94347	17.54025	21.34899	19.27757	27.730300000000003	17.77412	30.77061	15.869750000000002	27.830530000000003	15.53565	29.4008	11.45963	28.064400000000003	8.48614	21.34899	12.127830000000001	17.0391	10.72461	11.927370000000002	11.325990000000001
phluu145781af	0.9050400000000001	16.62592	2.54752	16.22368	2.48048	14.14544	3.98888	12.67056	16.022560000000002	20.88296	17.89968	18.90528	20.112000000000002	21.2852	26.34672	20.112000000000002	29.56464	18.16784	26.61488	17.73208	28.55904	13.408000000000001	27.11768	10.5588	19.84384	13.9108	16.558880000000002	12.57	11.296240000000001	13.139840000000001
phluu145782af	1.23321	14.59854	2.83305	14.3319	2.53308	12.56541	4.19958	10.598939999999999	15.3318	19.764689999999998	18.164849999999998	18.29817	19.73136	20.597939999999998	26.36403	20.26464	29.56371	18.564809999999998	26.76399	17.731559999999998	28.9971	13.431989999999999	27.897209999999998	10.56561	20.69793	13.331999999999999	16.83165	11.3322	11.69883	11.69883
phluu145804am	0.8018400000000001	15.836340000000002	2.6728	15.66929	2.37211	13.6981	3.9757900000000004	11.59327	17.64048	20.313280000000002	19.87895	18.709600000000002	21.61627	20.413510000000002	28.398500000000002	19.77872	32.340880000000006	18.00799	28.99988	17.64048	31.33858	13.163540000000001	29.901950000000003	9.95618	22.451520000000002	13.130130000000001	17.90776	11.927370000000002	12.66239	12.32829
phluu145807am	1.1359400000000002	15.034500000000001	2.60598	14.66699	2.40552	12.829440000000002	4.109430000000001	10.991890000000001	16.270670000000003	19.87895	18.80983	18.408910000000002	21.18194	20.146230000000003	27.663480000000003	19.41121	31.405400000000004	17.67389	28.064400000000003	17.13933	30.436510000000002	12.963080000000001	29.03329	9.92277	21.18194	12.6958	17.77412	11.192350000000001	12.72921	11.59327
phluu145812am	0.6999299999999999	14.9985	2.36643	14.665199999999999	2.0664599999999997	12.632069999999999	3.73296	10.53228	16.69833	19.46472	19.13142	18.09819	21.06456	19.73136	27.43059	18.764789999999998	30.86358	16.9983	28.130519999999997	16.79832	30.39696	12.29877	28.697129999999998	9.19908	21.597839999999998	12.532079999999999	17.59824	10.598939999999999	12.19878	11.26554
phluu145813am	1.27224	13.626360000000002	3.0466800000000003	13.15764	2.9797200000000004	11.3832	4.687200000000001	9.508320000000001	17.81136	18.84924	19.719720000000002	16.97436	21.695040000000002	19.0836	28.1232	18.28008	31.638600000000004	16.4052	28.792800000000003	15.903	31.035960000000003	11.081880000000002	29.529360000000004	8.303040000000001	22.699440000000003	11.282760000000001	18.21312	9.709200000000001	12.956760000000001	10.278360000000001
phluu261168am	0.9665699999999999	16.46502	2.7997199999999998	15.73176	2.46642	13.731959999999999	3.8662799999999997	11.86548	18.29817	20.26464	20.69793	18.39816	22.797719999999998	20.197979999999998	28.930439999999997	19.398059999999997	32.89671	17.89821	30.03033	16.76499	32.46342	12.46542	31.330199999999998	9.23241	23.031029999999998	12.232109999999999	18.364829999999998	11.16555	12.932039999999999	11.932139999999999
phluu277698am	0.53504	15.148319999999998	2.1067199999999997	14.747039999999998	2.2070399999999997	12.606879999999999	3.9124799999999995	10.7008	17.68976	19.59584	19.8968	18.32512	22.003519999999998	19.76304	28.55776	18.659519999999997	32.00208	16.98752	29.092799999999997	16.58624	31.03232	12.205599999999999	29.82848	8.928479999999999	21.70256	12.33936	17.99072	10.80112	12.406239999999999	11.202399999999999
phluu277699af	1.3348	14.515949999999998	2.90319	13.948659999999999	3.1701499999999996	11.84635	4.8386499999999995	10.211219999999999	17.75284	19.488079999999997	20.155479999999997	17.786209999999997	22.624859999999998	19.88852	28.83168	19.187749999999998	32.76934	17.619359999999997	29.432339999999996	16.885219999999997	31.76824	12.346899999999998	30.166479999999996	9.57719	22.65823	12.447009999999999	18.753939999999997	11.045469999999998	13.247889999999998	11.07884
phluu277700am	1.1998799999999998	15.9984	3.0330299999999997	15.09849	2.89971	12.932039999999999	4.59954	10.96557	18.29817	19.6647	20.3313	17.9982	22.29777	19.764689999999998	29.497049999999998	18.29817	33.096689999999995	16.49835	29.697029999999998	16.69833	31.763489999999997	11.36553	30.46362	8.96577	23.231009999999998	12.19878	18.3315	10.93224	13.06536	11.53218
phluu278632am	1.23617	16.270670000000003	2.90667	15.56906	2.70621	13.29718	4.20966	11.125530000000001	19.07711	20.112820000000003	21.7165	18.542550000000002	23.787920000000003	20.213050000000003	30.57015	19.11052	34.312070000000006	17.40661	31.23835	17.0391	33.51023	12.52875	32.340880000000006	9.221160000000001	24.522940000000002	12.829440000000002	18.74301	10.92507	13.263770000000001	11.292580000000001
phluu278636af	1.10748	15.068439999999999	3.96008	14.79996	2.65124	12.45076	4.42992	10.37004	18.92784	19.83396	20.16956	17.619	22.116039999999998	19.90108	29.096519999999998	18.82716	33.2244	16.880679999999998	29.90196	15.67252	31.78132	11.61176	30.23756	8.8934	23.02216	12.0816	18.25664	10.5714	12.85348	11.17548
phluu348866af	0.89694	14.38426	2.4250599999999998	14.018839999999999	2.25896	12.02564	3.88674	9.700239999999999	17.30762	19.53336	19.86556	17.63982	22.4235	19.73268	28.83496	18.37066	32.35628	16.24458	29.36648	15.978819999999999	31.29324	11.19514	29.83156	8.37144	22.39028	11.66022	18.271	10.33142	12.65682	10.82972
phluu348947af	1.6036800000000002	13.163540000000001	3.40782	12.963080000000001	2.87326	11.125530000000001	4.37671	8.88706	18.141630000000003	17.80753	19.77872	16.370900000000002	22.017190000000003	18.141630000000003	28.76601	17.50684	32.808620000000005	15.802930000000002	29.36739	15.40201	31.939960000000003	10.75802	30.403100000000002	7.6843	22.184240000000003	10.223460000000001	18.342090000000002	8.92047	12.59557	9.52185
phmiu125223af	1.0323	14.352300000000001	3.4299000000000004	14.452200000000001	3.1635000000000004	11.555100000000001	5.028300000000001	9.8901	17.6823	19.3473	19.5471	17.6823	21.7116	19.746900000000004	28.804500000000004	19.4139	32.267700000000005	18.215100000000003	29.104200000000002	16.9497	32.0679	12.787200000000002	30.7692	9.290700000000001	22.111200000000004	11.988000000000001	18.614700000000003	10.389600000000002	13.186800000000002	10.7559
phmiu125227am	0.5005499999999999	16.751739999999998	2.2357899999999997	16.51815	2.2024199999999996	14.21562	3.83755	12.113309999999998	18.08654	20.789509999999996	20.055369999999996	19.588189999999997	22.090939999999996	20.6894	29.39897	19.488079999999997	33.13641	17.385769999999997	30.166479999999996	17.25229	31.868349999999996	12.313529999999998	30.333329999999997	9.41034	22.758339999999997	13.548219999999999	18.08654	11.47928	12.713969999999998	12.313529999999998
phmiu144614am	1.10616	15.95552	3.0168	15.2516	2.21232	12.93872	4.22352	11.0616	16.726480000000002	19.97792	18.871760000000002	18.2684	21.352240000000002	20.447200000000002	28.35792	20.01144	32.380320000000005	18.335440000000002	28.92776	17.16224	31.37472	13.30744	29.56464	10.45824	21.888560000000002	12.46944	17.73208	10.927520000000001	12.33536	11.3968
phmou277583am	0.6347900000000001	16.337490000000003	2.0046	15.769520000000002	1.70391	13.76492	3.37441	11.927370000000002	17.07251	19.51144	18.94347	18.108220000000003	20.98148	19.7119	27.696890000000003	18.208450000000003	30.87084	15.736110000000002	27.830530000000003	15.903160000000002	29.26716	11.225760000000001	27.763710000000003	8.285680000000001	20.480330000000002	12.59557	16.638180000000002	10.72461	11.292580000000001	11.82714
phmou277584am	1.26388	16.36392	3.29274	16.06458	2.4612399999999997	14.03572	4.19076	12.00686	17.09564	20.1223	19.290799999999997	18.35952	21.48596	20.58794	28.30426	19.22428	31.530479999999997	16.99586	28.70338	16.39718	30.23334	12.106639999999999	28.63686	9.3128	21.352919999999997	12.60554	17.59454	11.507959999999999	11.873819999999998	12.00686
phmou277585af	1.2695800000000002	14.165840000000001	2.70621	13.6981	3.10713	12.194650000000001	4.71081	10.089820000000001	17.40661	19.44462	19.67849	17.57366	22.284470000000002	20.046000000000003	29.0667	18.74301	32.44111	16.90546	29.30057	16.471130000000002	31.13812	11.45963	29.23375	8.38591	22.050600000000003	11.62668	18.709600000000002	10.3571	13.29718	10.65779
phmou277640af	0.89694	15.41408	2.3254	14.81612	2.09286	13.15512	3.72064	11.39446	15.14832	19.89878	17.97202	17.7727	19.96522	20.2642	26.87498	19.13472	29.86478	16.97542	26.94142	16.34424	28.63564	12.09208	26.9082	9.56736	20.56318	12.1253	16.4439	11.1287	11.42768	11.726659999999999
phmou277641am	1.20672	14.94992	2.41344	14.17896	2.64808	11.899600000000001	4.6257600000000005	10.19008	18.1008	19.50864	21.08408	17.83264	22.65952	19.70976	30.06744	18.6036	33.88872	16.45832	30.60376	16.22368	32.58144	11.26272	30.87192	8.24592	23.06176	11.66496	18.80472	10.35768	13.54208	10.79344
phmou277643af	0.73326	14.43189	2.93304	14.065259999999999	2.83305	11.79882	4.69953	10.198979999999999	17.764889999999998	19.798019999999998	20.46462	18.164849999999998	22.6644	20.06466	29.6637	19.06476	33.56331	17.26494	30.363629999999997	16.69833	31.9968	12.46542	30.963569999999997	9.39906	22.93104	12.36543	19.03143	10.73226	13.531979999999999	10.96557
phneu458834af	0.86762	15.016499999999999	2.6028599999999997	14.549319999999998	2.50275	12.313529999999998	3.97103	10.478179999999998	17.485879999999998	19.55482	19.28786	18.08654	21.49028	20.155479999999997	28.598089999999996	19.521449999999998	32.33553	17.886319999999998	29.599189999999997	17.08544	31.634759999999996	12.91419	30.533549999999998	9.310229999999999	22.15768	12.146679999999998	18.58709	10.444809999999999	13.014299999999999	10.91199
phsau278134am	0.96454	13.66986	2.79384	13.370519999999999	2.96014	11.00906	5.05552	9.079979999999999	17.56128	19.25754	19.057979999999997	17.56128	21.752039999999997	19.85622	28.40404	19.72318	32.56154	18.39278	29.767699999999998	17.22868	31.696779999999997	13.03792	30.832019999999996	9.71192	22.783099999999997	11.674259999999999	19.09124	10.41038	13.4703	10.1443
phsau278135am	0.89991	14.63187	2.4997499999999997	14.165249999999999	2.86638	12.032129999999999	4.76619	9.998999999999999	18.39816	19.6647	20.23131	18.164849999999998	22.631069999999998	20.197979999999998	29.63037	19.69803	33.6633	18.46482	30.59694	17.531579999999998	32.9967	12.49875	31.69683	9.16575	24.030929999999998	12.39876	19.198079999999997	10.46562	13.731959999999999	10.898909999999999
phsau278136af	1.3304	15.166559999999999	2.6608	14.6344	2.8270999999999997	12.672059999999998	4.68966	10.74298	18.259739999999997	19.7897	20.2886	17.9604	23.04918	20.1223	29.4351	19.357319999999998	32.96066	17.89388	30.100299999999997	16.829559999999997	32.195679999999996	12.339459999999999	31.064839999999997	9.21302	22.48376	11.57448	18.7919	10.77624	13.337259999999999	11.17536
phsau278137af	0.8332499999999999	16.23171	3.39966	16.131719999999998	2.43309	13.731959999999999	4.1329199999999995	11.69883	17.39826	19.764689999999998	19.3314	18.06486	21.73116	19.89801	27.9972	18.964769999999998	31.69683	16.96497	28.930439999999997	16.29837	30.39696	11.43219	28.6638	8.73246	21.93114	12.932039999999999	17.331599999999998	11.198879999999999	12.232109999999999	11.96547
saauu532890af	0.7016100000000001	14.3663	2.43893	14.165840000000001	2.3052900000000003	12.46193	4.109430000000001	10.52415	16.404310000000002	19.34439	18.208450000000003	17.94117	20.380100000000002	19.74531	26.393900000000002	19.17734	30.336280000000002	17.50684	27.32938	16.571360000000002	29.567850000000004	12.194650000000001	28.064400000000003	9.62208	20.613970000000002	12.862850000000002	17.17274	10.92507	11.62668	11.39281
saofu532907af	0.80352	17.10828	2.20968	16.70652	2.3436000000000003	14.865120000000001	3.9171600000000004	12.923280000000002	17.443080000000002	21.89592	19.38492	20.2554	21.460680000000004	22.264200000000002	27.219240000000003	21.460680000000004	31.437720000000002	19.55232	28.324080000000002	18.78228	30.332880000000003	14.764680000000002	29.094120000000004	11.718000000000002	21.49416	14.932080000000001	17.577	13.15764	12.186720000000001	13.592880000000001
saofu532909am	0.93744	16.907400000000003	2.81232	16.67304	2.47752	14.5638	4.48632	12.65544	16.97436	22.866840000000003	18.715320000000002	21.52764	20.65716	23.46948	27.520560000000003	23.369040000000002	31.236840000000004	21.962880000000002	28.524960000000004	20.79108	30.734640000000002	16.639560000000003	29.529360000000004	13.7268	21.561120000000003	16.70652	18.11268	14.396400000000002	12.354120000000002	14.262480000000002
saolu532910am	0.94052	16.15679	3.22464	16.02243	2.6872000000000003	13.671130000000002	4.63542	11.65573	18.440910000000002	21.29606	20.08682	20.053230000000003	22.30376	21.66555	29.05535	20.960160000000002	33.11974	18.978350000000002	29.962280000000003	18.50809	32.078450000000004	14.141390000000001	30.936390000000003	10.88316	23.31146	14.51088	18.978350000000002	12.26035	12.864970000000001	12.629840000000002
sarou532895am	0.97527	17.38671	3.26211	16.98315	3.2284800000000002	14.4609	4.77546	12.37584	19.40451	21.25416	21.5232	19.37088	23.57463	21.55683	29.5944	21.48957	33.9663	20.11074	31.57857	18.22746	34.47075	14.32638	32.9574	10.089	24.51627	13.68741	19.77444	12.30858	13.99008	12.84666
sarou532896am	0.8008799999999999	18.920789999999997	2.9699299999999997	18.186649999999997	2.53612	15.650529999999998	4.17125	13.581589999999998	18.72057	21.523649999999996	21.456909999999997	19.62156	23.62596	21.82398	29.298859999999998	20.85625	32.735969999999995	19.45471	30.533549999999998	17.319029999999998	33.069669999999995	13.414739999999998	31.568019999999997	10.444809999999999	23.892919999999997	13.982029999999998	18.58709	12.613859999999999	13.181149999999999	13.414739999999998
sarou532898af	1.20132	16.818479999999997	3.23689	16.3513	3.4037399999999995	13.815179999999998	4.872019999999999	11.84635	20.3557	20.85625	22.758339999999997	18.920789999999997	24.99413	21.0231	31.134209999999996	20.422439999999998	35.0385	18.88742	32.7026	17.51925	35.27209	13.11441	34.3711	9.543819999999998	25.795009999999998	12.880819999999998	20.389069999999997	11.47928	14.549319999999998	12.246789999999999
sarou532900af	1.10253	14.3663	2.5725700000000002	13.798330000000002	2.8064400000000003	11.55986	4.30989	9.82254	18.676190000000002	19.61167	20.680790000000002	17.30638	22.75221	20.012590000000003	28.63237	19.87895	32.741800000000005	18.509140000000002	30.503330000000002	16.270670000000003	33.37659	13.230360000000001	32.50793	9.187750000000001	24.522940000000002	12.261470000000001	18.94347	10.52415	13.163540000000001	10.79143
saswu362197af	1.1035199999999998	16.2184	3.6115199999999996	16.28528	3.0096	13.743839999999999	4.54784	11.703999999999999	19.161119999999997	20.46528	21.20096	18.759839999999997	23.006719999999998	20.632479999999997	29.82848	19.629279999999998	33.44	18.02416	30.664479999999998	17.12128	33.139039999999994	13.409439999999998	32.102399999999996	9.965119999999999	23.7424	13.208799999999998	19.060799999999997	11.73744	13.543199999999999	12.17216
saswu362198af	1.30728	15.31864	3.25144	14.98344	3.4190400000000003	13.03928	5.1956	10.927520000000001	19.17344	20.7824	21.151120000000002	19.1064	23.56456	21.31872	30.033920000000002	20.7824	34.15688	19.50864	30.536720000000003	18.00024	33.620560000000005	14.84936	32.5144	10.65936	24.000320000000002	13.37448	20.14552	11.899600000000001	14.4136	11.899600000000001
saswu362201af	1.1693500000000001	18.342090000000002	3.2073600000000004	17.80753	3.10713	15.769520000000002	4.51035	13.364	18.676190000000002	21.48263	20.179640000000003	19.77872	21.983780000000003	21.58286	29.734900000000003	20.647380000000002	33.71069	18.84324	30.57015	18.208450000000003	32.674980000000005	13.6981	31.706090000000003	10.59097	23.35359	14.232660000000001	19.0437	12.46193	13.364	13.063310000000001
saswu362202af	0.5022000000000001	16.94088	2.3101200000000004	16.27128	2.3436000000000003	14.463360000000002	4.25196	11.8854	18.045720000000003	20.991960000000002	20.724120000000003	18.84924	22.665960000000002	21.427200000000003	29.060640000000003	20.891520000000003	33.34608	18.68184	30.39984	17.577	32.576040000000006	13.42548	31.471200000000003	10.24488	23.302080000000004	13.02372	18.78228	11.784960000000002	13.325040000000001	12.186720000000001
sdbbu478031af	1.43018	13.570079999999999	2.79384	12.9714	3.3259999999999996	11.04232	5.2550799999999995	9.21302	18.42604	19.057979999999997	20.720979999999997	17.39498	22.550279999999997	19.590139999999998	29.601399999999998	18.4593	33.492819999999995	16.39718	30.9318	16.031319999999997	32.062639999999995	11.24188	30.499419999999997	8.414779999999999	23.182219999999997	11.674259999999999	18.6256	10.11104	13.27074	10.41038
sdbbu478032af	0.8980199999999999	15.4659	2.69406	15.199819999999999	2.52776	12.904879999999999	4.29054	11.00906	18.02692	20.22208	19.756439999999998	18.6256	22.2842	20.720979999999997	29.302059999999997	19.290799999999997	33.12696	17.295199999999998	29.601399999999998	17.09564	31.530479999999997	12.37272	30.333119999999997	9.479099999999999	22.48376	12.9714	18.1267	11.075579999999999	12.472499999999998	11.57448
sdbbu478034am	0.8961299999999999	14.238509999999998	2.29011	13.57471	2.5888199999999997	11.716069999999998	4.48065	9.791049999999998	17.39156	19.681669999999997	19.913999999999998	17.889409999999998	22.30368	20.2459	28.97487	19.44934	32.8581	17.988979999999998	30.036949999999997	17.52432	31.928779999999996	12.91091	30.833509999999997	9.492339999999999	22.104539999999997	12.24711	18.32088	10.753559999999998	12.778149999999998	10.952699999999998
sdbbu478035am	1.59648	14.767439999999999	3.3259999999999996	14.335059999999999	3.1264399999999997	12.306199999999999	4.85596	10.11104	19.22428	19.689919999999997	21.2864	17.7941	23.4483	19.7897	30.23334	18.52582	33.5926	16.496959999999998	31.0981	16.430439999999997	33.26	11.940339999999999	31.863079999999997	8.647599999999999	22.88288	11.37492	19.4571	10.443639999999998	13.23748	10.77624
sdbbu478037am	1.6664999999999999	14.89851	3.29967	14.3319	2.89971	11.96547	4.46622	9.899009999999999	18.83145	19.26474	21.23121	17.164949999999997	23.231009999999998	19.564709999999998	29.86368	18.73146	34.22991	16.29837	31.29687	16.331699999999998	32.73006	11.49885	31.49685	8.265839999999999	23.36433	11.79882	18.86478	9.998999999999999	13.46532	10.598939999999999
sdbku197328af	1.19592	13.6202	2.89014	13.48732	2.52472	11.1287	4.28538	9.20194	16.80932	17.73948	18.86896	16.04526	20.86216	18.03846	26.87498	17.30762	30.3963	15.84594	27.971239999999998	15.24798	29.63224	10.36464	28.66886	7.74026	21.49334	10.73006	17.20796	9.16872	11.892759999999999	9.667019999999999
sdbku197329am	1.29558	14.38426	2.9565799999999998	13.852739999999999	3.05624	11.59378	4.78368	9.966	16.47712	18.56998	18.17134	16.90898	20.62962	18.63642	26.31024	18.33744	30.19698	17.00864	27.2404	16.01204	29.36648	12.39106	28.27022	9.53414	20.56318	11.49412	16.9422	10.26498	12.1253	10.66362
sdbku197331am	0.96889	14.733810000000002	2.43893	14.165840000000001	2.70621	12.027600000000001	4.610580000000001	10.3571	15.936570000000001	19.24416	18.308680000000003	17.77412	20.279870000000003	19.77872	26.393900000000002	19.41121	30.035590000000003	18.141630000000003	27.22915	16.97228	29.43421	12.862850000000002	28.465320000000002	10.156640000000001	20.680790000000002	12.46193	17.0391	11.025300000000001	12.094420000000001	11.325990000000001
sdbku197333af	0.9281999999999999	15.94515	2.3868	15.248999999999999	2.1216	12.762749999999999	3.9779999999999998	11.17155	15.646799999999999	19.65795	18.4314	17.60265	20.58615	19.89	26.586299999999998	19.0944	30.33225	17.20485	27.48135	16.34295	29.47035	11.70195	28.3101	9.049949999999999	20.85135	11.76825	17.07225	10.97265	11.8014	11.50305
sdbku197336af	0.93324	13.26534	2.6997299999999997	12.96537	2.3997599999999997	10.96557	4.29957	9.06576	16.331699999999998	17.564909999999998	18.29817	15.69843	20.23131	17.79822	26.264039999999998	17.331599999999998	29.997	15.59844	26.96397	14.9985	29.26374	10.73226	27.9972	7.732559999999999	20.23131	10.26564	16.89831	9.26574	11.86548	9.86568
sdbku197342am	0.8325000000000001	14.252400000000002	2.4642000000000004	13.786200000000001	2.2977000000000003	11.2887	3.9960000000000004	9.6903	15.784200000000002	17.8155	18.015300000000003	16.3503	20.2131	18.181800000000003	26.173800000000004	17.349300000000003	29.403900000000004	15.717600000000001	26.939700000000002	15.184800000000001	28.771200000000004	10.7559	27.938700000000004	7.758900000000001	20.4129	10.589400000000001	16.283700000000003	9.4905	11.4219	10.156500000000001
sdbtu142126af	1.09989	15.09849	2.1664499999999998	14.63187	2.03313	12.632069999999999	3.73296	10.73226	16.931639999999998	18.964769999999998	19.43139	17.39826	20.93124	19.23141	27.36393	18.29817	31.363529999999997	16.23171	28.36383	16.09839	30.23031	11.3322	29.03043	8.49915	20.76459	11.3322	17.19828	10.56561	12.232109999999999	11.36553
sdbtu143249af	1.39398	12.877719999999998	2.78796	12.844529999999999	2.62201	10.554419999999999	4.67979	8.894919999999999	17.12604	18.61959	19.515719999999998	17.19242	21.27479	19.41615	27.979169999999996	18.65278	31.862399999999997	16.62819	28.8753	15.964389999999998	30.866699999999998	11.516929999999999	29.937379999999997	8.79535	21.938589999999998	11.516929999999999	18.088549999999998	9.956999999999999	12.91091	9.990189999999998
sdbtu143251af	1.4949	14.84934	3.28878	14.74968	2.8237	12.15852	4.38504	10.33142	17.67304	19.03506	19.69946	17.24118	21.85876	19.267599999999998	28.004459999999998	18.13812	31.3929	16.41068	28.63564	15.4473	30.32986	11.09548	29.10072	8.43788	21.62622	11.19514	18.271	10.43108	13.22156	10.66362
sdcsu357025af	0.81	16.50375	2.43	15.9975	2.46375	14.377500000000001	3.915	12.453750000000001	16.605	21.22875	19.54125	19.40625	21.903750000000002	21.70125	28.4175	20.688750000000002	32.197500000000005	18.66375	29.160000000000004	18.19125	30.915000000000003	13.905000000000001	30.0375	11.373750000000001	21.49875	14.006250000000001	17.3475	12.7575	12.015	13.061250000000001
sdcsu357355am	1.0077	17.4668	2.6200200000000002	16.929360000000003	2.21694	15.149090000000001	3.82926	13.30164	16.62705	20.89298	18.67604	18.911170000000002	21.027340000000002	21.060930000000003	27.37585	19.85169	31.07075	18.00424	28.249190000000002	17.50039	29.65997	12.96574	28.5515	10.278540000000001	20.79221	13.26805	16.69423	12.562660000000001	11.68932	13.26805
sdcsu357359am	0.8071200000000001	15.40254	2.65677	15.09987	2.3541	13.25022	4.33827	11.56872	16.74774	21.05238	19.06821	18.93369	21.1869	21.42231	27.13941	20.88423	31.81398	19.23636	28.45098	18.69828	30.53604	14.76357	29.76255	11.53509	21.42231	13.41837	17.58849	12.54399	12.4431	12.74577
sdcsu357361am	0.63897	17.35308	2.38773	16.91589	2.05143	15.03261	4.20375	13.01481	16.84863	21.825870000000002	19.26999	20.31252	21.48957	22.22943	27.2403	21.32142	31.2759	19.60629	28.14831	19.30362	30.36789	14.62905	29.39262	11.83776	20.91786	14.93172	17.35308	13.31748	12.27495	13.95645
sdcsu357373af	0.77349	19.43814	2.72403	19.034580000000002	2.58951	16.74774	4.33827	14.76357	17.58849	24.98709	20.31252	22.46484	22.5321	25.25613	28.28283	24.31449	32.38569	22.90203	29.49351	21.59046	31.81398	17.31945	30.83871	14.124600000000001	22.93566	16.91589	18.29472	15.77247	13.08207	16.27692
sdcsu357379af	0.57103	16.291150000000002	2.9559200000000003	15.88807	2.0489900000000003	13.872670000000001	3.6613100000000003	11.89086	16.862180000000002	19.07912	19.71733	16.99654	21.86709	19.04553	28.58509	17.50039	32.145630000000004	15.384220000000001	29.324070000000003	15.149090000000001	30.73485	10.71521	29.424840000000003	7.89365	21.79991	11.252650000000001	17.23167	10.64803	11.89086	11.92445
sdcsu357381af	0.9039600000000001	15.066	2.54448	14.764680000000002	2.6114400000000004	13.09068	4.687200000000001	11.31624	17.00784	20.690640000000002	18.81576	17.777880000000003	21.52764	21.22632	27.888840000000002	20.18844	31.739040000000003	18.179640000000003	28.893240000000002	17.0748	30.56724	13.09068	29.730240000000002	10.278360000000001	21.89592	12.320640000000001	17.67744	11.718000000000002	12.621960000000001	12.15324
sdjau481563af	0.8018400000000001	15.101320000000001	2.3052900000000003	14.867450000000002	2.3387000000000002	12.862850000000002	4.076020000000001	10.991890000000001	16.304080000000003	20.74761	18.141630000000003	19.44462	20.81443	21.28217	26.62777	20.480330000000002	30.202640000000002	19.14393	27.46302	18.375500000000002	29.501030000000004	14.132430000000001	28.264860000000002	11.025300000000001	20.279870000000003	13.898560000000002	17.00569	11.79373	12.194650000000001	11.927370000000002
sdjau481567af	0.8018400000000001	13.53105	2.60598	13.163540000000001	3.0069000000000004	11.325990000000001	4.77763	9.55526	17.57366	18.87665	19.0437	17.77412	20.91466	19.3778	28.131220000000003	19.27757	31.23835	18.375500000000002	28.66578	17.20615	30.97107	12.62898	30.369690000000002	9.42162	22.251060000000003	12.39511	18.642780000000002	10.089820000000001	13.263770000000001	10.290280000000001
sdpau348876am	0.76498	14.501359999999998	1.8293	14.135499999999999	2.29494	12.505759999999999	3.6918599999999997	10.510159999999999	16.86282	18.69212	19.32406	16.92934	21.38618	19.02472	28.47056	17.36172	31.73004	14.700919999999998	28.736639999999998	14.700919999999998	29.933999999999997	9.978	28.53708	7.051119999999999	21.186619999999998	10.443639999999998	17.22868	9.61214	11.740779999999999	10.510159999999999
sdpau348954am	0.39912	14.40158	1.9955999999999998	13.86942	1.8958199999999998	12.04012	3.6918599999999997	10.044519999999999	16.16436	19.124499999999998	19.49036	17.22868	22.1179	19.25754	28.63686	17.82736	32.2622	16.031319999999997	29.069239999999997	16.031319999999997	31.2644	11.00906	30.100299999999997	8.1487	21.88508	11.00906	17.49476	9.978	12.339459999999999	10.443639999999998
sdpau348956af	1.0310599999999999	13.4703	1.8958199999999998	12.938139999999999	2.1618999999999997	11.60774	3.85816	9.71192	16.76304	18.093439999999998	18.35952	15.86502	20.787499999999998	18.35952	27.6058	16.9626	31.430699999999998	14.368319999999999	27.90514	14.335059999999999	29.56814	9.978	28.204479999999997	7.184159999999999	20.2886	10.1443	16.7963	9.54562	11.474699999999999	10.21082
sdpau348958am	0.8008799999999999	13.915289999999999	2.2357899999999997	13.748439999999999	2.16905	12.146679999999998	3.97103	10.14448	17.11881	19.187749999999998	19.38797	17.052069999999997	21.623759999999997	19.488079999999997	28.66483	17.91969	32.3689	16.084339999999997	28.764939999999996	14.98313	30.433439999999997	10.6784	29.098639999999996	7.875319999999999	21.056469999999997	10.978729999999999	17.51925	10.011	12.079939999999999	10.74514
sdpau478082af	0.6327	14.152500000000002	2.4309000000000003	13.686300000000001	2.3976	11.588400000000002	4.1958	9.823500000000001	17.0496	18.648000000000003	19.513800000000003	16.849800000000002	22.011300000000002	18.9144	28.571400000000004	17.8155	32.634	15.3846	29.2707	15.351300000000002	30.969000000000005	10.922400000000001	29.537100000000002	8.225100000000001	21.811500000000002	11.2887	17.782200000000003	9.756900000000002	12.5874	10.589400000000001
sdpau478088am	0.59796	13.852739999999999	2.52472	13.38766	2.79048	11.09548	4.75046	9.40126	18.80252	18.56998	21.36046	16.54356	23.22078	18.73608	29.76512	17.54016	33.35288	15.74628	30.7285	15.14832	32.28984	11.09548	30.46274	7.8067	22.48994	10.59718	19.13472	9.667019999999999	13.6202	9.966
sdsiu114185am	1.1641	14.767439999999999	2.89362	14.501359999999998	2.6275399999999998	11.873819999999998	4.58988	9.978	18.093439999999998	20.42164	20.42164	18.52582	23.115699999999997	20.554679999999998	30.29986	19.49036	34.291059999999995	17.82736	30.665719999999997	17.528019999999998	32.72784	13.137699999999999	31.231139999999996	9.54562	22.217679999999998	12.306199999999999	18.658859999999997	11.075579999999999	13.137699999999999	11.44144
sdsiu114187am	1.26236	14.55036	2.9233599999999997	14.18494	2.9898	11.52734	4.91656	9.89956	17.54016	19.334039999999998	19.66624	17.50694	21.95842	19.66624	28.50276	19.234379999999998	32.95424	17.54016	29.30004	16.80932	31.52578	12.22496	30.46274	9.10228	22.19096	11.793099999999999	18.6032	10.26498	13.1219	10.7965
sdsiu114189af	1.2987000000000002	14.019300000000001	2.8638000000000003	13.686300000000001	2.7972	11.588400000000002	4.5621	9.856800000000002	16.1172	18.5481	18.614700000000003	17.0163	21.212100000000003	19.4139	27.439200000000003	18.315	31.0023	16.0839	28.438200000000002	15.8175	29.736900000000002	11.255400000000002	28.371600000000004	8.358300000000002	20.8458	11.055600000000002	17.3826	10.056600000000001	12.121200000000002	10.4562
sdsiu114190am	1.02982	15.84594	2.89014	15.4473	2.59116	13.38766	3.9863999999999997	11.16192	17.7727	19.50014	19.13472	18.07168	21.82554	19.63302	27.971239999999998	18.50354	31.85798	16.2778	28.50276	16.17814	30.32986	11.693439999999999	28.5692	8.77008	19.5998	11.59378	17.1083	10.76328	11.793099999999999	11.2948
sdsiu114192am	1.52996	16.53022	3.4922999999999997	15.964799999999999	2.79384	13.40378	4.6564	11.1421	19.124499999999998	19.989259999999998	20.98706	18.093439999999998	24.51262	19.55688	30.432899999999997	18.326259999999998	35.089299999999994	15.998059999999999	31.530479999999997	15.532419999999998	33.35978	11.1421	31.463959999999997	7.882619999999999	22.783099999999997	11.34166	18.958199999999998	10.37712	13.40378	11.24188
sdsiu114195af	1.09758	14.335059999999999	2.6275399999999998	14.335059999999999	2.4945	12.505759999999999	4.19076	10.676459999999999	16.99586	19.39058	18.725379999999998	17.7941	21.05358	19.85622	27.90514	18.59234	31.0981	16.19762	27.73884	15.89828	29.468359999999997	11.34166	28.07144	8.8139	20.25534	11.84056	16.92934	10.876019999999999	11.77404	11.40818
sdsiu114197af	0.90099	14.04877	2.2357899999999997	13.614959999999998	2.06894	11.61276	3.7708099999999996	9.94426	16.61826	18.65383	18.920789999999997	16.584889999999998	21.156579999999998	18.753939999999997	27.330029999999997	17.452509999999997	31.267689999999998	15.183349999999999	28.164279999999998	14.849649999999999	29.532449999999997	10.37807	28.064169999999997	7.30803	20.088739999999998	10.611659999999999	16.95196	9.77741	11.47928	10.3447
sdsiu114199af	1.13322	15.065159999999999	2.9997	14.63187	2.7997199999999998	12.29877	4.59954	10.73226	16.76499	19.564709999999998	19.13142	17.83155	21.26454	20.09799	27.663899999999998	19.26474	31.130219999999998	16.59834	28.130519999999997	15.865079999999999	29.86368	11.59884	28.39716	8.73246	20.73126	11.832149999999999	17.49825	10.898909999999999	12.39876	11.49885
sdsmu144233am	1.20384	15.41584	2.6417599999999997	14.780479999999999	2.3073599999999996	12.64032	4.113119999999999	10.5336	17.92384	19.127679999999998	18.626079999999998	17.42224	21.60224	19.29488	28.05616	17.82352	31.701119999999996	15.91744	28.758399999999998	15.482719999999999	30.196319999999996	11.369599999999998	28.490879999999997	8.15936	20.632479999999997	11.202399999999999	17.555999999999997	10.23264	12.840959999999999	11.001759999999999
slguu276739af	0.7365600000000001	14.63076	2.3101200000000004	14.162040000000001	2.57796	12.01932	4.620240000000001	10.278360000000001	17.175240000000002	19.418400000000002	18.98316	18.11268	21.561120000000003	19.9206	27.955800000000004	19.51884	31.437720000000002	18.045720000000003	28.658880000000003	17.309160000000002	30.83508	13.057200000000002	29.596320000000002	9.97704	22.33116	13.124160000000002	18.21312	11.148840000000002	12.488040000000002	11.282760000000001
slguu278076am	0.6999299999999999	14.965169999999999	2.09979	14.19858	2.23311	12.06546	4.09959	10.26564	16.83165	19.69803	19.6647	18.09819	22.431089999999998	19.964669999999998	28.9971	18.93144	32.696729999999995	17.29827	29.530379999999997	16.69833	31.86348	12.46542	30.63027	9.46572	22.397759999999998	12.032129999999999	18.23151	10.56561	12.69873	11.098889999999999
slguu278079am	0.8008799999999999	14.682799999999999	2.40264	14.182249999999998	2.50275	12.513749999999998	4.13788	10.31133	16.484779999999997	19.22112	19.421339999999997	17.3524	21.25669	19.72167	28.598089999999996	18.854049999999997	32.20205	17.218919999999997	28.731569999999998	16.317929999999997	31.43454	12.313529999999998	30.333329999999997	9.143379999999999	21.99083	11.679499999999999	18.119909999999997	10.37807	12.480379999999998	10.845249999999998
slguu278084af	0.8008799999999999	14.549319999999998	2.7029699999999997	13.948659999999999	2.1023099999999997	11.312429999999999	4.037769999999999	9.57719	16.91859	18.82068	19.95526	17.28566	22.291159999999998	19.15438	29.23212	18.15328	33.10304	16.251189999999998	29.866149999999998	15.683899999999998	32.402269999999994	10.845249999999998	30.7004	7.908689999999999	22.691599999999998	11.24569	18.25339	9.81078	12.814079999999999	10.31133
slguu278092am	0.53456	16.203850000000003	2.5391600000000003	15.802930000000002	2.60598	13.43082	4.51035	11.192350000000001	20.98148	20.547150000000002	21.3824	19.31098	23.854740000000003	20.88125	30.97107	20.112820000000003	35.0805	18.709600000000002	31.772910000000003	17.94117	34.21184	13.6981	32.808620000000005	10.3571	24.522940000000002	13.49764	20.179640000000003	11.45963	14.232660000000001	11.72691
slguu278093af	0.5015999999999999	15.2152	2.1067199999999997	14.981119999999999	1.9729599999999998	13.27568	3.6115199999999996	11.23584	17.92384	19.79648	19.060799999999997	18.12448	21.134079999999997	20.030559999999998	27.989279999999997	19.227999999999998	31.701119999999996	17.2216	28.290239999999997	16.51936	30.697919999999996	12.17216	29.059359999999998	9.229439999999999	21.26784	12.43968	17.42224	11.068639999999998	11.703999999999999	11.469919999999998
tkatu360997af	1.10616	16.29072	3.5196	15.82144	2.61456	13.20688	4.32408	10.894	20.07848	19.274	22.08968	17.53096	24.536640000000002	19.30752	30.6708	18.40248	34.55912	16.9276	32.07864	16.022560000000002	34.12336	11.66496	33.58704	8.38	24.704240000000002	12.13424	19.34104	10.12304	13.776720000000001	10.927520000000001
tkatu360998af	1.24024	16.82704	2.98328	16.190160000000002	2.71512	13.87728	4.55872	11.43032	20.74888	20.88296	21.519840000000002	19.17344	24.26848	20.88296	30.97248	20.17904	34.72672	18.7712	31.978080000000002	17.49744	34.49208	13.408000000000001	33.8552	9.8884	25.20704	13.64264	19.743280000000002	11.463840000000001	14.111920000000001	11.96664
tknuu360995am	1.1998799999999998	17.19828	2.89971	16.26504	2.89971	13.731959999999999	4.86618	11.13222	19.93134	20.797919999999998	22.36443	19.03143	25.09749	20.83125	31.89681	19.764689999999998	36.363029999999995	17.564909999999998	32.86338	17.131619999999998	35.096489999999996	12.732059999999999	34.42989	8.93244	24.79752	12.232109999999999	20.03133	10.93224	14.29857	11.3322
uswau243864am	0.8370000000000001	19.317960000000003	3.0132000000000003	18.94968	2.81232	16.907400000000003	4.31892	14.295960000000001	18.78228	23.837760000000003	21.125880000000002	21.996360000000003	22.967280000000002	24.20604	29.897640000000003	23.16816	33.51348	21.561120000000003	30.098520000000004	21.159360000000003	32.643	16.4052	31.705560000000002	13.2246	23.402520000000003	16.30476	19.251	14.697720000000002	13.827240000000002	14.965560000000002
uswau243869am	0.73326	15.43179	2.96637	15.23181	2.29977	13.36533	4.06626	11.098889999999999	16.16505	19.6647	18.29817	17.49825	21.197879999999998	20.397959999999998	27.03063	19.6647	30.63027	17.731559999999998	27.96387	16.76499	29.897009999999998	12.832049999999999	28.83045	9.83235	20.43129	11.96547	17.29827	11.06556	12.16545	11.43219
uswau243870am	0.6026400000000001	16.70652	2.6449200000000004	16.50564	2.7453600000000002	14.49684	4.5198	12.52152	17.81136	21.762	20.22192	19.853640000000002	22.833360000000003	22.130280000000003	28.491480000000003	21.36024	32.04036	19.95408	29.395440000000004	18.98316	31.739040000000003	14.99904	30.868560000000002	11.617560000000001	23.402520000000003	14.798160000000001	18.64836	13.09068	13.42548	13.29156
uswau243884af	1.20384	16.68656	2.3073599999999996	16.11808	2.70864	14.245439999999999	4.54784	12.27248	18.52576	22.036959999999997	19.59584	20.833119999999997	21.4016	22.37136	29.092799999999997	22.237599999999997	33.47344	20.5656	29.82848	19.829919999999998	32.63744	15.683359999999999	31.600799999999996	12.305919999999999	23.608639999999998	15.783679999999999	19.46208	13.07504	13.67696	13.27568
uswau243889am	0.9050400000000001	18.03376	2.11176	17.430400000000002	2.5810400000000002	15.82144	4.15648	13.44152	19.1064	22.7936	20.447200000000002	21.18464	23.86624	23.22936	29.73224	22.1232	33.41944	20.41368	30.033920000000002	19.7768	32.44736	15.452720000000001	31.6764	12.46944	22.223760000000002	15.352160000000001	18.9388	14.01136	13.5756	14.27952
uswau261220af	0.7016100000000001	16.404310000000002	2.7730300000000003	16.404310000000002	2.90667	14.39971	4.610580000000001	12.127830000000001	18.074810000000003	22.251060000000003	20.112820000000003	20.613970000000002	22.68539	22.91926	29.10011	21.950370000000003	32.875440000000005	20.046000000000003	30.069000000000003	19.47803	32.30747	15.134730000000001	31.0713	12.161240000000001	23.42041	15.067910000000001	19.17734	13.163540000000001	13.56446	13.33059
vaefu271515am	0.40092000000000005	14.032200000000001	2.43893	13.66469	2.6728	11.42622	4.20966	9.42162	18.141630000000003	19.57826	20.179640000000003	18.108220000000003	22.251060000000003	20.079410000000003	29.16693	19.14393	32.84203	17.50684	30.035590000000003	16.404310000000002	32.20724	12.127830000000001	30.63697	9.321390000000001	22.68539	12.49534	18.676190000000002	10.45733	13.096720000000001	10.92507
vaefu271516am	0.2997	13.752900000000002	1.9980000000000002	13.3533	2.5974000000000004	11.255400000000002	4.395600000000001	9.1242	18.0486	18.847800000000003	20.712600000000002	17.2494	21.9114	19.1142	28.704600000000003	18.0819	32.567400000000006	16.217100000000002	29.770200000000003	15.351300000000002	31.8348	11.155500000000002	30.835800000000003	8.0919	22.7772	11.588400000000002	19.047600000000003	9.756900000000002	13.3533	10.289700000000002
vaefu271519af	0.70308	16.27128	2.4105600000000003	15.802560000000001	2.3101200000000004	14.028120000000001	3.8836800000000005	11.851920000000002	17.309160000000002	21.05892	19.753200000000003	19.51884	21.22632	21.36024	28.324080000000002	20.18844	31.839480000000002	18.28008	29.194560000000003	17.51004	31.069440000000004	13.124160000000002	29.83068	10.24488	22.49856	13.592880000000001	17.777880000000003	12.01932	12.320640000000001	12.621960000000001
vaefu271522af	0.46620000000000006	14.8518	2.0313000000000003	14.452200000000001	2.2977000000000003	12.720600000000001	3.8628000000000005	10.589400000000001	16.250400000000003	19.3473	19.1142	17.349300000000003	21.012300000000003	19.746900000000004	27.505800000000004	19.047600000000003	31.701600000000003	16.983	28.571400000000004	16.0839	30.802500000000002	11.8215	29.304000000000002	8.658000000000001	22.111200000000004	12.1545	17.748900000000003	10.4562	12.221100000000002	11.022300000000001
vaefu271523af	0.8342499999999999	14.41584	2.50275	13.88192	2.4360099999999996	12.04657	4.104509999999999	10.111109999999998	17.0187	18.954159999999998	18.920789999999997	16.985329999999998	20.789509999999996	19.15438	27.0297	18.25339	31.134209999999996	16.151079999999997	28.397869999999998	15.283459999999998	30.46681	11.145579999999999	28.99853	7.94206	22.22442	11.97983	17.619359999999997	10.211219999999999	11.97983	10.645029999999998
vaefu271524am	0.7691199999999999	14.847359999999998	2.7420799999999996	14.379199999999999	2.6752	12.406239999999999	4.14656	10.63392	19.49552	19.729599999999998	20.431839999999998	18.559199999999997	21.80288	20.030559999999998	28.959039999999998	19.428639999999998	32.47024	17.92384	29.82848	16.853759999999998	32.102399999999996	12.97472	30.965439999999997	9.764479999999999	22.839519999999997	13.442879999999999	18.59264	11.168959999999998	12.97472	11.5368
vaesu276918am	0.29996999999999996	14.565209999999999	2.56641	14.965169999999999	2.5997399999999997	12.432089999999999	4.09959	10.098989999999999	18.53148	19.86468	20.76459	18.53148	22.93104	19.997999999999998	29.963669999999997	18.59814	33.72996	16.76499	30.19698	15.69843	32.86338	11.86548	31.39686	8.49915	23.630969999999998	12.59874	18.89811	10.23231	13.431989999999999	10.63227
vaesu276919af	0.63327	14.79852	2.63307	14.63187	2.5997399999999997	12.39876	4.49955	10.53228	17.79822	20.53128	19.93134	18.93144	22.36443	20.83125	28.79712	19.73136	33.096689999999995	17.63157	29.86368	17.03163	32.09679	12.49875	30.530279999999998	9.699029999999999	22.9977	13.46532	18.46482	11.16555	13.132019999999999	11.56551
vaesu276920af	0.89991	16.59834	2.1664499999999998	16.16505	2.43309	13.931939999999999	3.9996	11.89881	18.164849999999998	20.89791	19.198079999999997	19.198079999999997	21.597839999999998	20.997899999999998	28.06386	19.69803	31.86348	17.83155	28.9971	17.06496	31.19688	12.832049999999999	29.59704	9.76569	21.797819999999998	13.731959999999999	17.89821	12.032129999999999	12.532079999999999	12.732059999999999
vaesu276922af	0.63688	14.54768	2.41344	14.27952	2.21232	12.871680000000001	4.0224	10.25712	17.06168	18.9388	19.24048	17.12872	21.25168	19.206960000000002	27.8216	17.799120000000002	31.408240000000003	15.989040000000001	28.55904	15.352160000000001	30.536720000000003	11.43032	29.128880000000002	8.38	21.4528	11.76552	17.49744	10.29064	12.435920000000001	10.82696
vaesu277947am	0.79992	13.46532	2.29977	13.431989999999999	2.73306	11.49885	4.4328899999999996	9.998999999999999	15.83175	19.364729999999998	18.59814	17.93154	21.06456	19.83135	27.53058	19.03143	31.19688	17.331599999999998	28.43049	16.43169	30.6636	12.432089999999999	29.130419999999997	9.19908	21.997799999999998	12.532079999999999	17.79822	10.63227	12.16545	11.06556
vaesu277949am	0.73326	15.73176	2.4997499999999997	15.63177	2.6997299999999997	13.09869	4.26624	11.16555	18.63147	20.96457	20.164649999999998	19.198079999999997	22.197779999999998	21.03123	29.43039	19.964669999999998	32.96337	18.69813	29.730359999999997	17.331599999999998	32.49675	13.39866	31.130219999999998	10.16565	23.231009999999998	13.36533	18.89811	11.49885	13.26534	12.06546
