# Supplementary material for: Size matters: micro-evolution in Polynesian rats highlights body size changes as initial stage in evolution
Source: PeerJ. 2020 Apr 28;8:e9076. doi: 10.7717/peerj.9076 (PMC7194086; doi:10.7717/peerj.9076)
Supplement: Data S4 — Raw two-dimensional coordinates for each landmark (x, y) are given for the ventral skull view for each specimen. Abbreviation code as in Data S2. [file peerj-08-9076-s004.txt]

Id	RawCoord1	RawCoord2	RawCoord3	RawCoord4	RawCoord5	RawCoord6	RawCoord7	RawCoord8	RawCoord9	RawCoord10	RawCoord11	RawCoord12	RawCoord13	RawCoord14	RawCoord15	RawCoord16	RawCoord17	RawCoord18	RawCoord19	RawCoord20	RawCoord21	RawCoord22	RawCoord23	RawCoord24	RawCoord25	RawCoord26	RawCoord27	RawCoord28	RawCoord29	RawCoord30	RawCoord31	RawCoord32	RawCoord33	RawCoord34	RawCoord35	RawCoord36	RawCoord37	RawCoord38	RawCoord39	RawCoord40	RawCoord41	RawCoord42	RawCoord43	RawCoord44	RawCoord45	RawCoord46	RawCoord47	RawCoord48	RawCoord49
airia99795am	0.81216	22.512059999999998	1.29438	22.4613	2.33496	24.2379	2.18268	20.53242	7.46172	22.35978	14.61888	22.41054	10.50732	26.44596	14.92344	24.8724	17.94366	25.81146	21.3192	24.84702	26.3952	30.8367	28.75554	25.86222	31.24278	29.36466	35.32896	26.92818	38.27304	24.31404	38.5776	21.573	38.1969	19.11114	35.988839999999996	21.6999	30.7098	23.7303	30.81132	20.20248	35.0244	16.497	31.36968	14.36508	28.40022	18.07056	22.86738	22.2075	21.11616
airia99796af	0.78678	24.2379	2.2842	24.18714	2.69028	25.60842	2.63952	22.79124	7.4363399999999995	24.13638	14.4666	23.755679999999998	10.22814	27.6642	14.26356	26.42058	17.02998	27.20736	20.02482	26.31906	24.41556	31.54734	26.49672	26.59824	28.4256	30.456	32.43564	28.0449	35.22744	25.35462	35.760419999999996	23.07042	34.99902	20.6847	33.22242	23.07042	28.27332	24.82164	28.2987	21.97908	32.20722	18.34974	28.47636	16.14168	26.2683	20.27862	21.09078	23.67954	19.7964
bimaa193754am	0.9398	15.925799999999999	2.5654	16.1036	2.9718	17.9832	2.9463999999999997	14.1732	7.1628	16.1036	13.0556	16.052799999999998	9.4742	19.9136	13.258799999999999	18.389599999999998	15.9512	18.9992	18.5674	18.2118	21.4376	23.1902	24.4602	19.9898	26.4668	22.4282	29.743399999999998	19.888199999999998	32.5374	18.160999999999998	33.019999999999996	16.002	32.5882	13.716	30.7594	15.875	26.1874	17.2974	26.3398	14.604999999999999	29.6418	11.6078	26.4668	9.4996	24.333199999999998	12.5476	19.3802	15.9512	18.7198
bimaa193756am	1.7271999999999998	18.313399999999998	2.7178	18.3388	3.175	20.066	3.0734	16.662399999999998	7.264399999999999	18.2626	13.0556	18.1356	9.2202	21.920199999999998	12.9032	20.3708	15.7988	20.9804	18.313399999999998	20.0152	21.615399999999998	24.9936	23.8252	20.828	26.288999999999998	24.028399999999998	29.209999999999997	21.767799999999998	31.9532	20.116799999999998	32.6644	17.7546	31.775399999999998	15.468599999999999	29.718	17.8308	25.5524	18.9992	25.526999999999997	16.6878	29.057599999999997	13.1572	26.365199999999998	11.5824	23.749	14.7828	19.2024	18.008599999999998	18.1102
bimaa193758af	0.10292	17.54786	1.2865	17.779429999999998	1.82683	19.52907	1.77537	15.9526	6.0980099999999995	17.779429999999998	12.37613	17.7537	7.95057	21.793309999999998	12.04164	20.3267	15.02632	20.91849	17.83089	19.99221	21.43309	24.90664	23.31138	21.43309	26.09022	24.49496	29.46085	22.59094	32.368339999999996	20.069399999999998	33.14024	17.83089	32.4198	15.721029999999999	30.6187	17.85662	25.395509999999998	19.16885	25.60135	16.31282	29.51231	12.993649999999999	26.42471	11.16682	23.36284	14.69183	18.628519999999998	17.779429999999998	17.88235
bimaa193759af	1.2877500000000002	16.564	2.7775000000000003	16.58925	3.1815	18.079	3.20675	15.12475	6.514500000000001	16.715500000000002	11.463500000000002	16.740750000000002	8.10525	19.821250000000003	11.084750000000001	18.735500000000002	13.91275	19.31625	16.38725	18.685000000000002	19.442500000000003	23.709750000000003	20.73025	20.200000000000003	22.80075	23.078500000000002	25.654	21.2605	28.103250000000003	19.3415	29.4415	17.473000000000003	28.456750000000003	15.225750000000001	26.3105	17.2205	22.69975	18.20525	22.598750000000003	15.93275	26.03275	12.827	23.1795	11.110000000000001	21.058500000000002	14.241000000000001	16.94275	16.89225	16.48825
binba194386am	0.0	24.60048	1.5264	24.70224	2.00976	25.97424	1.95888	23.55744	6.02928	24.60048	12.05856	24.4224	8.03904	27.958560000000002	12.03312	26.5848	14.32272	27.57696	17.044800000000002	26.73744	20.32656	31.698240000000002	22.46352	27.50064	24.62592	30.98592	27.57696	28.89984	30.0192	26.813760000000002	31.087680000000002	24.57504	30.07008	22.36176	28.1112	24.6768	23.81184	25.79616	23.98992	23.25216	27.32256	20.32656	24.6768	18.0624	23.20128	21.7512	17.98608	24.498720000000002	17.01936
binba194389am	0.2541	15.906659999999999	1.85493	15.957479999999999	2.18526	17.60913	2.31231	14.40747	6.40332	16.36404	12.400079999999999	16.79601	7.978739999999999	20.22636	11.561549999999999	18.8034	14.55993	19.59111	16.99929	19.64193	20.150129999999997	24.571469999999998	22.43703	20.30259	24.444419999999997	23.98704	27.417389999999997	22.157519999999998	29.958389999999998	20.22636	31.127249999999997	18.21897	30.56823	15.70338	28.23051	17.99028	23.98704	18.8034	24.08868	16.643549999999998	27.92559	13.67058	24.774749999999997	12.120569999999999	22.76736	14.864849999999999	18.32061	17.45667	17.431259999999998
binba194391am	0.17808000000000002	21.57312	1.55184	21.57312	1.83168	22.81968	1.83168	20.45376	6.36	21.47136	11.80416	21.29328	8.31888	24.804000000000002	11.75328	23.2776	14.22096	23.98992	16.84128	23.43024	20.04672	28.1112	22.31088	23.86272	24.14256	26.94096	27.348000000000003	24.804000000000002	30.17184	23.48112	31.01136	20.93712	29.917440000000003	18.74928	27.933120000000002	20.93712	23.913600000000002	22.26	23.88816	19.86864	27.14448	17.2992	24.244320000000002	14.8824	22.0056	18.3168	17.070240000000002	21.16608	16.86672
binba222324am	1.19035	16.46084	2.31268	16.56287	3.12892	18.39941	3.23095	14.76034	7.1761099999999995	16.76693	13.84207	16.93698	9.35275	20.47402	13.02583	19.28367	16.08673	20.099909999999998	18.80753	19.31768	22.27655	24.92933	24.079079999999998	21.15422	27.44607	23.94304	30.06484	21.426299999999998	33.56787	19.48773	34.214059999999996	17.447129999999998	33.397819999999996	14.896379999999999	31.76534	16.97099	26.93592	18.80753	27.071959999999997	15.74663	30.2689	13.33192	27.378049999999998	10.883199999999999	24.1471	14.114149999999999	19.21565	17.17505	18.90956
binba222332af	1.8365399999999998	16.290789999999998	3.0608999999999997	16.46084	3.60506	17.855249999999998	3.70709	14.93039	7.21012	16.528859999999998	12.991819999999999	16.80094	9.216709999999999	19.929859999999998	12.821769999999999	18.943569999999998	15.40653	19.691789999999997	17.78723	19.07961	21.52833	23.70497	23.02477	20.269959999999998	25.33745	23.1268	28.53439	21.32427	30.81306	19.14763	31.76534	17.14104	30.98311	14.896379999999999	29.214589999999998	17.005	24.895319999999998	18.50144	25.03136	15.848659999999999	28.60241	12.787759999999999	25.77958	11.05325	23.160809999999998	14.08014	18.943569999999998	17.005	17.95728
binba222333af	1.6975	16.8392	3.22525	17.008950000000002	3.7345	18.6046	3.7345	15.31145	7.6048	17.008950000000002	13.81765	16.975	9.607850000000001	20.3021	13.5121	19.31755	16.2281	19.92865	18.84225	19.24965	22.44095	24.2403	24.5119	20.4379	27.2279	23.79895	30.4192	21.5243	32.9315	19.1478	33.91605	16.9071	32.795700000000004	14.08925	30.8945	16.80525	26.44705	18.333000000000002	26.345200000000002	15.481200000000001	30.45315	12.0183	27.0242	10.21895	24.47795	13.5121	19.86075	17.07685	18.8762
fi00a69264af	2.4263	18.15894	3.16696	18.15894	3.90762	20.07444	3.88208	16.3456	8.32604	18.41434	15.11968	18.69528	10.90558	22.4752	14.73658	21.22374	17.57152	22.19426	20.53416	21.22374	24.6461	26.91916	27.22564	22.42412	29.371	25.87202	32.99768	23.93098	36.06248	21.81116	36.93084	19.43594	36.08802	16.95856	34.04482	19.4104	29.31992	20.50862	29.371	17.82692	33.0743	14.50672	30.29044	12.540140000000001	27.3278	15.8348	22.06656	18.87406	20.66186
haoaa144152am	2.4082500000000002	18.73365	3.9546	18.835050000000003	4.7151000000000005	20.3814	4.5123	17.1366	8.89785	18.8097	14.905800000000001	18.7083	11.154	22.23195	14.52555	21.192600000000002	17.668950000000002	21.92775	20.609550000000002	21.16725	24.690900000000003	26.5161	26.490750000000002	22.1052	28.67085	25.4007	32.2959	23.2713	34.55205	19.69695	35.1858	18.2013	34.5267	16.75635	32.650800000000004	18.5055	28.594800000000003	19.8744	28.46805	17.26335	32.017050000000005	13.638300000000001	28.848300000000002	11.63565	26.465400000000002	15.488850000000001	21.5475	18.7083	20.609550000000002
insla100986af	1.45578	18.03124	2.8094	18.18448	3.1925	19.4104	3.24358	16.83086	6.6404	18.1334	12.36136	18.1334	8.60698	21.17266	12.0038	19.99782	14.48118	20.8151	16.90748	20.432	19.69134	25.05474	21.55576	21.09604	23.98206	24.263	27.09794	22.67952	29.47316	20.5597	30.49476	18.41434	29.57532	15.86034	27.60874	18.36326	23.3691	19.4104	23.47126	17.34166	27.25118	14.09808	24.05868	12.23366	21.76008	15.78372	17.85246	18.18448	16.90748
insla223102af	2.42688	16.45728	3.64032	16.53312	4.12064	17.822400000000002	4.01952	15.11744	8.03904	16.48256	13.57536	16.432	9.83392	19.794240000000002	12.91808	18.73248	15.87584	19.51616	18.55552	18.85888	22.04416	23.86432	23.40928	19.996480000000002	25.60864	22.8784	28.97088	21.15936	31.67584	18.96	32.53536	16.634240000000002	31.650560000000002	14.25792	29.65344	16.58368	25.12832	17.9488	25.25472	15.39552	29.04672	12.15968	25.912	10.3648	23.43456	13.60064	19.18752	16.60896	18.60608
insla223107am	2.37726	18.41112	3.76821	18.58815	4.12227	19.95381	4.19814	17.17191	7.96635	18.61344	13.6566	18.58815	9.8631	22.02759	13.30254	21.06657	16.21089	21.85056	18.89163	21.01599	22.10346	26.65566	23.7726	22.22991	26.14986	25.51761	29.56401	23.24151	32.47236	21.16773	33.73686	19.01808	32.57352	16.71669	30.22155	18.94221	25.39116	20.18142	25.46703	17.60184	29.8422	14.28885	26.5545	12.08862	23.94963	15.62922	20.00439	18.76518	18.91692
insla223109am	1.5433	17.532899999999998	3.0866	17.5835	3.5673	18.975	3.4154999999999998	16.1161	7.337	17.5582	12.9789	17.532899999999998	8.8803	20.8978	12.4729	19.7593	15.4583	20.6195	18.0895	19.6834	20.8472	24.9205	22.744699999999998	21.0243	24.8446	24.3892	28.3613	22.4664	31.1949	20.4171	31.903299999999998	17.963	31.270799999999998	15.7113	29.2468	17.963	24.541	19.0256	24.6169	16.5715	28.766099999999998	13.2066	25.3506	11.2079	22.9218	14.446299999999999	19.0509	17.6847	18.165399999999998
insla223114am	2.37726	18.84105	3.7935	18.79047	4.14756	20.25729	4.0464	17.47539	7.96635	18.76518	13.50486	18.58815	9.88839	22.12875	13.70718	20.94012	16.1856	21.39534	18.81576	20.58606	22.43223	25.71993	24.05079	21.54708	26.3016	24.65775	29.89278	22.55868	32.21946	20.53548	33.3828	18.10764	32.1183	15.85683	30.14568	18.10764	25.56819	19.44801	25.49232	17.12133	29.74104	13.58073	26.32689	11.91159	23.87376	15.12342	19.80207	18.48699	18.63873
insla223116af	2.22816	17.69868	4.0512	17.774639999999998	4.3044	19.29384	4.48164	16.25544	8.07708	17.8506	13.31832	18.12912	9.545639999999999	21.344759999999997	13.1664	20.35728	15.64776	21.1422	18.154439999999997	20.6358	21.31944	25.52256	23.11716	21.496679999999998	25.1934	24.66168	28.71288	22.838639999999998	31.092959999999998	20.711759999999998	31.852559999999997	18.53424	31.29552	16.40736	29.345879999999998	18.4836	24.686999999999998	19.64832	24.813599999999997	17.2176	28.83948	14.22984	25.32	12.25488	23.218439999999998	15.267959999999999	19.217879999999997	18.33168	18.357
kiora68740af	1.59705	19.443450000000002	2.25615	19.4688	2.8899	21.11655	2.6871	17.5929	7.402200000000001	19.34205	13.30875	19.266000000000002	9.4809	23.2206	13.46085	21.72495	16.24935	22.4601	18.9111	21.6996	22.738950000000003	27.378	24.81765	22.13055	27.09915	25.6542	30.369300000000003	23.550150000000002	33.69015	20.989800000000002	33.89295	18.860400000000002	33.3099	16.528200000000002	31.51005	18.860400000000002	27.20055	20.4828	27.073800000000002	17.56755	30.2679	14.196	26.89635	12.29475	24.690900000000003	15.691650000000001	19.9758	19.240650000000002	18.860400000000002
loroa159692am	2.10552	17.081879999999998	3.7356	17.081879999999998	4.4148	18.745919999999998	4.312919999999999	15.34992	8.218319999999999	16.94604	14.738639999999998	16.57248	11.274719999999999	20.919359999999998	14.466959999999998	18.949679999999997	17.251679999999997	19.493039999999997	19.73076	18.440279999999998	24.31536	23.975759999999998	26.08128	19.560959999999998	28.76412	22.787159999999997	32.0922	20.47788	34.809	18.406319999999997	35.45424	15.7914	34.605239999999995	13.380239999999999	32.66952	15.7914	27.881159999999998	17.285639999999997	27.745319999999996	14.908439999999999	31.412999999999997	10.697399999999998	28.356599999999997	9.27108	25.877519999999997	13.00668	20.81748	16.504559999999998	19.459079999999997
loroa159695am	1.73026	18.88019	3.3078499999999997	18.8293	4.020309999999999	20.45778	3.76586	17.09904	7.98973	18.8293	14.35098	18.88019	10.22889	22.696939999999998	14.09653	21.272019999999998	16.89548	21.93359	19.38909	21.17024	23.969189999999998	26.86992	25.69945	22.49338	28.19306	26.00479	31.5518	24.02008	34.299859999999995	22.03537	35.41944	19.38909	34.65609	16.84459	32.51871	19.134639999999997	27.42971	20.45778	27.531489999999998	17.65883	31.500909999999998	13.89297	28.4984	12.31538	25.69945	15.97946	20.66134	18.98197	19.490869999999997
loroa159700af	1.8877400000000002	17.0917	3.2142600000000003	17.0917	3.87752	18.72434	3.7754800000000004	15.20396	7.95912	17.040680000000002	14.081520000000001	16.93864	9.74482	20.56106	13.72438	19.28556	16.47946	19.999840000000003	18.928420000000003	19.03046	22.85696	24.2345	24.795720000000003	20.20392	27.397740000000002	23.520220000000002	30.458940000000002	21.58146	33.26504	19.48964	34.33646	16.98966	33.57116	14.795800000000002	31.428320000000003	16.887620000000002	26.479380000000003	18.41822	26.479380000000003	15.714160000000001	30.458940000000002	12.091740000000001	27.44876	10.40808	24.795720000000003	13.67336	19.94882	17.040680000000002	18.97944
loroa159702af	2.44272	18.62574	3.9185299999999996	18.8293	4.376539999999999	20.355999999999998	4.3256499999999996	17.09904	8.19329	18.574849999999998	13.99475	18.47307	10.177999999999999	22.03537	13.84208	20.66134	16.437469999999998	21.42469	19.03286	20.50867	23.256729999999997	25.750339999999998	24.681649999999998	21.01757	27.07348	24.63076	30.17777	22.59516	32.97672	20.15244	33.84185	17.60794	32.92583	15.572339999999999	30.89023	17.96417	26.25924	19.287309999999998	26.25924	16.793699999999998	30.075989999999997	12.518939999999999	26.76814	11.450249999999999	24.4272	15.06344	19.94888	18.42218	18.8293
lovaa159717am	2.48273	19.41971	4.18323	19.31768	4.693379999999999	20.848129999999998	4.7954099999999995	17.71921	9.182699999999999	19.28367	15.9847	19.351689999999998	12.07355	23.39888	16.01871	21.56234	18.80753	22.27655	21.39229	21.32427	25.54151	27.378049999999998	28.058249999999997	22.20853	30.33692	26.221709999999998	33.70391	24.1471	36.288669999999996	21.73239	37.308969999999995	19.3857	36.42471	16.80094	34.28208	19.181639999999998	29.14657	20.848129999999998	29.14657	17.88926	33.49985	14.08014	30.2689	12.34563	27.85419	16.3248	22.174519999999998	19.31768	21.018179999999997
lovaa159718am	2.00659	19.45372	3.9111499999999997	19.351689999999998	4.55734	20.848129999999998	4.38729	17.75322	8.33245	19.21565	14.82836	19.11362	10.74716	22.65066	14.38623	21.32427	16.90297	21.90244	19.48773	21.15422	23.60294	26.66384	25.60953	22.1065	27.78617	25.643539999999998	31.15316	23.29685	33.83995	21.39229	34.96228	18.87555	33.60188	16.35881	31.76534	18.773519999999998	27.27602	20.269959999999998	27.310029999999998	17.51515	30.881079999999997	14.08014	27.61612	12.209589999999999	25.43948	15.678609999999999	20.64407	19.0456	19.521739999999998
lovaa159723am	1.4990800000000002	19.72653	2.8959500000000005	19.828740000000003	3.64549	21.53224	3.5773500000000005	18.023030000000002	7.631680000000001	19.59025	14.104980000000001	19.317690000000002	10.11879	22.99725	13.798350000000001	21.53224	16.489880000000003	22.111430000000002	19.0792	21.225610000000003	23.201670000000004	27.15379	25.62064	22.28178	28.005540000000003	25.927270000000004	31.10591	23.985280000000003	33.89965	21.56631	35.22838	18.87478	33.93372	16.694300000000002	31.889520000000005	19.0792	26.813090000000003	20.510140000000003	27.01751	17.375700000000002	30.969630000000002	14.070910000000001	28.141820000000003	12.23113	25.518430000000002	15.706270000000002	20.13537	19.283620000000003	18.87478
lovaa159724am	2.44872	17.54916	4.28526	17.58317	4.7614	19.24966	4.89744	16.120739999999998	8.67255	17.88926	14.82836	18.195349999999998	10.74716	21.49432	14.08014	20.269959999999998	16.90297	21.12021	19.58976	20.61006	23.53492	26.25572	25.43948	21.90244	27.44607	25.37146	31.119149999999998	23.500909999999998	33.80594	21.69838	34.92827	18.943569999999998	34.04401	16.73292	31.73133	18.97758	26.93592	20.20194	27.24201	17.14104	31.32321	13.70603	28.36434	11.97152	25.643539999999998	15.37252	20.78011	18.56946	19.691789999999997
lovaa159725af	2.14263	19.929859999999998	3.7411	19.96387	4.217239999999999	21.52833	4.18323	18.33139	8.23042	19.96387	14.18217	19.759809999999998	10.06696	23.330859999999998	13.774049999999999	22.004469999999998	16.56287	22.71868	19.07961	21.86843	22.54863	27.34404	24.38517	22.922739999999997	26.59582	26.391759999999998	30.132859999999997	24.249129999999997	32.85366	22.03848	33.77193	19.55575	32.92168	17.107029999999998	30.81306	19.48773	26.25572	20.98417	26.221709999999998	18.195349999999998	30.030829999999998	14.692319999999999	26.69785	12.75375	24.38517	16.08673	20.03189	19.7258	18.97758
maama267704am	2.4647699999999997	19.3116	4.14183	19.489469999999997	4.573799999999999	20.86161	4.49757	17.93946	8.385299999999999	19.54029	14.28042	19.64193	10.418099999999999	22.894409999999997	14.026319999999998	21.95424	16.5165	22.691129999999998	19.20996	22.157519999999998	22.462439999999997	27.16329	24.62229	23.19933	26.40099	26.37558	29.90757	24.49524	32.855129999999996	22.487849999999998	33.312509999999996	20.048489999999997	32.93136	17.964869999999998	30.77151	20.12472	26.12148	21.268169999999998	26.24853	18.75258	30.11085	15.474689999999999	26.883779999999998	13.594349999999999	24.673109999999998	16.541909999999998	20.09931	19.845209999999998	19.286189999999998
maama267705af	1.72584	19.82178	3.45168	19.7964	3.9339	21.21768	3.7816199999999998	18.22284	7.58862	19.64412	13.24836	19.56798	9.72054	23.17194	13.52754	21.92832	15.7356	22.512059999999998	18.32436	21.8268	21.496859999999998	26.92818	23.55264	22.3344	25.506899999999998	25.96374	28.98396	23.8572	31.31892	21.80142	32.53716	19.59336	31.36968	17.18226	29.46618	19.39032	25.1262	20.71008	25.10082	18.22284	29.009339999999998	15.05034	25.506899999999998	13.0707	23.55264	16.54776	19.33956	19.5426	18.2736
mahaa101297af	1.9866599999999999	20.376	3.71862	20.29959	4.10067	22.10796	4.15161	18.5931	8.48151	20.45241	14.72166	20.376	10.28988	23.89086	14.44149	22.6683	17.29413	23.63616	20.04489	22.54095	24.17103	28.042469999999998	25.9794	23.55975	27.86418	26.667089999999998	31.50639	25.03701	34.53732	22.43907	35.4033	20.35053	34.48638	17.70165	32.52519	19.96848	27.53307	21.59856	27.5076	18.79686	31.50639	15.10371	28.24623	13.57551	26.05581	16.98849	21.01275	20.35053	19.94301
mahaa101300am	2.99838	18.98127	4.5483899999999995	19.08291	5.082	20.810789999999997	5.36151	17.35503	9.4017	19.23537	15.83043	19.36242	11.459909999999999	22.84359	15.195179999999999	21.64932	18.37143	22.66572	20.98866	21.928829999999998	24.800159999999998	27.417389999999997	26.50263	22.691129999999998	28.865759999999998	26.60427	32.14365	24.92721	35.269079999999995	22.589489999999998	36.31089	20.30259	35.3199	17.761589999999998	33.84612	19.76898	28.840349999999997	21.19194	28.76412	18.5493	32.67726	14.966489999999999	29.75511	13.06074	26.883779999999998	16.84683	22.00506	19.718159999999997	21.06489
mahaa267666am	1.09435	18.324	3.0540000000000003	18.34945	3.53755	19.876450000000002	3.43575	16.8479	7.76225	18.3749	14.07385	18.34945	10.15455	22.06515	14.37925	20.74175	16.8479	21.378	19.57105	20.6654	23.7194	26.1117	26.03535	21.30165	28.4531	24.81375	31.53255	23.18495	34.5611	20.58905	35.45185	18.2222	34.38295	15.75355	32.55055	18.1713	27.40965	19.5456	27.46055	16.9497	31.3035	13.1831	28.4531	11.6561	25.9081	15.09185	20.5127	18.34945	19.5456
mahaa267669am	1.16886	21.06489	2.66805	21.0903	3.17625	22.589489999999998	3.1000199999999998	19.59111	6.8861099999999995	21.0903	12.984509999999998	21.039479999999998	9.198419999999999	24.29196	12.80664	23.3772	15.245999999999999	23.85999	17.81241	23.17392	21.827189999999998	28.408379999999998	23.65671	23.453429999999997	26.07066	27.26493	29.14527	25.130489999999998	32.0166	23.224739999999997	32.93136	20.810789999999997	31.99119	18.65094	30.00921	20.86161	25.25754	22.157519999999998	25.28295	19.718159999999997	28.99281	16.2624	25.9182	14.534519999999999	23.65671	18.16815	19.08291	21.01407	17.68536
mahaa267687am	1.4489400000000001	18.96332	3.27918	18.96332	3.71132	20.361420000000003	3.63506	17.43812	7.67684	18.6837	14.03184	18.45492	10.24426	22.013720000000003	14.03184	20.793560000000003	16.57384	21.45448	19.42088	20.69188	23.386400000000002	25.9284	25.31832	21.0986	27.733220000000003	24.80992	30.85988	22.878	33.85944	20.10722	34.67288	17.74316	33.6815	15.55704	31.597060000000003	17.895680000000002	26.64016	19.344620000000003	26.538480000000003	16.853460000000002	30.504	12.81168	27.63154	11.286480000000001	25.038700000000002	14.972380000000001	20.386840000000003	18.25156	19.09042
mahaa267688am	2.67435	19.17891	4.35537	19.17891	4.78836	20.73258	4.89024	17.625239999999998	8.99091	19.20438	15.46029	19.22985	11.41056	22.56642	15.485759999999999	21.57309	17.90541	22.08249	20.554289999999998	21.6495	24.83325	26.794439999999998	26.81991	22.490009999999998	29.18862	25.69923	32.27049	23.91633	35.47971	21.59856	36.371159999999996	19.38267	35.47971	16.96302	33.64587	19.38267	28.67922	20.45241	28.65375	18.00729	32.42331	14.645249999999999	29.62161	12.76047	26.94726	16.22439	21.95514	19.22985	20.60523
mahaa267689am	1.88256	17.909760000000002	3.3835200000000003	17.909760000000002	3.9940800000000003	19.334400000000002	3.8160000000000003	16.23072	7.53024	17.52816	13.356	16.96848	9.667200000000001	20.45376	13.43232	19.25808	16.00176	19.639680000000002	18.52032	18.9528	22.36176	23.633760000000002	24.01536	19.15632	26.203200000000002	22.28544	29.637600000000003	20.0976	32.38512	17.85888	32.9448	15.5184	32.20704	13.38144	30.19728	15.7728	25.5672	17.24832	25.46544	14.831520000000001	29.077920000000002	11.549760000000001	25.668960000000002	9.76896	23.659200000000002	13.02528	19.23264	16.51056	18.13872
mahaa267696af	1.8041099999999999	17.99028	3.6590399999999996	18.066509999999997	4.2180599999999995	19.54029	4.09101	16.56732	7.978739999999999	17.93946	14.05173	17.81241	9.909899999999999	21.39522	13.84845	20.175539999999998	16.313219999999998	20.709149999999998	18.93045	20.048489999999997	22.894409999999997	25.38459	24.774749999999997	20.86161	27.01083	24.215729999999997	30.2379	22.20834	33.13464	19.89603	33.76989	17.634539999999998	32.98218	15.296819999999999	31.279709999999998	17.58372	26.27394	18.90504	26.24853	16.38945	30.33954	12.9591	27.087059999999997	11.00253	24.800159999999998	14.28042	20.175539999999998	17.761589999999998	19.13373
mataa109302af	1.669	18.358999999999998	3.0042	18.358999999999998	3.43814	19.8611	3.5049	16.82352	7.54388	18.49252	13.78594	18.5259	9.61344	21.8639	13.38538	20.59546	16.05578	21.49672	18.8597	20.76236	22.1977	26.23668	24.16712	21.73038	26.50372	25.43556	29.74158	23.66642	32.34522	21.06278	33.81394	18.8597	32.44536	16.55648	30.3758	18.79294	25.80274	20.12814	25.93626	17.1907	29.90848	13.75256	26.73738	12.05018	24.23388	15.3548	19.82772	18.6928	18.8597
mataa109304am	1.6993200000000002	18.326	3.0987600000000004	18.29268	3.7651600000000003	19.92536	3.73184	16.69332	8.03012	18.22604	14.29428	18.1594	10.02932	22.091160000000002	14.194320000000001	20.4918	16.75996	21.12488	19.42556	20.45848	23.057440000000003	25.589760000000002	24.823400000000003	20.991600000000002	27.022520000000004	24.52352	30.35452	22.75756	33.12008	20.358520000000002	34.25296	17.89284	32.9868	15.4938	31.087560000000003	17.89284	26.556040000000003	19.3256	26.722640000000002	16.62668	30.087960000000002	12.92816	27.022520000000004	11.36212	24.756760000000003	14.994000000000002	20.291880000000003	18.092760000000002	19.3256
mataa109305am	2.508	19.46208	3.6449599999999998	19.428639999999998	4.213439999999999	21.16752	4.213439999999999	17.856959999999997	8.39344	19.528959999999998	14.747039999999998	19.528959999999998	10.567039999999999	23.407999999999998	15.01456	21.9032	17.42224	22.705759999999998	19.96368	21.836319999999997	23.84272	27.521119999999996	25.64848	23.107039999999998	28.05616	26.685119999999998	31.53392	24.912799999999997	34.57696	22.404799999999998	35.84768	19.930239999999998	34.57696	17.52256	32.57056	19.829919999999998	27.45424	21.134079999999997	27.55456	18.19136	31.801439999999996	14.31232	28.55776	12.740639999999999	25.815679999999997	16.48592	20.933439999999997	19.69616	19.8968
mataa109309am	2.03984	18.52576	3.344	18.52576	3.87904	20.431839999999998	3.77872	17.054399999999998	8.09248	18.726399999999998	14.646719999999998	18.8936	10.065439999999999	22.638879999999997	14.212	21.10064	16.8872	22.0704	19.46208	21.46848	22.605439999999998	27.019519999999996	25.113439999999997	22.137279999999997	26.986079999999998	26.15008	30.63104	24.17712	33.57376	21.9032	34.84448	19.5624	33.84128	16.954079999999998	31.801439999999996	19.36176	26.95264	20.833119999999997	26.85232	17.68976	30.965439999999997	14.145119999999999	27.7552	12.406239999999999	25.013119999999997	15.7168	20.431839999999998	19.127679999999998	19.76304
mataa109312af	1.89924	18.8258	3.13208	18.89244	3.7651600000000003	20.59176	3.6985200000000003	17.1598	7.630280000000001	18.85912	13.9944	18.692520000000002	9.529520000000002	22.3244	13.794480000000002	21.1582	16.42676	21.957880000000003	19.125680000000003	21.1582	22.85752	26.18952	24.12368	21.59136	26.8226	25.1566	30.187920000000002	23.324	32.487	20.55844	33.919760000000004	17.926160000000003	32.35372	15.527120000000002	30.621080000000003	18.22604	25.823	19.725440000000003	25.75636	17.02652	29.6548	12.89484	26.456080000000004	11.295480000000001	23.857120000000002	15.12728	19.792080000000002	18.559240000000003	18.79248
mataa109313af	1.2052800000000001	19.016640000000002	2.81232	19.0836	3.21408	20.52324	3.3145200000000004	17.67744	7.064280000000001	19.284480000000002	13.191120000000002	19.55232	9.073080000000001	22.7664	12.755880000000001	21.828960000000002	15.400800000000002	22.63248	17.97876	21.996360000000003	21.293280000000003	27.353160000000003	23.03424	23.101200000000002	25.143480000000004	26.58312	28.55844	24.842160000000003	31.303800000000003	22.565520000000003	32.408640000000005	20.088	31.53816	17.878320000000002	29.629800000000003	20.121480000000002	24.641280000000002	21.159360000000003	24.74172	18.78228	28.960200000000004	15.26688	25.645680000000002	13.525920000000001	23.302080000000004	16.639560000000003	18.9162	19.853640000000002	17.97876
mllaa240056af	1.04345	18.2222	2.4686500000000002	17.916800000000002	2.97765	19.342	2.92675	16.3389	6.7188	17.9677	12.3178	18.14585	8.67845	21.4798	12.34325	20.38545	14.761000000000001	21.0217	17.22965	20.36	20.89445	25.57725	22.7014	21.50525	24.6865	24.66105	27.91865	22.7523	30.5909	20.7163	31.37985	18.60395	30.692700000000002	16.41525	28.8603	18.55305	24.3302	19.6474	24.35565	17.2551	27.995	13.97205	24.941	12.216000000000001	22.72685	15.3718	18.40035	18.40035	17.38235
mlmya163813am	2.3073599999999996	17.555999999999997	4.113119999999999	17.555999999999997	4.48096	18.8936	4.514399999999999	16.151519999999998	8.09248	17.455679999999997	13.710399999999998	17.42224	10.1992	20.76624	13.610079999999998	19.3952	16.151519999999998	20.064	18.392	19.428639999999998	21.936639999999997	24.244	23.508319999999998	19.69616	25.481279999999998	23.207359999999998	28.72496	21.334719999999997	31.4336	19.328319999999998	32.336479999999995	17.12128	31.33328	14.747039999999998	29.460639999999998	17.08784	24.97968	18.32512	25.113439999999997	15.984319999999999	28.390559999999997	12.67376	25.34752	11.202399999999999	23.37456	14.145119999999999	19.328319999999998	17.3888	18.19136
mltha214985am	1.96196	17.9634	3.5417199999999998	17.988879999999998	3.89844	19.2374	3.9494	16.74036	7.69496	17.81052	13.22412	17.5812	10.0646	21.04648	13.402479999999999	19.54316	16.07788	20.1292	18.090799999999998	19.4922	21.607039999999998	23.8238	23.288719999999998	19.772479999999998	24.970399999999998	22.62624	28.435679999999998	21.021	31.18752	18.8552	31.77356	16.63844	30.958199999999998	14.5236	29.302	16.6894	24.99588	18.16724	24.970399999999998	15.924999999999999	28.10444	13.04576	24.63916	11.28764	23.00844	14.192359999999999	19.33932	17.42832	17.93792
mltha214987am	2.36998	17.95844	3.80532	17.92506	4.03898	19.26026	4.20588	16.58986	7.57726	18.05858	13.31862	18.1921	9.91386	21.39658	12.98482	20.12814	15.45494	20.72898	17.92506	20.22828	21.26306	25.23528	22.79854	21.42996	24.50092	24.46754	28.13934	22.56488	30.80974	20.96264	31.57748	18.62604	30.90988	16.42296	28.80694	18.62604	24.534299999999998	19.62744	24.60106	17.39098	28.30624	14.45354	24.8681	12.5175	22.8653	15.75536	18.82632	18.39238	17.99182
mq00a63776a0	3.03569	17.78047	3.95405	17.857	4.693840000000001	19.59168	4.66833	16.0713	9.08156	18.01006	15.8162	18.16312	11.81113	21.683500000000002	15.28049	20.51004	18.137610000000002	21.377380000000002	20.96922	20.6631	25.05082	26.020200000000003	26.83652	21.81105	29.15793	25.12735	32.6528	23.34165	35.02523	20.51004	36.19869	18.41822	35.61196	15.867220000000001	33.4181	18.34169	28.74977	19.71923	28.826300000000003	16.887620000000002	32.62729	13.010100000000001	29.3365	11.40297	26.759990000000002	14.82131	22.04064	18.23965	20.89269
tuapa99703am	1.11672	18.2736	1.7766	18.2736	2.20806	20.0502	2.43648	16.54776	6.70032	18.22284	12.89304	18.29898	8.98452	21.90294	12.99456	20.83698	15.634079999999999	21.59838	18.32436	21.0654	22.02984	26.57286	24.111	22.004459999999998	26.16678	25.30386	29.87226	23.4765	32.81634	21.1923	33.14628	18.88272	32.81634	16.29396	30.8367	18.9081	25.91298	20.12634	26.014499999999998	17.33454	29.71998	13.98438	26.3952	12.00474	24.54246	16.04016	19.56798	18.62892	18.47664
mqhaa99717a0	1.67772	19.01416	2.9233000000000002	18.937900000000003	3.48254	20.564780000000003	3.45712	17.20934	7.651420000000001	18.78538	13.52344	18.78538	9.4054	22.191660000000002	13.243820000000001	21.04776	16.0146	21.91204	18.88706	21.378220000000002	22.2425	26.58932	24.199840000000002	22.29334	26.487640000000003	25.674200000000003	30.09728	23.818540000000002	32.74096	21.403640000000003	33.37646	18.912480000000002	32.944320000000005	16.57384	30.91072	18.88706	26.03008	20.158060000000003	26.131760000000003	17.514380000000003	30.27522	13.82848	26.5639	12.15076	24.37778	15.53162	19.725920000000002	18.8108	18.88706
mqhaa99799a0	1.3543200000000002	16.5528	2.508	16.60296	3.21024	18.609360000000002	3.31056	14.7972	7.37352	17.00424	13.49304	17.305200000000003	9.32976	20.51544	13.0416	19.66272	15.750240000000002	20.71608	18.609360000000002	20.064	22.471680000000003	25.68192	24.72888	21.21768	26.78544	24.72888	30.64776	23.173920000000003	33.40656	20.8164	33.90816	18.308400000000002	33.55704	15.800400000000002	31.45032	18.25824	26.48448	19.36176	26.534640000000003	16.8036	30.898560000000003	12.94128	27.68832	11.486640000000001	24.92952	14.84736	19.913520000000002	17.806800000000003	18.910320000000002
mqnua63774a0	2.6923999999999997	17.0434	3.7592	17.018	4.4196	19.1262	4.572	15.0114	9.5504	17.0688	16.3068	17.018	11.785599999999999	21.1328	16.7132	19.659599999999998	19.659599999999998	20.2184	22.5552	19.507199999999997	26.8732	25.374599999999997	29.0322	20.192999999999998	31.5722	23.9776	35.6108	21.8186	38.608	19.3548	38.5064	16.891	38.3286	14.3764	36.6014	16.764	31.2166	18.2626	31.369	15.494	35.306	11.557	31.622999999999998	9.9568	28.981399999999997	13.4366	23.8252	16.9418	22.4282
mquaa99721a0	1.62176	17.66198	2.86342	17.71266	3.5476	19.46112	3.69964	15.93886	7.982100000000001	17.738	14.342440000000002	17.81402	10.28804	21.58968	14.16506	20.195980000000002	17.15518	20.95618	20.170640000000002	20.322680000000002	24.25038	25.669420000000002	26.12554	21.108220000000003	28.45682	24.75718	32.48588	22.9327	35.3493	20.119960000000003	35.780080000000005	17.56062	35.24794	15.22934	33.04336	17.81402	27.823320000000002	19.055680000000002	27.924680000000002	16.49634	32.46054	12.56864	28.2541	10.7695	25.9735	14.367780000000002	21.234920000000002	17.83936	20.221320000000002
nclia130385am	3.23723	17.89398	5.25094	18.072409999999998	5.65878	19.754749999999998	5.83721	16.26262	10.246979999999999	18.12339	16.797909999999998	18.37829	12.566569999999999	21.79395	16.3136	20.621409999999997	19.39789	21.46258	22.252769999999998	20.901799999999998	26.30568	26.38215	27.91155	21.59003	31.17427	25.28608	34.28405	23.042959999999997	37.16442	19.85671	38.107549999999996	18.0979	37.75069	15.57439	35.76247	18.12339	30.40957	19.958669999999998	30.43506	16.97634	34.53895	13.280289999999999	31.250739999999997	11.521479999999999	28.5488	15.31949	23.75668	18.58221	22.35473
ncuva88679am	2.14032	18.243679999999998	4.17872	18.32012	4.91764	19.84892	4.91764	16.63844	9.65692	18.37108	15.924999999999999	18.3456	11.9756	22.0402	15.924999999999999	20.68976	18.65136	21.454159999999998	21.68348	21.021	26.04056	26.29536	28.537599999999998	21.657999999999998	31.009159999999998	25.25068	34.57636	22.549799999999998	37.48108	20.43496	37.93972	18.16724	37.30272	15.5428	35.39172	18.01436	30.4486	19.69604	30.47408	16.58748	34.47444	13.300559999999999	30.8308	11.0838	28.435679999999998	14.75292	23.08488	18.42204	21.75992
ngfea159738am	1.2946600000000001	18.023030000000002	3.1685100000000004	17.954890000000002	3.64549	19.317690000000002	3.47514	16.42174	7.733890000000001	17.68233	13.457650000000001	17.54605	9.607740000000002	21.02119	13.116950000000001	19.62432	15.808480000000001	20.30572	18.500010000000003	19.52211	21.395960000000002	24.768890000000003	24.189700000000002	20.23758	26.37018	23.269810000000003	29.504620000000003	21.293750000000003	32.09394	19.04513	32.84348	16.79651	31.957660000000004	14.377540000000002	30.117880000000003	16.76244	25.72285	18.22745	25.586570000000002	15.740340000000002	29.06171	13.116950000000001	26.063550000000003	10.629840000000002	23.849000000000004	13.86649	19.48804	17.307560000000002	18.29559
ngfea159741af	2.4790799999999997	18.06672	4.109159999999999	18.168599999999998	4.6864799999999995	19.526999999999997	4.55064	16.60644	8.1504	18.03276	13.923599999999999	17.828999999999997	10.39176	21.224999999999998	13.651919999999999	20.00244	16.26684	20.579759999999997	18.81384	19.93452	22.277759999999997	24.824759999999998	23.941799999999997	20.885399999999997	26.251079999999998	23.907839999999997	29.34144	22.20984	31.5828	19.93452	32.7714	17.45544	31.412999999999997	15.146159999999998	29.511239999999997	17.52336	25.43604	18.915719999999997	25.402079999999998	16.470599999999997	29.137679999999996	12.836879999999999	26.217119999999998	11.274719999999999	23.704079999999998	14.331119999999999	19.73076	17.69316	18.745919999999998
ngfea159742af	2.07461	16.59688	3.70709	16.59688	4.0812	17.92327	4.01318	15.13445	7.89032	16.42683	13.09385	16.42683	9.5228	19.65778	13.02583	18.603469999999998	15.644599999999999	19.14763	18.22936	18.603469999999998	21.39229	23.53492	23.05878	19.65778	25.26943	22.7867	28.26231	20.91615	30.74504	18.87555	31.76534	16.59688	30.64301	14.2842	28.84048	16.49485	24.72527	17.855249999999998	24.69126	15.23648	28.26231	12.14157	25.33745	10.37305	22.922739999999997	13.46796	19.24966	16.49485	18.195349999999998
nggoa157926am	2.19386	18.8774	4.0305800000000005	18.928420000000003	4.43874	20.305960000000002	4.43874	17.39782	8.57136	18.82638	14.2856	18.72434	10.66318	21.9386	14.43866	20.81616	16.8366	21.58146	19.28556	20.918200000000002	23.31614	25.96918	24.9998	21.88758	27.60182	24.948780000000003	30.612000000000002	23.061040000000002	33.469120000000004	21.071260000000002	34.438500000000005	18.775360000000003	33.469120000000004	16.37742	31.734440000000003	18.622300000000003	26.98958	19.999840000000003	27.0406	17.39782	30.458940000000002	13.82642	27.703860000000002	12.29582	25.05082	15.254980000000002	20.35698	18.82638	19.33658
nggoa157930am	1.62848	16.38658	3.5114099999999997	16.48836	4.0712	18.218619999999998	4.12209	14.758099999999999	8.1424	16.64103	14.55454	16.793699999999998	10.636009999999999	20.61045	14.91077	19.287309999999998	17.25171	20.05066	19.847099999999998	19.43998	23.9183	24.78343	25.80123	20.45778	28.19306	24.02008	31.5518	22.03537	34.65609	20.05066	35.67389	17.55705	34.75787	15.06344	32.62049	17.25171	27.735049999999998	18.62574	27.887719999999998	15.7759	31.95892	12.2136	28.90552	10.58512	26.00479	13.791189999999999	21.11935	17.149929999999998	20.10155
nggoa157936af	2.4528	18.7026	4.088	18.8048	4.7012	20.3378	4.599	17.1696	8.3293	18.8559	14.308	18.7537	10.3733	22.1263	14.2569	21.0021	16.8119	21.5642	19.2647	20.8999	23.1483	26.2143	24.9879	21.9219	27.1852	25.1923	30.4045	23.2505	33.2661	21.2065	34.4925	18.6515	33.214999999999996	16.3009	31.2221	18.7026	26.572	20.133399999999998	26.6742	17.5784	30.3534	14.0014	27.287399999999998	12.2129	24.936799999999998	15.3811	20.44	18.7537	19.2647
nggoa157940af	0.91818	16.62926	2.14242	16.731279999999998	2.65252	18.31259	2.7035299999999998	15.20098	6.2232199999999995	16.93532	11.88533	17.03734	7.8555399999999995	20.25097	11.68129	19.28178	14.078759999999999	19.94491	16.57825	19.74087	19.84289	24.28076	21.52622	20.76107	23.71965	23.77066	26.93328	21.83228	29.63681	19.94491	30.75903	17.54744	29.68782	15.303	27.59641	17.54744	23.15854	18.66966	23.20955	16.17017	27.23934	13.21159	24.17874	11.01816	21.78127	14.18078	17.54744	17.3434	16.62926
nggoa157942am	2.49165	19.37385	4.2714	19.47555	4.83075	21.00105	4.4748	17.7975	8.6445	19.2213	14.3397	19.0179	10.42425	22.374	14.0346	21.1536	16.8822	21.91635	19.5264	20.9502	22.83165	25.8318	24.814799999999998	21.30615	26.89965	24.56055	30.2049	22.52655	32.69655	20.2383	33.4593	18.0009	32.49315	15.5601	30.7134	18.05175	26.18775	19.67895	26.08605	16.93305	29.6964	13.57695	26.442	11.84805	24.2046	14.899049999999999	20.1366	18.66195	19.27215
nggoa157943am	2.14284	17.0917	3.2142600000000003	17.040680000000002	3.6734400000000003	18.72434	3.8265000000000002	15.408040000000002	7.6530000000000005	17.29578	13.87744	17.75496	9.387680000000001	20.96922	13.11214	19.846780000000003	15.867220000000001	20.765140000000002	18.52026	20.152900000000002	21.989620000000002	25.91816	23.877360000000003	21.683500000000002	26.020200000000003	25.05082	29.3365	23.214100000000002	32.295660000000005	21.02024	33.520140000000005	18.8774	32.44872	16.68354	30.356900000000003	18.775360000000003	25.7651	19.846780000000003	25.81612	17.29578	29.744660000000003	13.775400000000001	26.58142	11.938680000000002	24.183480000000003	15.20396	19.48964	18.1121	18.72434
nggoa157947af	3.2142600000000003	18.3672	4.74486	18.52026	5.20404	19.8978	5.3571	17.040680000000002	8.82646	18.775360000000003	14.387640000000001	19.03046	10.40808	22.24472	14.0305	21.071260000000002	16.22436	21.88758	18.82638	21.683500000000002	22.49982	26.5304	23.979400000000002	22.65288	26.020200000000003	25.7651	28.928340000000002	24.132460000000002	31.887500000000003	22.295740000000002	32.95892	20.05086	31.98954	17.70394	29.693640000000002	19.8978	25.66306	20.81616	25.81612	18.3672	29.387520000000002	15.20396	26.68346	13.5203	24.08144	16.428440000000002	19.999840000000003	19.28556	18.97944
ngnga104220am	2.034	18.66195	4.11885	18.8145	4.42395	20.4417	4.6782	16.8822	8.69535	19.1196	14.59395	19.1196	10.7802	23.0859	14.39055	21.40785	17.0856	21.9672	19.5264	21.20445	23.84865	26.238599999999998	25.425	21.91635	28.12005	25.06905	31.221899999999998	22.9842	34.1712	20.79765	35.1882	18.4077	33.8661	16.11945	32.18805	18.56025	27.2556	19.9332	27.2556	17.4924	30.96765	13.67865	27.81495	12.15315	25.06905	15.3567	20.59425	19.1196	19.37385
ngnga104247af	2.09715	19.69275	3.83625	19.59045	4.3477500000000004	21.02265	4.24545	18.0048	8.0817	19.28355	13.810500000000001	18.87435	10.1277	22.6083	13.75935	21.1761	16.368000000000002	21.7899	18.7209	20.8692	21.994500000000002	25.728450000000002	23.8359	21.7899	26.34225	24.50085	29.7693	22.506	32.3268	20.2554	33.40095	18.05595	32.1222	15.703050000000001	30.3831	18.05595	25.728450000000002	19.6416	25.62615	17.0841	29.1555	13.55475	26.23995	11.969100000000001	23.529	15.29385	19.6416	18.6186	18.56745
ngnga108222af	2.24488	19.234540000000003	3.5714	19.33658	4.13262	20.6631	3.97956	17.80598	7.6530000000000005	19.1325	13.5203	19.081480000000003	9.79584	22.80594	13.010100000000001	21.1733	15.561100000000001	21.88758	18.21414	21.071260000000002	21.836560000000002	26.2753	23.41818	21.9386	25.45898	24.89776	29.081400000000002	22.959	31.734440000000003	20.81616	32.6528	18.67332	31.581380000000003	16.37742	29.64262	18.67332	25.30592	20.152900000000002	25.35694	17.55088	28.622220000000002	14.387640000000001	25.81612	12.44888	23.26512	15.66314	19.43862	18.97944	18.1121
ngnga108225af	2.34232	18.02568	4.17544	18.02568	4.63372	19.40052	4.43004	16.549	8.29996	17.822	13.79932	17.61832	10.08216	21.28456	13.7484	19.8588	16.14164	20.46984	18.48396	19.55328	22.30296	24.594359999999998	23.88148	20.41892	26.17288	23.47412	29.32992	21.48824	31.87592	19.19684	32.5888	17.10912	31.72316	14.61404	29.94096	17.0582	25.61276	18.5858	25.56184	15.83612	28.87164	12.11896	25.81644	10.79504	23.62688	14.05392	19.8588	17.46556	18.5858
ngnga110088am	2.38995	16.11945	4.11885	16.272	4.52565	17.8992	4.5765	14.59395	8.39025	16.4754	14.39055	16.72965	10.62765	20.1366	14.3397	19.0179	16.93305	19.9332	19.78065	19.47555	23.03505	24.66225	24.86565	20.89935	27.3573	24.102899999999998	30.66255	22.374	33.561	20.39085	34.52715	18.1026	33.9678	15.7635	31.933799999999998	18.0009	27.00135	19.0179	27.1539	16.272	31.27275	12.96675	28.22175	11.187	25.37415	14.28885	20.59425	17.289	19.98405
ngnga150919am	2.94408	18.22284	4.97448	18.17208	5.3298	19.69488	5.63436	16.54776	9.8982	18.5274	15.83712	18.7812	11.6748	22.43592	16.04016	20.96388	18.57816	21.72528	21.42072	21.3192	25.07544	26.49672	27.51192	22.38516	29.745359999999998	25.58304	33.34932	23.6034	36.34416	22.13136	36.44568	19.59336	36.39492	17.10612	34.66908	19.59336	29.54232	20.760839999999998	29.79612	17.96904	33.40008	14.7204	30.10068	13.04532	27.61344	16.14168	22.5882	19.18728	21.62376
ngnga157909am	2.75481	19.58976	4.65937	19.521739999999998	4.99947	21.05219	4.96546	17.99129	8.91062	19.48773	15.066429999999999	19.41971	11.121269999999999	22.71868	14.6243	21.596349999999997	17.37911	22.174519999999998	20.03189	21.596349999999997	23.94304	26.93592	25.91562	22.48061	28.296319999999998	25.8476	31.66331	23.909029999999998	34.62218	21.52833	35.20035	19.21565	34.45213	16.83495	32.241479999999996	19.21565	27.51409	20.44001	27.548099999999998	18.025299999999998	31.56128	15.03242	28.43236	12.71974	25.813589999999998	15.9847	21.32427	19.31768	20.03189
ngnga157910am	2.91196	18.623	4.7404	18.72458	5.079000000000001	19.9774	5.31602	17.13316	9.41308	18.860020000000002	15.13542	18.82616	11.241520000000001	22.279880000000002	15.575600000000001	21.12864	17.97966	21.738120000000002	20.38372	21.29794	24.17604	26.444660000000002	26.444660000000002	21.77198	28.81486	25.49658	31.828400000000002	23.566560000000003	35.01124	21.3318	35.58686	19.16476	34.94352	16.52368	33.0135	18.9616	28.036080000000002	20.01126	28.036080000000002	17.67492	31.997700000000002	14.15348	28.74714	12.62978	26.27536	15.44016	21.6704	18.9616	20.485300000000002
ngnga157913am	2.3779	18.78541	4.4161	18.75144	4.7558	20.11024	4.72183	17.3247	8.59441	18.6835	14.74298	18.479680000000002	10.76849	21.91065	14.641070000000001	20.68773	17.08691	21.4011	19.49878	20.68773	22.793870000000002	25.8172	25.1378	21.36713	27.75349	25.06986	30.67491	23.40533	33.59633	20.92552	34.54749	18.78541	33.80015	16.57736	31.62607	18.6835	27.04012	19.94039	27.108060000000002	17.35867	30.9127	14.13152	27.88937	12.26317	25.34162	15.21856	20.65376	18.64953	19.43084
ngnga157924af	2.7176	17.97013	4.34816	18.0041	4.82374	19.26099	4.82374	16.54339	8.8322	18.0041	14.36931	17.93616	10.25894	21.26522	14.13152	20.0423	16.57736	20.7217	18.98923	20.21215	21.77477	25.03589	23.98282	20.92552	26.05499	24.15267	29.07832	22.759900000000002	32.10165	20.31406	32.98487	18.07204	32.23753	15.66017	30.40315	17.97013	25.88514	19.15908	26.08896	16.6453	29.282140000000002	13.28227	26.29278	11.82156	23.91488	14.9468	20.11024	17.97013	19.0232
ngnga191568af	2.3541	19.60629	3.80019	19.60629	4.3719	21.05238	4.43916	18.1602	8.34024	19.63992	13.92282	19.67355	9.85359	23.00292	13.99008	21.99402	16.27692	22.73388	18.96732	22.1958	22.12854	27.61023	24.44901	23.23833	26.80311	26.60133	29.99796	24.8862	32.92377	22.73388	33.79815	20.245260000000002	33.12555	17.62212	30.87234	20.07711	26.46681	21.35505	26.60133	18.4965	30.267	15.03261	26.80311	13.48563	24.61716	16.41144	19.90896	19.94259	19.034580000000002
ngnga191569am	2.5718	17.2344	4.2084	17.301199999999998	4.6091999999999995	18.704	4.6426	15.7648	8.6172	17.4348	14.195	17.5016	10.153599999999999	20.5076	14.0948	19.8062	16.533	20.541	19.2384	19.9732	22.0774	25.2838	24.549	20.9418	26.553	24.4822	30.1602	22.6452	33.132799999999996	20.8416	34.1682	18.4702	33.6338	15.8316	31.3292	18.3366	26.6532	19.1382	26.7534	16.566399999999998	30.8282	13.5938	27.221	11.523	25.0166	14.796199999999999	20.374	17.8356	19.4388
ngnga191570am	2.47086	19.09908	4.207140000000001	19.165860000000002	4.64121	20.60163	4.674600000000001	17.863650000000003	8.38089	19.199250000000003	14.15736	19.232640000000004	10.21734	22.104180000000003	14.023800000000001	21.402990000000003	16.22754	22.104180000000003	18.865350000000003	21.569940000000003	22.0374	26.97912	24.775380000000002	22.50486	26.61183	26.044200000000004	29.717100000000002	24.307920000000003	32.922540000000005	22.271130000000003	33.657120000000006	20.13417	33.089490000000005	17.496360000000003	30.985920000000004	19.76688	26.24454	20.83536	26.344710000000003	18.43128	30.117780000000003	15.225840000000002	26.878950000000003	13.589730000000001	24.87555	16.661610000000003	20.00061	19.46637	19.09908
ngnga191571am	2.338	17.7688	3.9745999999999997	17.7354	4.4756	19.1382	4.3754	16.3326	8.0828	17.6352	14.028	17.4014	10.1202	20.674599999999998	13.7608	19.4388	16.566399999999998	20.1402	19.1048	19.205	22.511599999999998	24.4822	24.6492	19.906399999999998	26.953799999999998	23.1796	30.227	21.3426	33.066	18.9044	33.900999999999996	16.6332	32.9992	14.028	30.9952	16.533	26.386	18.069399999999998	26.4528	15.6312	29.8596	12.0908	27.020599999999998	10.4208	24.415399999999998	13.6606	20.0066	17.1008	18.9378
ngnga191574af	1.73524	17.25229	3.13678	17.3524	3.5705899999999997	18.72057	3.5705899999999997	15.850749999999998	7.541619999999999	17.18555	12.91419	17.11881	9.04327	20.52255	12.94756	19.421339999999997	15.450309999999998	20.022	17.81958	19.254489999999997	21.156579999999998	24.560319999999997	23.025299999999998	20.322329999999997	25.09424	23.492479999999997	28.43124	21.65713	31.167579999999997	19.354599999999998	31.935089999999995	17.152179999999998	31.234319999999997	14.849649999999999	29.365599999999997	16.95196	25.027499999999996	18.25339	25.09424	15.784009999999999	28.364499999999996	12.54712	25.227719999999998	10.611659999999999	22.991929999999996	14.115509999999999	18.65383	17.18555	17.81958
ngnga191576af	1.6439500000000002	18.1841	3.58985	18.284750000000003	3.9924500000000003	19.89515	4.126650000000001	16.640800000000002	8.119100000000001	18.486050000000002	13.755500000000001	18.6538	9.2598	21.841050000000003	13.621300000000002	21.035850000000003	15.936250000000001	21.773950000000003	18.418950000000002	21.1365	21.237150000000003	26.605150000000002	23.753400000000003	21.975250000000003	25.833500000000004	25.665750000000003	29.087850000000003	23.887600000000003	31.771850000000004	21.639750000000003	32.879000000000005	19.49255	32.208000000000006	17.043400000000002	30.161450000000002	19.49255	25.464450000000003	20.532600000000002	25.498	17.9157	29.389800000000005	14.661350000000002	25.665750000000003	13.084500000000002	24.122450000000004	16.573700000000002	19.391900000000003	18.989300000000004	18.754450000000002
ngnga195063am	2.84424	16.5914	4.4018	16.55754	4.94356	18.25054	4.808120000000001	14.932260000000001	9.20992	16.52368	14.661380000000001	16.38824	10.8352	20.21442	14.52594	18.623	17.2686	19.16476	19.9774	18.55528	22.821640000000002	23.39726	24.95482	19.1309	27.528180000000003	22.61848	30.84646	20.34986	33.25052	18.04738	33.99544	15.94806	33.1828	13.67944	31.38822	15.94806	26.783260000000002	17.6072	26.68168	14.76296	30.54172	11.47854	27.325020000000002	9.54852	24.85324	12.96838	20.55302	16.28666	19.9774
ngnga195064af	1.7982900000000002	16.625700000000002	3.2233500000000004	16.557840000000002	3.63051	18.05076	3.7323000000000004	14.963130000000001	7.498530000000001	16.625700000000002	12.961260000000001	16.69356	9.05931	19.98477	12.24873	18.79722	14.86134	19.50975	17.406090000000003	18.96687	20.358	24.02244	22.12236	20.05263	24.12423	23.479560000000003	27.245790000000003	21.91878	29.926260000000003	20.05263	30.97809	17.6436	30.09591	15.13278	28.36548	17.473950000000002	24.02244	18.52578	24.158160000000002	16.11675	27.51723	12.927330000000001	24.73497	11.09511	22.25808	14.21667	18.22041	16.965	17.6436
ngnga195068af	1.6694300000000002	18.738500000000002	3.3388600000000004	18.738500000000002	3.8499100000000004	20.20351	3.7817700000000003	17.239420000000003	8.006450000000001	18.80664	13.355440000000002	18.636290000000002	9.369250000000001	22.179570000000002	13.21916	20.748630000000002	15.706270000000002	21.464100000000002	18.26152	20.748630000000002	21.259680000000003	25.65471	23.372020000000003	21.259680000000003	25.586570000000002	24.700750000000003	28.789150000000003	22.758760000000002	31.446610000000003	20.612350000000003	32.46871	18.09117	31.208120000000005	15.399640000000002	29.436480000000003	18.12524	25.314010000000003	19.59025	25.279940000000003	17.10314	28.652870000000004	13.764280000000001	25.348080000000003	11.958570000000002	23.235740000000003	15.19522	19.0792	18.500010000000003	18.29559
ngnga195071am	2.20025	16.8573	3.96045	16.89115	4.4681999999999995	18.448249999999998	4.434349999999999	15.33405	8.530199999999999	16.958849999999998	13.77695	17.02655	10.019599999999999	20.2423	13.54	19.1591	16.07875	19.8361	18.6852	19.19295	21.35935	24.1012	23.7627	19.9038	25.658299999999997	23.390349999999998	28.8402	21.5963	31.446649999999998	19.599149999999998	32.59755	17.50045	31.548199999999998	14.860149999999999	29.8557	17.3312	25.692149999999998	18.549799999999998	25.75985	16.07875	29.0433	12.9307	25.9291	11.001249999999999	23.7627	14.318549999999998	19.463749999999997	17.1281	18.7529
ngnga195075af	2.52562	18.49846	4.12973	18.4302	4.74407	20.1367	4.50516	16.89435	8.60076	18.4302	14.30047	18.32781	10.44378	22.01385	14.02743	20.40974	16.45066	21.12647	19.1128	20.40974	22.252760000000002	25.324460000000002	24.16404	20.68278	26.65553	24.232300000000002	29.65897	22.21863	32.525890000000004	20.03431	33.65218	17.849990000000002	32.49176	15.39263	30.58048	17.747600000000002	26.17771	19.04454	26.14358	16.757830000000002	29.52245	13.07179	26.51901	11.43355	23.99339	14.6759	19.829530000000002	18.12303	18.94215
ngnga222357af	1.7045000000000001	19.56766	2.9658300000000004	19.63584	3.54536	21.06762	3.4090000000000003	17.96543	7.56798	19.39721	13.056470000000001	19.12449	9.71565	22.80621	13.32919	21.681240000000003	15.98821	22.26077	18.715410000000002	21.442610000000002	21.64715	26.65838	24.2039	22.22668	26.862920000000003	25.39705	30.13556	23.65846	32.999120000000005	21.033530000000003	33.88546	18.851770000000002	32.79458	16.19275	30.987810000000003	18.61314	26.01067	20.010830000000002	26.112940000000002	17.556350000000002	30.203740000000003	13.874630000000002	26.79474	11.931500000000002	24.06754	15.238230000000001	19.499480000000002	19.05631	18.715410000000002
ngnga222358af	2.3099600000000002	18.98923	3.70273	19.09114	4.38213	20.55185	4.34816	17.42661	8.28868	18.98923	14.19946	18.92129	10.42879	22.4202	14.06358	21.50301	16.67927	22.0805	19.32893	21.36713	22.21638	26.56454	25.03589	22.25035	27.71952	25.37559	30.98064	23.60915	33.59633	21.29919	34.683370000000004	19.19305	33.66427	16.57736	31.66004	18.85335	26.90424	20.34803	26.90424	17.59646	31.01461	14.43725	27.58364	12.50096	25.03589	15.45635	20.24612	18.95526	19.43084
ngnga222360af	1.87275	16.582349999999998	3.5071499999999998	16.582349999999998	4.0179	18.250799999999998	4.05195	15.016049999999998	8.2401	16.718549999999997	14.1648	16.786649999999998	10.146899999999999	20.327849999999998	13.8243	19.033949999999997	16.514249999999997	20.055449999999997	19.680899999999998	19.10205	21.962249999999997	24.686249999999998	25.16295	19.98735	27.784799999999997	23.426399999999997	31.053599999999996	21.315299999999997	33.7095	19.10205	34.833149999999996	16.990949999999998	33.845699999999994	14.505299999999998	31.768649999999997	16.718549999999997	26.967599999999997	18.08055	26.933549999999997	15.28845	31.22385	12.666599999999999	27.614549999999998	10.453349999999999	24.856499999999997	13.041149999999998	20.327849999999998	16.786649999999998	19.5447
ngnga222364am	2.16192	16.889999999999997	3.8171399999999998	16.889999999999997	4.222499999999999	18.30876	4.3914	15.40368	8.6139	17.126459999999998	14.5254	17.36292	10.40424	20.74092	13.71468	19.659959999999998	16.51842	20.6058	19.22082	19.99776	22.700159999999997	25.77414	25.233659999999997	21.281399999999998	27.46314	24.659399999999998	30.87492	22.666379999999997	33.47598	20.84226	34.084019999999995	18.51144	33.915119999999995	15.977939999999998	31.65186	18.34254	26.787539999999996	19.355939999999997	26.956439999999997	16.7211	30.908699999999996	13.613339999999999	28.13874	11.55276	25.537679999999998	14.660519999999998	20.369339999999998	17.835839999999997	19.558619999999998
ngnoa159745am	1.7982900000000002	17.9829	3.83409	17.84718	4.30911	19.3401	4.4109	16.35426	8.10927	17.74539	14.01309	17.54181	10.043280000000001	21.0366	13.97916	19.849050000000002	16.557840000000002	20.358	19.27224	19.74726	21.74913	24.80283	25.006410000000002	20.561580000000003	27.04221	23.751	30.299490000000002	21.74913	33.01389	19.407960000000003	33.52284	16.931070000000002	32.84424	14.52204	30.910230000000002	16.99893	26.36361	18.35613	26.36361	15.811380000000002	29.994120000000002	12.113010000000001	26.702910000000003	10.654020000000001	24.80283	14.01309	20.29014	17.50788	19.170450000000002
ngnoa159746am	1.8623	17.33632	4.0632	17.20088	4.43566	18.7923	4.36794	15.60946	9.10834	17.4379	15.033840000000001	17.50562	10.699760000000001	21.23022	15.372440000000001	20.01126	18.08124	20.95934	20.72232	20.04512	23.76972	25.530440000000002	27.02028	21.399520000000003	29.08574	24.68394	32.26858	23.0248	35.553000000000004	20.316000000000003	36.50108	18.1151	35.553000000000004	15.71104	33.5214	17.97966	28.611700000000003	19.36792	28.71328	16.48982	32.3363	13.036100000000001	29.25504	11.3431	27.05414	14.661380000000001	21.6704	17.945800000000002	20.823900000000002
ngnoa159747am	1.8645	15.7296	3.6612	15.8652	4.1358	17.1873	4.068	14.3058	8.0682	15.8652	13.763399999999999	15.8991	10.1022	19.1535	13.5261	17.8992	15.966899999999999	18.5094	18.4755	17.8653	21.1875	22.8825	23.8656	19.0518	26.1369	22.2045	28.950599999999998	20.34	31.9677	18.306	33.0864	16.1364	31.7643	12.9159	29.8998	15.966899999999999	25.6962	17.1195	25.6623	14.475299999999999	29.2896	11.187	26.2047	9.5598	23.9334	12.6447	19.4925	15.8652	18.5433
ngnoa159749am	3.34818	19.17594	5.073	19.311220000000002	5.44502	20.66402	5.34356	17.7555	9.33432	19.2774	15.354280000000001	19.311220000000002	11.397340000000002	22.59176	15.421920000000002	21.509520000000002	17.85696	22.287380000000002	20.39346	21.306600000000003	23.335800000000003	26.920720000000003	26.244320000000002	22.625580000000003	28.172060000000002	25.56792	31.182040000000004	23.74164	33.75236	21.10368	34.63168	19.209760000000003	34.1582	16.842360000000003	32.77158	19.311220000000002	28.036780000000004	20.596380000000003	28.070600000000002	17.890780000000003	31.52024	14.813160000000002	28.205880000000004	13.020700000000001	26.27814	15.76012	21.408060000000003	19.209760000000003	20.461100000000002
ngnoa159761af	2.4408	18.2721	3.6612	18.3399	4.2036	19.7976	4.2714	16.8144	8.2716	18.3738	13.6956	18.5772	9.7293	22.0011	13.763399999999999	20.984099999999998	16.0686	21.5604	18.5772	21.018	20.8824	26.2047	24.069	22.374	26.0691	25.3233	29.0184	23.6961	31.8321	21.4248	32.8152	19.1874	32.1033	16.712699999999998	30.2388	18.9162	26.0013	20.272199999999998	25.7301	17.5263	29.5947	14.7804	26.1708	12.4752	24.3063	15.594	19.7298	18.7806	18.7806
phlua187195af	3.6992599999999998	19.646069999999998	4.999	19.74605	5.44891	21.24575	5.54889	18.24635	9.34813	20.04599	15.29694	20.34593	11.29774	23.74525	14.997	22.64547	17.59648	23.44531	20.14597	23.04539	22.69546	28.59428	25.34493	24.34513	27.59448	27.69446	30.84383	25.9948	33.74325	23.9952	34.74305	21.69566	33.94321	19.19616	31.84363	21.44571	26.94461	22.69546	27.19456	19.84603	31.74365	16.79664	28.39432	14.89702	25.89482	17.69646	21.24575	20.94581	20.39592
phlua242151a0	2.42155	16.64497	4.51173	16.69595	4.79212	17.76653	4.86859	15.803799999999999	9.405809999999999	17.0783	14.42734	17.20575	10.680309999999999	20.67239	14.019499999999999	19.09201	16.23713	20.03514	18.811619999999998	19.52534	22.048849999999998	24.49589	24.674319999999998	20.366509999999998	26.076269999999997	23.7057	29.16056	22.02336	31.735049999999998	20.03514	32.90759	17.79202	31.91348	15.42145	30.180159999999997	17.81751	25.43902	18.684169999999998	25.43902	16.33909	29.389969999999998	12.872449999999999	26.2547	11.31756	24.69981	14.758709999999999	19.93318	17.460649999999998	18.939069999999997
phlua242168a0	2.5654	16.4592	4.318	16.357599999999998	4.6228	17.653	4.521199999999999	14.9352	8.7122	16.4084	14.833599999999999	16.5608	11.049	19.964399999999998	14.8082	18.541999999999998	17.4244	19.4056	20.1422	18.618199999999998	22.758399999999998	24.028399999999998	26.0096	19.304	28.067	23.0378	30.784799999999997	20.573999999999998	34.5694	19.1008	35.331399999999995	16.764	34.6456	14.274799999999999	32.4358	16.738599999999998	26.924	17.6022	26.8986	15.620999999999999	31.5722	11.9634	28.7274	10.286999999999999	26.3144	13.665199999999999	21.0566	16.764	20.1422
phmia242178a0	2.48724	16.90308	4.13694	16.80156	5.12676	18.4005	5.17752	15.55794	9.44136	17.15688	15.07572	17.3853	10.93878	20.98926	14.94882	19.72026	17.66448	20.45628	20.40552	19.99944	24.999299999999998	25.27848	26.72514	20.63394	29.23776	24.491699999999998	32.43564	22.10598	35.760419999999996	20.5578	36.69948	18.07056	35.988839999999996	15.4818	33.65388	17.8929	28.60326	19.11114	28.60326	16.57314	32.91786	13.52754	29.516939999999998	11.1672	26.97894	14.64426	21.75066	17.766	20.6847
phnea207544af	2.9000000000000004	17.6	4.55	17.6	5.2	19.150000000000002	5.25	15.950000000000001	9.05	17.7	14.950000000000001	17.75	11.350000000000001	21.3	14.65	20.150000000000002	17.650000000000002	21.0	20.5	20.5	22.900000000000002	25.55	25.5	21.25	27.900000000000002	24.700000000000003	31.3	22.1	34.45	20.450000000000003	35.800000000000004	17.8	34.5	15.350000000000001	32.2	17.8	27.55	19.0	27.5	16.6	31.55	13.15	28.05	10.9	25.650000000000002	14.600000000000001	21.25	17.95	20.55
phnea207545am	0.45846	19.38267	2.11401	19.306259999999998	2.7252899999999998	21.01275	2.67435	17.625239999999998	6.9787799999999995	19.51002	13.62645	19.6119	9.50031	23.48334	13.55004	22.05702	16.5555	22.89753	19.38267	22.20984	23.177699999999998	28.06794	25.06248	23.050349999999998	27.40572	26.921789999999998	31.25169	24.93513	34.40997	22.51548	35.4033	20.17224	34.58826	17.59977	32.39784	20.07036	27.12555	21.241979999999998	27.20196	18.49122	31.659209999999998	14.97636	27.68589	12.86235	25.34265	16.53003	20.27412	19.79019	19.45908
phnea207546am	0.7392099999999999	17.537119999999998	1.75881	17.48614	2.42155	18.99005	2.31959	15.803799999999999	6.907789999999999	17.35869	13.407739999999999	17.28222	9.711689999999999	21.233169999999998	13.68813	19.85671	16.517519999999998	20.85082	19.29593	20.18808	23.83315	25.38804	25.84686	20.77435	27.73312	24.54687	31.327209999999997	22.66061	34.94679	20.392	35.736979999999996	17.94496	35.074239999999996	15.37047	32.72916	17.76653	27.40175	18.83711	27.58018	16.16066	31.88799	12.64304	28.166449999999998	10.60384	25.948819999999998	14.29989	20.23906	17.38418	19.3724
phnea207548am	1.2191999999999998	17.0942	3.3528	17.1196	4.064	18.770599999999998	4.1402	15.494	8.331199999999999	17.3228	14.7828	17.6784	10.8966	21.5138	14.5796	20.0914	17.6022	21.082	20.6248	20.497799999999998	23.1648	26.035	26.0858	21.462999999999997	27.939999999999998	25.0444	32.029399999999995	23.342599999999997	35.6616	21.1328	36.6522	18.8214	36.0426	16.2306	33.629599999999996	18.465799999999998	28.448	19.6088	28.6004	16.6878	32.766	13.0556	29.0068	11.3284	26.8224	14.732	21.7932	18.034	20.5994
phnea207550am	0.85136	21.13376	2.95472	21.0336	3.65584	22.73632	3.35536	19.48112	8.0128	20.532799999999998	14.5232	20.032	11.21792	24.23872	15.07408	22.43584	18.17904	22.88656	20.68304	21.98512	24.93984	26.99312	27.594079999999998	21.58448	29.94784	25.5408	33.35328	23.58768	36.157759999999996	20.13216	36.90896	18.17904	36.10768	15.87536	34.40496	18.229119999999998	29.34688	19.93184	29.39696	17.07728	32.75232	14.0224	28.99632	11.66864	27.34368	15.37456	21.43424	19.43104	20.38256
ptdua99770af	2.07214	15.6674	3.7652300000000003	15.84429	4.42225	17.38576	4.62441	14.30282	8.97085	15.970640000000001	14.606060000000001	16.32442	10.48705	19.63479	14.25228	18.6998	17.183600000000002	19.50844	20.08965	19.05358	23.98123	24.58771	26.17972	20.11492	28.17605	23.652720000000002	32.168710000000004	21.63112	34.69571	19.43263	35.42854	17.05725	34.897870000000005	14.68187	32.57303	16.905630000000002	28.15078	18.06805	28.15078	15.38943	32.39614	11.95271	28.63091	9.728950000000001	26.306070000000002	12.76135	21.32788	16.57712	20.29181
ptdua99784am	1.1403	16.26828	2.68604	16.29362	3.0661400000000003	17.915380000000003	2.9394400000000003	15.15332	7.90608	16.67372	13.810300000000002	16.952460000000002	9.578520000000001	20.322680000000002	13.6836	19.30908	16.19226	20.145300000000002	19.055680000000002	19.68918	22.72998	25.466700000000003	25.11194	21.209580000000003	27.16448	24.706500000000002	31.016160000000003	22.95804	33.904920000000004	20.67744	34.56376	18.39684	34.25968	16.06556	31.928400000000003	18.21946	27.51924	19.182380000000002	27.4939	16.69906	31.87772	13.303500000000001	28.000700000000002	10.99756	25.644080000000002	14.570500000000001	20.272000000000002	17.4846	19.43578
ptdua99785a0	1.4212799999999999	17.8929	2.4111	17.86752	2.99484	19.51722	2.86794	16.44624	7.33482	17.91828	13.121459999999999	17.86752	9.36522	21.4461	13.3245	20.22786	15.93864	20.91312	18.93348	20.32938	21.85218	25.40538	24.7455	20.91312	27.1566	24.263279999999998	30.988979999999998	21.77604	33.32394	19.59336	33.73002	17.1315	33.04476	14.77116	31.16664	17.20764	26.57286	18.70506	26.5221	16.3701	30.55752	12.46158	26.42058	10.60884	24.54246	14.28894	19.59336	17.766	18.67968
ptdua99791am	0.8904000000000001	18.85104	2.62032	18.85104	3.25632	20.40288	3.07824	17.24832	7.632000000000001	18.8256	13.813920000000001	18.74928	9.74352	22.33632	13.559520000000001	21.01344	16.45968	21.85296	19.38528	21.42048	22.488960000000002	26.73744	25.28736	22.15824	27.44976	25.59264	31.85088	23.32848	34.39488	20.88624	34.5984	18.74928	34.420320000000004	16.1544	32.130720000000004	18.64752	27.398880000000002	20.07216	27.44976	17.24832	31.698240000000002	13.71216	27.52608	11.80416	25.51632	15.31488	20.53008	18.74928	19.23264
pthea99772am	2.48528	19.93296	3.72792	20.11048	4.3619200000000005	21.78424	4.3112	18.15776	9.35784	19.98368	16.00216	19.73008	11.48808	23.63552	15.87536	22.24072	18.91856	22.9508	21.78424	21.98712	25.58824	27.92136	28.09888	22.97616	30.27984	26.22224	34.59104	24.06664	37.17776	22.01248	37.684960000000004	19.19752	37.05096	16.484	34.94608	19.22288	30.38128	20.99808	30.27984	18.1324	34.28672	14.40448	30.20376	12.45176	27.896	16.00216	22.97616	19.654	21.6828
pthea99773af	0.8615600000000001	18.70092	1.8751600000000002	18.82762	2.71138	20.62676	2.73672	16.952460000000002	7.29792	18.7516	14.08904	18.67558	9.80658	22.400560000000002	13.937000000000001	21.108220000000003	16.57236	21.81774	19.41044	20.98152	24.731840000000002	26.25224	25.87214	21.76706	28.3808	25.644080000000002	32.3085	23.490180000000002	35.0959	21.133560000000003	35.856100000000005	18.47286	35.19726	15.91352	32.6886	18.47286	27.874000000000002	19.8919	28.000700000000002	17.20586	32.13112	13.48088	28.45682	11.30164	26.04952	15.001280000000001	20.75346	18.65024	19.61316
pthea99781am	1.1193600000000001	18.11328	2.44224	18.03696	2.97648	19.9704	2.7984	16.43424	8.47152	18.08784	15.36576	18.08784	10.4304	22.03104	15.31488	20.40288	18.34224	21.39504	21.39504	20.37744	25.338240000000003	26.63568	28.212960000000002	21.21696	30.553440000000002	25.16016	34.39488	22.97232	37.19328	20.27568	37.57488	17.96064	37.24416	15.49296	34.87824	17.96064	30.42624	19.23264	30.37536	16.43424	34.31856	12.72	30.32448	10.50672	27.958560000000002	14.32272	22.794240000000002	18.08784	21.31872
pthea99782am	1.87664	16.81368	2.99248	16.78832	3.98152	18.842480000000002	3.82936	14.91168	9.205680000000001	17.06728	16.3572	17.16872	11.43736	21.32776	16.02752	19.806160000000002	19.32432	20.56696	22.01248	19.83152	25.89256	26.3744	28.47928	20.922	31.725360000000002	24.82744	35.70688	22.51968	38.39504	20.05976	39.07976	17.59984	38.62328	15.0892	36.594480000000004	17.65056	31.24352	18.943920000000002	31.47176	15.79928	35.45328	12.27424	31.67464	9.83968	28.88504	13.46616	23.40728	17.47304	22.36752
pthea99788am	0.70644	18.19083	1.48857	18.21606	2.42208	20.08308	2.3968499999999997	16.24812	7.61946	18.06468	13.77558	17.88807	9.511709999999999	22.051019999999998	14.25495	20.23446	17.18163	21.041819999999998	20.032619999999998	20.360609999999998	23.590049999999998	26.51673	26.36535	21.42027	28.91358	24.85155	32.57193	22.83315	35.22108	20.183999999999997	35.42292	17.73669	35.14539	15.339839999999999	33.15222	17.78715	28.333289999999998	19.50279	28.484669999999998	16.17243	32.57193	12.84207	28.964039999999997	10.62183	26.08782	14.910929999999999	21.24366	17.88807	19.75509
pthea99789am	2.00186	19.30908	2.9141000000000004	19.28374	3.69964	21.184240000000003	3.4209	17.43392	8.945020000000001	19.207720000000002	15.81216	19.081020000000002	11.04824	22.95804	16.11624	21.412300000000002	18.59956	22.07114	21.336280000000002	21.184240000000003	25.99884	27.51924	28.07672	22.07114	30.889460000000003	25.669420000000002	34.63978	23.515520000000002	37.42718	20.7788	38.010000000000005	18.44752	37.30048	15.8375	35.04522	18.34616	30.2813	20.043940000000003	30.179940000000002	17.15518	34.36104	13.455540000000001	30.408	11.32698	27.848660000000002	14.950600000000001	22.6793	18.85296	21.234920000000002
pthea99790am	1.49742	19.23804	2.6649	19.18728	3.2994	20.98926	3.32478	17.46144	8.629199999999999	19.23804	15.17724	19.21266	10.43118	23.17194	15.126479999999999	21.80142	18.07056	22.66434	21.01464	21.87756	25.10082	28.1718	27.48654	23.01966	30.30372	26.3952	33.95844	24.28866	36.82638	21.75066	37.4355	19.26342	36.72486	16.6239	34.56756	19.31418	29.59308	20.8116	29.59308	17.84214	33.83154	14.18742	30.35448	12.25854	27.51192	15.68484	22.10598	19.33956	20.9385
saofa68748af	1.16748	19.23804	2.2842	19.21266	2.8425599999999998	20.760839999999998	2.7918	17.6391	6.77646	19.2888	12.66462	19.11114	8.55306	22.38516	12.23316	21.4461	14.92344	22.13136	17.766	21.573	21.21768	26.36982	22.9689	22.13136	25.48152	25.506899999999998	29.33928	23.50188	31.52196	21.34458	32.33412	19.009619999999998	31.52196	16.54776	29.516939999999998	19.009619999999998	24.82164	20.10096	24.89778	17.81676	29.11086	14.23818	25.40538	12.41082	22.94352	15.8625	18.83196	19.06038	17.66448
saroa68742am	0.91368	18.47664	2.81718	18.62892	3.47706	20.20248	3.4263	17.18226	8.27388	18.62892	14.23818	18.70506	10.43118	22.66434	14.0859	21.1923	16.72542	21.9537	19.69488	21.29382	23.62878	26.67438	26.2683	21.8268	28.62864	25.506899999999998	32.02956	23.17194	35.37972	20.60856	35.60814	18.2736	35.43048	15.8625	33.19704	18.29898	27.81648	19.56798	27.81648	17.30916	32.00418	13.55292	28.5525	11.2941	26.16678	15.126479999999999	21.09078	18.67968	19.59336
sdbaa102154af	2.6436800000000003	16.523	4.29598	16.42132	4.55018	17.921100000000003	4.7027	14.896120000000002	8.642800000000001	16.523	15.201160000000002	16.675520000000002	10.803500000000001	20.43768	14.489400000000002	19.09042	17.59064	19.90386	20.2089	19.09042	23.437240000000003	24.98786	25.57252	20.590200000000003	28.343300000000003	23.818540000000002	31.622480000000003	21.988300000000002	34.46952	19.80218	35.842200000000005	17.514380000000003	34.520360000000004	14.870700000000001	32.308820000000004	17.311020000000003	27.682380000000002	18.48034	27.98742	15.73498	32.080040000000004	12.60832	28.82628	10.5493	25.9284	13.62512	21.12402	17.056820000000002	20.361420000000003
sdbaa107976af	1.19568	20.352	3.07824	20.25024	3.58704	21.72576	3.23088	18.8256	7.30128	20.199360000000002	13.559520000000001	19.944960000000002	9.74352	23.60832	13.27968	22.10736	16.12896	22.74336	18.5712	21.929280000000002	21.59856	27.16992	23.98992	21.85296	26.4576	25.61808	29.5104	23.76096	31.978080000000002	21.44592	33.02112	19.15632	31.72368	16.86672	29.81568	19.15632	25.28736	20.759040000000002	25.363680000000002	18.24048	29.05248	15.111360000000001	25.99968	13.33056	23.71008	16.485120000000002	19.4616	19.79232	18.29136
sdboa103518am	1.92888	17.84214	3.2994	17.994419999999998	3.50244	19.21266	3.65472	16.52238	7.30944	18.19746	13.73058	18.42588	9.61902	21.64914	13.17222	20.5578	15.81174	21.14154	18.29898	20.73546	21.6999	25.7607	23.7303	21.59838	26.1414	25.2531	29.36466	22.9689	31.95342	21.3192	32.84172	19.1619	32.1057	16.8777	30.10068	18.9081	25.506899999999998	19.87254	25.506899999999998	17.6391	29.54232	14.79654	26.67438	12.4362	23.90796	15.91326	19.39032	18.6543	18.29898
sdboa103519am	1.1421	17.56296	2.51262	17.48682	2.9187	19.009619999999998	2.8425599999999998	16.04016	6.67494	17.46144	12.79152	17.1315	9.16218	20.63394	12.4362	19.31418	15.380279999999999	19.82178	17.79138	19.009619999999998	21.52224	23.67954	22.81662	19.6695	25.53228	22.76586	28.78092	20.78622	31.44582	18.57816	32.1057	16.21782	31.11588	13.8321	29.21238	16.31934	24.6186	17.58834	24.491699999999998	15.71022	28.27332	12.23316	24.66936	10.48194	22.43592	13.7052	18.6543	16.82694	17.58834
sdboa103527am	2.51856	17.78256	4.01952	17.6808	4.22304	19.080000000000002	4.29936	16.30704	8.06448	17.70624	13.89024	17.909760000000002	9.972480000000001	21.2424	13.45776	20.0976	16.23072	20.80992	18.59664	20.199360000000002	21.82752	25.03296	23.86272	21.089760000000002	26.228640000000002	24.39696	29.56128	22.33632	32.130720000000004	20.53008	32.86848	18.24048	32.3088	15.79824	30.34992	18.16416	25.74528	19.28352	25.77072	16.89216	29.71392	13.839360000000001	26.35584	11.85504	23.88816	15.36576	19.66512	18.13872	18.80016
sdboa103830am	1.72176	17.724	3.3169199999999996	17.79996	3.69672	19.1166	3.7979999999999996	16.306079999999998	7.570679999999999	17.8506	12.685319999999999	17.92656	9.67224	21.218159999999997	12.7866	20.154719999999998	15.29328	20.93964	17.87592	20.306639999999998	20.559839999999998	25.066799999999997	22.33224	21.2688	24.76296	24.38316	28.130519999999997	22.63608	30.45996	20.35728	31.320839999999997	18.20508	30.5106	15.90096	28.63692	18.20508	24.23124	19.243199999999998	24.408479999999997	17.14164	28.257119999999997	13.85004	24.78828	11.84976	22.38288	14.91348	18.686159999999997	18.1038	17.901239999999998
sdboa103832af	2.0304	16.90308	3.65472	17.05536	4.13694	18.45126	4.0608	15.65946	7.6901399999999995	16.8777	13.40064	16.80156	9.7713	20.50704	13.0707	19.18728	15.83712	19.84716	18.32436	19.11114	21.14154	24.03486	23.2227	20.253239999999998	25.02468	22.99428	27.96876	20.15172	31.24278	18.9081	32.00418	16.85232	31.2174	14.51736	29.33928	16.67466	24.92316	17.994419999999998	24.94854	15.53256	28.32408	12.69	25.32924	10.73574	23.65416	14.31432	18.6543	16.82694	18.29898
sdboa103835af	1.16564	17.890040000000003	2.76206	17.966060000000002	3.1928400000000003	19.3851	3.26886	16.52168	7.3486	17.991400000000002	12.822040000000001	17.890040000000003	9.1224	21.46298	12.64466	20.018600000000003	15.3307	20.70278	17.890040000000003	20.069280000000003	21.89376	25.13728	23.490180000000002	20.80414	25.94816	24.04766	29.2677	21.84308	31.82704	19.79054	32.61258	17.56062	31.75102	15.051960000000001	29.67314	17.40858	25.23864	18.90364	25.23864	16.3443	29.090320000000002	13.22748	25.669420000000002	11.098920000000001	23.414160000000003	14.418460000000001	18.80228	17.890040000000003	17.78868
sdboa106127am	1.75398	20.43768	2.8216200000000002	20.361420000000003	3.48254	22.1154	3.40628	18.63286	7.397220000000001	20.28516	14.387720000000002	20.03096	10.396780000000001	24.149	14.184360000000002	22.166240000000002	17.00598	23.055940000000003	19.29378	22.1154	24.072740000000003	27.301080000000002	25.292900000000003	22.979680000000002	28.317880000000002	26.1826	30.986980000000003	24.479460000000003	33.96112	21.988300000000002	34.8254	19.573400000000003	33.88486	17.00598	31.92752	19.547980000000003	27.17398	20.971500000000002	27.097720000000002	18.22614	30.91072	14.794440000000002	28.165360000000003	13.142140000000001	25.21664	16.472160000000002	20.51394	19.929280000000002	19.49714
sdboa106193af	1.09134	19.08576	2.74104	19.009619999999998	3.07098	20.50704	2.94408	17.74062	6.87798	19.18728	12.4362	19.21266	8.52768	22.68972	12.03012	21.29382	14.7204	22.004459999999998	17.15688	21.39534	20.35476	26.1414	22.13136	22.25826	24.28866	25.30386	27.4104	23.04504	30.02454	21.39534	31.06512	19.1619	30.17682	16.8777	28.12104	19.035	23.65416	20.32938	23.7303	17.94366	27.46116	14.54274	24.3648	12.89304	22.02984	15.9894	18.1467	19.26342	17.28378
sdboa106198am	1.9987	18.6967	3.036	18.6714	3.3902	20.1135	3.4408	17.3052	7.2105	18.6967	13.3078	18.8232	9.613999999999999	22.1628	13.156	20.9484	15.761899999999999	21.5809	18.2666	20.8219	21.7074	25.881899999999998	23.7061	21.7833	25.9831	25.1482	29.095	23.4278	31.650299999999998	21.5809	32.4852	19.1521	31.776799999999998	16.6474	29.8034	18.8738	25.3253	20.1135	25.4012	17.8618	29.1709	14.5981	25.9831	12.9789	23.8326	16.0149	19.354499999999998	18.9497	18.4184
sdjaa102004af	0.3542	17.8112	2.3529	17.6847	2.7577	19.0256	2.53	16.445	6.3755999999999995	17.3305	11.966899999999999	17.0522	8.1466	20.5689	11.8151	19.2533	14.6487	19.8605	17.1028	19.2027	20.24	23.9085	22.1881	19.3292	24.7687	22.77	27.8047	20.8725	30.334699999999998	18.8991	31.3467	16.6221	30.081699999999998	13.9656	28.2348	16.596799999999998	23.5796	17.8365	23.529	15.635399999999999	27.2987	11.9922	24.288	10.524799999999999	22.0363	13.8897	17.8871	16.7992	17.0522
sdjaa106868am	2.62032	18.444	3.9432	18.39312	4.40112	19.66512	4.40112	17.044800000000002	7.8864	18.469440000000002	13.813920000000001	18.59664	10.252320000000001	22.1328	13.406880000000001	20.7336	16.1544	21.624000000000002	18.80016	20.80992	21.80208	25.97424	23.379360000000002	21.8784	25.87248	25.338240000000003	28.69632	23.633760000000002	31.647360000000003	21.70032	33.4536	19.23264	32.00352	16.99392	29.73936	19.28352	25.13472	20.199360000000002	25.338240000000003	17.60448	29.43408	14.52624	26.76288	12.51648	23.939040000000002	15.79824	19.79232	18.8256	18.87648
sdjaa251867am	1.29234	17.966060000000002	2.76206	17.966060000000002	3.37022	19.3851	3.2942	16.471	7.14588	18.016740000000002	13.48088	18.092760000000002	9.29978	21.61502	12.898060000000001	20.272000000000002	15.73614	21.158900000000003	18.21946	20.297340000000002	21.76706	25.720100000000002	24.554460000000002	21.46298	26.759040000000002	24.9599	29.774500000000003	23.13542	32.84064	20.72812	33.702200000000005	18.39684	32.942	15.88818	30.61072	18.32082	26.07486	19.73986	26.12554	16.54702	30.002560000000003	13.455540000000001	26.911080000000002	11.681740000000001	24.655820000000002	14.899920000000002	19.58782	18.19412	18.3715
sdjaa251869am	1.69443	17.17191	3.13596	17.24778	3.56589	18.58815	3.49002	15.78096	7.40997	17.29836	13.53015	17.34894	9.48375	21.14244	13.04964	19.67562	15.98328	20.51019	18.68931	19.80207	21.14244	25.29	23.87376	20.56077	25.94754	23.89905	29.791619999999998	21.64824	32.57352	19.7262	33.10461	17.34894	32.54823	14.94639	30.57561	17.32365	25.74522	18.61344	25.66935	16.08444	29.791619999999998	12.77145	26.07399	10.69767	23.87376	14.21298	19.37214	17.42481	18.81576
sdjaa251895am	1.75122	19.06038	3.1725	18.93348	3.83238	20.35476	3.70548	17.3853	7.71552	18.83196	14.49198	18.62892	10.68498	22.48668	13.75596	20.86236	16.8777	21.67452	19.745639999999998	20.91312	23.40036	26.014499999999998	25.60842	21.64914	27.918	25.07544	31.31892	23.01966	34.05996	20.63394	34.94826	18.42588	34.08534	15.81174	32.15646	18.1467	27.1566	19.6695	27.2835	16.97922	31.19202	13.65444	27.68958	11.52252	25.43076	14.94882	20.71008	18.37512	19.6695
sdsma102690af	1.44666	17.994419999999998	2.56338	17.96904	2.89332	19.1619	2.81718	16.59852	6.5988	17.86752	12.25854	17.71524	8.52768	21.04002	12.00474	19.94868	14.44122	20.50704	16.97922	19.97406	20.35476	24.3648	21.67452	20.63394	23.8572	23.6034	26.9028	21.6999	29.3139	19.77102	30.35448	17.58834	29.36466	15.3549	27.33426	17.58834	23.29884	18.83196	23.27346	16.54776	26.82666	13.52754	23.95872	11.70018	21.54762	14.4666	17.79138	17.74062	16.8777
sdsma102800am	2.48724	17.1315	3.9085199999999998	17.1315	4.16232	18.32436	4.1876999999999995	15.93864	7.58862	17.08074	13.5783	16.97922	9.7713	20.35476	13.1976	19.1619	15.93864	19.72026	18.4005	19.06038	21.39534	23.80644	23.32422	20.02482	25.32924	23.04504	28.65402	21.16692	31.268159999999998	19.1619	31.87728	16.92846	31.29354	14.61888	29.16162	16.97922	24.8724	17.994419999999998	24.97392	15.83712	28.6794	12.63924	25.17696	10.71036	23.248079999999998	13.98438	19.1619	16.95384	18.4005
sdsma106362af	1.36944	17.95488	2.4092000000000002	18.1324	2.84032	19.45112	2.81496	16.81368	6.82184	18.05632	12.68	18.03096	8.67312	21.40384	12.09672	20.38944	14.88632	21.12488	17.39696	20.338720000000002	20.87128	25.1064	22.41824	21.40384	24.90352	24.77672	28.0228	22.79864	30.533440000000002	20.84592	31.37032	18.46208	30.83776	15.77392	28.63144	18.33528	24.29488	19.57792	24.4724	16.83904	28.20032	13.74512	25.283920000000002	11.84312	22.595760000000002	15.13992	18.23384	18.18312	17.42232
slboa193656af	2.4911600000000003	23.5135	4.24514	23.437240000000003	4.7789600000000005	25.14038	4.6264400000000006	21.784940000000002	8.947840000000001	23.386400000000002	14.565660000000001	23.233880000000003	11.0577	27.148560000000003	14.54024	25.52168	17.260180000000002	26.055500000000002	19.954700000000003	25.292900000000003	23.640600000000003	30.427740000000004	25.36916	26.513060000000003	27.86032	29.334680000000002	31.08866	27.275660000000002	33.528980000000004	24.860760000000003	34.164480000000005	22.852580000000003	33.528980000000004	20.31058	31.775000000000002	22.852580000000003	27.1994	24.021900000000002	27.148560000000003	21.68326	30.8853	17.99736	27.60612	16.268800000000002	25.19122	19.85302	20.86982	23.08136	19.751340000000003
slboa79815am	3.27402	25.55766	5.17752	25.58304	5.73588	27.43578	5.8374	23.80644	10.17738	25.78608	16.497	25.98912	12.0555	29.79612	15.78636	28.37484	19.18728	29.08548	21.97908	28.5525	25.40538	34.23762	27.48654	29.9484	29.89764	33.3747	33.501599999999996	31.57272	36.59796	29.0601	37.20708	26.72514	36.775619999999996	24.21252	34.69446	26.649	29.5677	27.918	29.8215	25.10082	33.8823	21.47148	30.3291	19.4157	27.89262	22.9689	22.81662	26.31906	22.02984
slboa79816am	3.2003999999999997	21.2344	4.826	21.209	5.207	22.7838	5.334	19.558	9.652	21.3106	15.620999999999999	21.539199999999997	11.3538	25.0952	15.494	23.8506	18.389599999999998	24.714199999999998	21.0566	24.0538	24.892	29.845	27.177999999999997	25.654	29.514799999999997	29.0322	32.8422	27.101799999999997	35.940999999999995	25.1714	37.083999999999996	22.733	36.245799999999996	20.0914	34.0106	22.5044	29.1084	23.622	29.1846	20.955	33.274	17.5768	29.9466	15.4178	27.5336	19.2278	21.971	21.8694	21.4122
slboa79818am	1.32288	29.79024	3.35808	29.7648	3.8160000000000003	31.392960000000002	3.58704	28.13664	8.03904	29.43408	14.06832	29.128800000000002	10.379520000000001	33.02112	14.119200000000001	31.52016	17.09568	32.079840000000004	19.76688	31.087680000000002	22.896	36.709920000000004	25.89792	31.698240000000002	28.28928	35.28528	31.74912	33.072	35.00544	30.6552	35.33616	28.1112	34.649280000000005	25.668960000000002	32.76672	28.212960000000002	27.6024	29.968320000000002	27.44976	27.16992	31.31664	23.60832	27.78048	21.624000000000002	25.5672	25.54176	20.55552	28.95072	19.5888
slboa79819af	2.99248	18.79176	4.869120000000001	18.86784	5.37632	20.4148	5.35096	17.2448	9.45928	18.91856	15.41888	18.99464	11.412	22.51968	15.216000000000001	21.200960000000002	17.95488	22.08856	20.69376	21.35312	23.889120000000002	26.780160000000002	26.55192	22.36752	28.85968	25.7404	32.23256	23.5848	35.14896	21.556	35.90976	19.273600000000002	35.22504	16.78832	33.27232	19.19752	28.32712	20.49088	28.403200000000002	17.80272	32.2072	14.582	28.7836	12.5532	26.52656	15.90072	21.65744	19.19752	20.7952
slboa79821am	1.3716	17.6022	3.175	17.6276	3.6068	19.304	3.7083999999999997	15.925799999999999	8.0772	17.779999999999998	14.7066	17.932399999999998	10.134599999999999	21.4884	14.0716	20.32	16.9672	21.082	20.040599999999998	20.421599999999998	23.9776	26.1874	26.212799999999998	22.0472	28.7782	25.2476	31.622999999999998	23.5966	35.433	21.0058	36.449	18.669	35.5346	16.0782	33.324799999999996	18.541999999999998	28.0416	19.888199999999998	28.168599999999998	16.8402	32.1564	13.4874	29.0322	11.5824	26.4668	15.0368	21.0566	18.2118	20.066
slboa99753a0	2.921	25.450799999999997	5.334	25.450799999999997	5.6388	27.025599999999997	5.6133999999999995	23.9014	10.4648	25.3238	16.637	25.273	12.166599999999999	28.8798	16.5354	27.5336	19.3294	28.3464	22.0472	27.5082	25.7302	33.019999999999996	28.3464	28.2702	30.7594	31.877	34.3154	29.7688	37.2872	27.2796	37.9476	25.0444	37.211	22.529799999999998	34.9758	24.9682	30.276799999999998	26.3906	30.276799999999998	23.749	34.1376	20.1422	30.581599999999998	18.034	28.3464	21.7932	23.241	25.145999999999997	21.971
somoa60643am	1.65555	17.95635	2.97999	17.98182	3.5658	19.8666	3.5658	16.09704	8.4051	18.03276	15.00183	18.28746	10.49364	22.362659999999998	14.7726	20.78352	17.59977	21.6495	20.45241	20.83446	24.75684	26.38692	26.51427	21.95514	28.93392	25.44453	32.52519	23.71257	35.47971	20.83446	35.86176	18.56763	35.53065	16.22439	33.28929	18.51669	28.475459999999998	19.91754	28.44999	16.96302	32.6016	13.19346	29.11221	11.38509	26.61615	15.23106	21.54762	18.54216	20.60523
sosca60785am	1.9065	19.29378	3.86384	19.24294	4.4485	21.04776	4.29598	17.59064	8.92242	19.1921	15.55704	19.09042	11.210220000000001	22.67464	15.15032	21.607000000000003	18.20072	22.34418	21.04776	21.4799	24.9116	27.555280000000003	27.301080000000002	22.4967	30.376900000000003	26.03008	33.78318	23.69144	36.29976	20.564780000000003	37.062360000000005	18.58202	36.859	16.1417	34.4441	18.45492	29.20758	20.361420000000003	29.156740000000003	17.514380000000003	33.85944	13.80306	29.919340000000002	11.718620000000001	27.351920000000003	15.6333	22.420440000000003	19.09042	20.996920000000003
supea109183af	2.10488	16.94048	3.60112	16.94048	3.82936	18.43672	3.98152	15.41888	7.68408	17.016560000000002	13.74512	17.16872	9.53536	20.5416	13.51688	19.29896	16.20504	20.1612	18.6396	19.654	21.733520000000002	24.852800000000002	23.7116	20.94736	25.84184	24.16808	29.49368	22.34216	32.18184	20.0344	33.3484	17.878800000000002	32.43544	15.49496	30.07696	17.59984	25.51216	18.81712	25.56288	16.154320000000002	29.77264	12.98432	26.32368	11.05696	23.8384	14.201600000000001	19.83152	17.42232	18.86784
supea109184af	1.87812	17.35992	3.57858	17.30916	4.03542	18.6543	3.9339	15.96402	7.8170399999999995	17.30916	13.629059999999999	17.28378	9.82206	20.73546	13.8321	19.4157	16.2432	20.12634	18.75582	19.51722	22.43592	24.64398	24.31404	20.86236	26.36982	23.7303	29.49156	21.80142	32.18184	19.61874	33.01938	17.48682	32.15646	15.27876	30.22758	17.35992	25.93836	18.55278	25.93836	16.1163	29.61846	13.121459999999999	26.2683	11.0403	24.13638	14.26356	19.84716	17.33454	18.67968
tnkea73624am	1.266	17.74932	2.7345599999999997	17.774639999999998	3.3169199999999996	19.31916	3.3169199999999996	16.2048	7.41876	17.774639999999998	13.82472	17.69868	9.97608	21.42072	13.267679999999999	20.07876	16.25544	20.813039999999997	19.26852	20.33196	23.11716	25.80108	24.940199999999997	20.711759999999998	27.29496	24.66168	31.067639999999997	22.61076	33.59964	20.306639999999998	34.4352	17.8506	33.57432	15.64776	31.498079999999998	17.901239999999998	26.76324	19.01532	26.78856	16.432679999999998	30.915719999999997	13.014479999999999	27.24432	10.78632	24.78828	14.22984	20.23068	17.87592	19.26852
tnlaa77947a0	1.7738	17.05382	3.4715800000000003	17.12984	3.9277	18.65024	3.9277	15.634780000000001	8.33686	17.07916	14.6972	17.003140000000002	10.7695	20.60142	14.3171	19.233060000000002	16.901780000000002	20.119960000000003	19.81588	19.3851	23.439500000000002	24.78252	26.07486	20.145300000000002	28.40614	23.6929	31.8017	21.48832	35.01988	19.055680000000002	35.50134	16.74974	34.89318	14.3171	32.84064	16.62304	27.823320000000002	18.016740000000002	27.823320000000002	15.609440000000001	31.64966	12.0365	28.1274	9.78124	25.8468	13.63292	21.133560000000003	16.977800000000002	19.6385
tntea77946af	1.0168000000000001	17.56522	2.1607000000000003	17.717740000000003	2.9487200000000002	19.319200000000002	2.8216200000000002	15.989180000000001	7.854780000000001	17.666900000000002	14.64192	17.717740000000003	9.990060000000001	21.962880000000002	14.20978	20.590200000000003	17.33644	21.25112	20.158060000000003	20.48852	24.12358	26.487640000000003	26.5639	21.7341	29.410940000000004	25.42	33.07142	23.31014	36.17266	20.7173	36.63022	18.20072	36.27434	15.709560000000002	33.96112	18.22614	28.8517	19.725920000000002	28.8517	16.523	33.22394	13.269240000000002	29.792240000000003	10.574720000000001	26.79268	14.54024	21.70868	17.99736	20.336000000000002
tomaa153293af	2.4657400000000003	15.42994	3.63506	15.6333	3.813	16.95514	3.88926	13.90474	8.0073	15.709560000000002	14.20978	15.912920000000002	9.888380000000002	19.49714	13.853900000000001	17.97194	16.54842	18.912480000000002	19.065	18.4295	22.47128	23.640600000000003	24.021900000000002	19.59882	26.61474	23.030520000000003	29.563460000000003	21.45448	32.51218	19.09042	33.935700000000004	16.72636	32.69012	14.463980000000001	30.68194	16.75178	26.03008	17.895680000000002	26.131760000000003	15.175740000000001	29.995600000000003	11.998240000000001	26.894360000000002	10.091740000000001	24.276100000000003	13.49802	19.954700000000003	16.19254	19.319200000000002
tomaa153294af	3.70548	17.3853	5.15214	17.35992	5.55822	18.85734	5.63436	16.09092	9.36522	17.61372	15.27876	17.74062	11.19258	21.16692	14.99958	19.82178	17.28378	20.73546	19.61874	20.02482	22.94352	25.20234	24.59322	21.42072	26.87742	24.39018	29.89764	22.41054	32.3595	20.32938	33.83154	18.17208	32.41026	15.78636	30.50676	18.07056	26.2683	19.1619	26.2683	16.82694	29.97378	13.882859999999999	26.9028	11.6748	24.79626	14.99958	20.53242	17.94366	19.77102
tomaa153296am	2.8702	18.7452	4.444999999999999	18.796	4.952999999999999	20.1676	4.876799999999999	17.5006	8.8646	18.669	15.3162	18.465799999999998	11.074399999999999	22.2758	15.24	20.802599999999998	17.8816	21.539199999999997	20.32	20.7518	24.13	26.2636	26.1112	21.6408	28.4226	24.892	31.75	22.8854	34.4932	20.5486	35.407599999999995	18.415	34.3662	16.1036	32.512	18.389599999999998	27.939999999999998	19.6088	27.9908	17.0434	31.5722	13.741399999999999	28.1178	11.9634	25.984199999999998	15.0876	21.336	18.5166	20.447
tomaa153297am	1.9542599999999999	17.41068	3.40092	17.48682	3.807	18.88272	3.85776	16.04016	7.46172	17.5122	13.90824	17.5122	10.07586	21.14154	13.73058	19.84716	16.497	20.40552	18.98424	19.82178	22.38516	24.82164	24.18714	20.45628	26.57286	23.62878	29.66922	21.62376	32.53716	19.64412	33.47622	17.33454	32.28336	14.94882	30.63366	17.20764	25.98912	18.55278	25.96374	16.19244	29.46618	12.86766	26.42058	11.0403	24.06024	14.23818	20.0502	17.46144	19.035
tomaa153299am	2.4092000000000002	16.7376	3.52504	16.76296	3.72792	18.30992	3.8040000000000003	15.3428	7.53192	16.88976	13.79584	16.88976	9.636800000000001	20.338720000000002	13.46616	19.09608	16.052880000000002	19.907600000000002	18.61424	19.04536	21.65744	24.29488	23.43264	20.18656	25.6136	23.7116	29.06256	21.50528	32.25792	19.5272	33.06944	17.29552	32.28328	14.88632	30.330560000000002	17.118000000000002	25.58824	18.56352	25.66432	15.95144	29.5444	12.88288	25.994	10.9048	23.73696	13.84656	19.60328	17.04192	18.58888
tomaa153306af	2.98116	16.8168	4.30612	16.9442	4.73928	18.39656	4.7138	15.44088	8.51032	16.89324	14.54908	16.84228	10.3194	20.613319999999998	14.243319999999999	19.033559999999998	17.02064	19.69604	19.39028	19.00808	23.3142	24.180519999999998	24.63916	19.95084	27.18716	23.3142	30.321199999999997	20.97004	32.84372	18.7278	33.659079999999996	16.4346	32.56344	14.217839999999999	31.009159999999998	16.4346	26.47372	17.86148	26.44824	15.288	30.09188	12.15396	26.77948	9.988159999999999	24.4608	13.453439999999999	20.35852	16.86776	19.3648
tuaha99793am	1.79417	18.62399	3.15875	18.64926	3.96739	20.49397	3.51253	17.23414	8.18748	18.77561	14.606060000000001	18.826150000000002	10.08273	22.21233	14.12593	21.17626	16.88036	22.06071	19.60952	21.100450000000002	22.89462	26.88728	25.44689	22.38922	27.36741	25.750130000000002	31.38534	23.652720000000002	34.13977	21.42896	34.84733	19.558980000000002	34.31666	17.08252	32.24452	19.281010000000002	27.64538	20.44343	27.847540000000002	17.89116	31.63804	14.78295	27.51903	12.45811	25.67432	16.09699	20.94883	19.10412	19.83695
tuara99718am	2.2842	18.19746	3.807	18.19746	4.11156	19.77102	4.16232	16.497	8.70534	18.1467	14.82192	18.07056	11.01492	21.62376	15.17724	20.4309	17.68986	21.14154	20.45628	20.60856	24.77088	26.014499999999998	26.92818	21.87756	29.13624	25.20234	32.79096	22.94352	35.60814	20.48166	36.36954	17.84214	35.45586	15.126479999999999	33.47622	17.8929	28.47636	19.44108	28.65402	16.42086	32.84172	13.14684	29.08548	10.6596	26.92818	14.23818	21.4461	18.0198	20.32938
tufaa99725am	2.4638	18.415	3.7845999999999997	18.5166	4.3942	20.0152	4.572	16.814799999999998	9.017	18.5928	15.5702	18.669	11.9126	22.5806	15.4432	21.1836	18.160999999999998	21.767799999999998	21.082	21.3614	25.1206	27.101799999999997	27.7368	22.377399999999998	30.0736	25.8064	33.8328	23.5458	36.626799999999996	21.462999999999997	37.211	19.05	36.449	16.383	34.6964	19.05	30.0736	20.2946	30.0736	17.779999999999998	33.9598	14.681199999999999	29.895799999999998	12.1158	27.8892	15.4178	23.0378	18.9484	21.2344
tuhia60645am	2.2552600000000003	18.77694	3.0408	18.82762	3.6236200000000003	20.44938	3.4209	17.2312	8.13414	18.77694	14.393120000000001	18.7516	10.5161	22.476580000000002	14.11438	20.93084	17.1045	21.76706	19.7652	21.082880000000003	23.9463	26.4803	26.12554	21.74172	28.659540000000003	25.23864	32.51122	23.03406	34.9692	20.72812	35.476	18.3715	34.79182	15.73614	32.942	18.32082	27.950020000000002	19.7652	27.924680000000002	17.18052	32.08044	14.03836	28.40614	11.707080000000001	25.745440000000002	15.15332	21.082880000000003	18.80228	19.66384
turka99763am	1.4986	17.2466	2.9718	17.2466	3.4798	18.6436	3.4798	15.697199999999999	7.848599999999999	17.272	14.528799999999999	17.1958	10.4902	20.701	14.224	19.583399999999997	17.0942	20.447	19.7612	19.5326	23.368	25.0952	25.9588	20.2184	28.092399999999998	23.799799999999998	31.75	21.8186	34.5186	19.507199999999997	35.052	17.145	34.5948	14.833599999999999	32.8422	17.145	27.813	18.5166	27.863799999999998	15.849599999999999	31.75	12.7	28.168599999999998	10.541	25.8572	14.0716	21.082	17.1196	19.685
turka99797am	1.84836	18.6102	3.11436	18.63552	3.82332	20.40792	3.87396	16.86312	8.25432	18.76212	14.938799999999999	18.78744	10.43184	22.433519999999998	14.812199999999999	21.3954	17.57208	22.154999999999998	19.95216	21.29412	24.054	26.99112	26.813879999999997	21.95244	28.91544	25.4466	32.46024	23.471639999999997	35.09352	21.775199999999998	35.67588	19.1166	35.11884	16.458	33.2958	19.091279999999998	28.6116	20.58516	28.63692	17.67336	32.51088	14.83752	28.8648	12.38148	26.560679999999998	15.90096	21.57264	19.01532	20.58516
tutua99792af	2.09907	18.43641	3.00951	18.41112	3.59118	20.00439	3.49002	16.41321	7.81461	18.25938	13.75776	18.132929999999998	10.09071	21.90114	14.23827	20.43432	17.27307	21.19302	20.18142	20.38374	23.82318	25.87167	26.50392	21.01599	28.37538	24.60717	32.42178	22.71042	35.17839	20.35845	35.17839	17.93061	35.12781	15.40161	33.07932	17.93061	28.501829999999998	19.422719999999998	28.45125	16.41321	32.6241	13.35312	28.501829999999998	11.07702	26.40276	14.54175	21.44592	18.08235	20.05497
vaefa73623am	1.64385	16.31205	3.43944	16.41321	3.91995	17.9559	3.97053	14.87052	7.94106	16.61553	13.88421	16.91901	10.31832	20.35845	13.78305	19.04337	16.61553	19.77678	19.34685	19.2204	22.78629	24.50601	25.34058	20.18142	27.59139	23.69673	31.20786	21.67353	33.78744	19.62504	34.79904	17.1972	34.01505	14.76936	31.96656	17.09604	27.28791	18.30996	27.36378	15.55335	31.73895	12.61971	28.02132	10.31832	25.59348	13.80834	20.45961	17.12133	19.54917
vamaa99754a0	3.3781999999999996	19.9898	4.826	20.1676	5.334	21.8186	5.334	18.5674	9.9314	20.497799999999998	16.3068	20.828	11.709399999999999	24.256999999999998	15.6718	23.114	18.694399999999998	24.0538	21.4884	23.5204	25.019	29.5656	27.7368	25.019	29.9974	28.828999999999997	33.274	26.797	36.449	24.892	37.592	22.4028	36.83	19.964399999999998	34.544	22.224999999999998	29.7688	23.342599999999997	29.895799999999998	20.4724	34.0868	17.7292	30.8356	15.0368	28.1432	18.465799999999998	22.6568	21.462999999999997	21.843999999999998
vamaa99755a0	2.3386400000000003	19.7005	3.9401	19.751340000000003	4.49934	21.4799	4.473920000000001	18.1753	9.0241	19.954700000000003	15.201160000000002	19.954700000000003	11.0577	23.793120000000002	14.84528	22.31876	17.94652	23.055940000000003	20.51394	22.369600000000002	24.047320000000003	27.885740000000002	26.665580000000002	23.56434	29.00422	26.945200000000003	32.10546	24.93702	35.25754	22.72548	36.198080000000004	20.43768	35.41006	17.99736	33.19852	20.539360000000002	28.521240000000002	21.70868	28.495820000000002	19.141260000000003	32.25798	15.6333	29.20758	13.80306	26.691000000000003	17.107660000000003	21.50532	20.23432	20.7173
vamaa99758a0	1.7463899999999999	16.52743	2.9359599999999997	16.4515	3.51809	18.04603	3.46747	14.907589999999999	7.74486	16.35026	13.61678	16.27433	9.744349999999999	20.172069999999998	13.26244	18.552229999999998	16.47681	19.15967	18.78002	18.375059999999998	22.39935	23.842019999999998	24.70256	19.43808	27.00577	22.551209999999998	30.19483	20.602339999999998	33.004239999999996	18.50161	34.295049999999996	16.02123	32.928309999999996	13.667399999999999	31.1313	16.09716	26.52488	17.59045	26.44895	14.6798	29.967039999999997	11.59198	27.258869999999998	9.617799999999999	24.62663	12.80686	19.71649	16.22371	18.7294
vamaa99760a0	2.5674200000000003	15.73498	3.78758	15.811240000000002	4.14346	17.36186	4.24514	14.20978	8.10898	15.912920000000002	13.879320000000002	16.1417	9.83754	19.42088	13.752220000000001	18.327820000000003	16.59926	19.16668	19.26836	18.505760000000002	22.52212	23.640600000000003	24.55572	19.751340000000003	26.691000000000003	23.15762	30.021020000000004	21.12402	32.84264	19.1921	33.91028	16.7772	33.09684	14.489400000000002	30.8853	16.82804	26.38596	17.81942	26.513060000000003	15.42994	30.351480000000002	12.27786	27.17398	10.066320000000001	24.60656	13.269240000000002	20.25974	16.42132	19.522560000000002
wowoa159684am	1.53225	19.17015	3.1325999999999996	19.30635	3.64335	20.872649999999997	3.6773999999999996	17.67195	7.6953	19.408499999999997	13.790249999999999	19.51065	10.4193	22.473	13.585949999999999	21.689849999999996	16.4802	22.473	19.033949999999997	21.962249999999997	21.928199999999997	27.27405	24.5841	23.0859	26.729249999999997	26.4228	29.998049999999996	24.481949999999998	32.8923	22.30275	33.60735	19.851149999999997	32.9604	17.808149999999998	31.496249999999996	19.57875	26.286599999999996	21.1791	26.354699999999998	18.55725	29.929949999999998	15.28845	26.967599999999997	13.143299999999998	24.822449999999996	16.786649999999998	19.851149999999997	19.6128	19.10205
wowoa159685am	3.3709499999999997	17.87625	4.869149999999999	17.87625	5.5161	19.37445	5.5161	16.309949999999997	9.397799999999998	17.87625	15.560849999999999	17.87625	11.917499999999999	21.281249999999996	15.424649999999998	20.055449999999997	18.1146	20.7705	20.532149999999998	20.089499999999997	23.73285	25.299149999999997	26.18445	20.9748	28.636049999999997	24.5841	31.63245	22.609199999999998	34.66289999999999	20.327849999999998	35.6844	17.74005	34.66289999999999	15.731099999999998	32.722049999999996	17.808149999999998	27.750749999999996	19.30635	27.750749999999996	16.4802	31.63245	12.90495	28.636049999999997	11.168399999999998	26.150399999999998	14.743649999999999	21.485549999999996	17.978399999999997	20.498099999999997
wowoa159690af	4.2425	17.343339999999998	5.87162	17.3094	6.380719999999999	18.768819999999998	6.41466	15.81604	10.0123	17.27546	15.6124	17.20758	11.607479999999999	20.567639999999997	15.17118	19.277919999999998	17.78456	19.92278	20.22824	19.3458	23.113139999999998	24.640439999999998	25.35318	20.262179999999997	27.4914	23.520419999999998	30.64782	21.45008	33.02362	19.5155	33.94	17.17364	33.12544	15.239059999999998	31.0551	17.00394	26.91442	18.39548	26.88048	15.81604	30.44418	12.557799999999999	27.355639999999998	10.792919999999999	25.217419999999997	13.81358	21.11068	17.27546	20.262179999999997
kemated4089af	0.902988	11.036520000000001	1.9397520000000001	11.003076	2.8761840000000003	12.742164	3.210624	9.665316	6.655356	11.437848	12.140172	11.872620000000001	8.69544	15.049800000000001	11.939508	14.213700000000001	14.54814	15.150132000000001	17.357436	14.748804	20.032956000000002	20.601504000000002	23.277024	16.487892000000002	25.551216	19.932624	28.360512	17.959428	31.939020000000003	15.986232000000001	33.343668	13.778928	32.541012	11.37096	29.832048	13.678596	24.715116000000002	14.347476	25.049556000000003	11.504736000000001	29.564496000000002	8.728884	26.621424	6.254028	24.07968	9.464652000000001	18.594864	12.441168000000001	17.691876
kemated4095am	0.871468	12.468696	1.441274	12.40166	2.781994	14.144596	2.9495839999999998	10.792796	6.7036	12.770358	13.004984	13.105538	9.619666	16.691964	12.703322	15.518834	15.58587	16.42382	18.60249	15.820496	22.054844	21.887254	25.473679999999998	17.59695	27.752904	21.283929999999998	30.903596	19.205814	34.724648	16.792518	35.797224	14.546812	34.992792	12.23407	32.478941999999996	14.446258	26.847918	15.384762	27.116062	12.56925	31.640992	9.686702	28.691408	6.804154	26.077004	10.424097999999999	19.876174	13.507754	18.904152
kemated4097af	1.1718000000000002	12.2202	2.4105600000000003	12.253680000000001	3.2810400000000004	13.693320000000002	3.48192	10.81404	7.064280000000001	12.52152	12.45456	12.889800000000001	9.27396	16.338240000000003	12.2202	15.066	14.99904	16.070400000000003	17.777880000000003	15.534720000000002	21.52764	21.293280000000003	23.90472	16.773480000000003	26.348760000000002	20.121480000000002	29.495880000000003	18.21312	32.54256	15.802560000000001	33.647400000000005	13.492440000000002	32.676480000000005	11.11536	30.299400000000002	13.325040000000001	25.04304	14.463360000000002	25.04304	11.851920000000002	29.56284	8.77176	26.616600000000002	6.3612	24.17256	9.77616	18.78228	13.15764	17.97876
kemated4098af	1.636943	11.993113	3.00663	12.093334	3.774991	13.563241999999999	3.908619	10.556612	8.01768	12.293776	13.563241999999999	12.561031999999999	9.988693	16.001953	13.262579	14.732486999999999	16.001953	15.70129	19.04199	14.999743	22.816981	20.678933	25.088656999999998	16.569872	27.427146999999998	19.977386	30.667626	18.106594	33.908105	15.36722	35.043943	13.3628	34.175361	10.857275	31.669836	13.02873	26.424937	14.097754	26.625379	11.492008	31.06851	8.117901	27.961659	5.879632	25.489541	9.120111	20.0442	12.694659999999999	19.275839
kemated4106am	1.33928	11.986555999999998	2.34374	11.953073999999999	3.281236	13.526727999999999	3.3816819999999996	10.412901999999999	7.265593999999999	12.287894	12.924052	12.656196	9.54237	16.104841999999998	12.689677999999999	15.033418	15.301274	15.937432	18.348136	15.468684	21.394997999999998	21.394997999999998	24.676233999999997	17.310194	26.819081999999998	20.792322	29.865944	18.783402	33.381554	16.272251999999998	34.821279999999994	14.028958	33.917266	11.651736	31.238705999999997	13.861547999999999	26.082478	14.866007999999999	26.249888	12.087002	30.535583999999997	8.805766	27.589167999999997	6.2946159999999995	24.977572	9.776743999999999	19.553487999999998	13.124944	18.74992
kemated4113am	0.73579	11.170630000000001	2.14048	11.270965	3.01005	13.11044	3.1772750000000003	9.531825000000001	7.458235	11.638860000000001	13.57867	11.872975	9.832830000000001	15.652260000000002	13.411445	14.247570000000001	16.25427	15.117140000000001	19.364655000000003	14.615465	22.60882	21.07035	25.95332	16.38805	28.428250000000002	19.86633	31.572080000000003	17.491735000000002	35.083805000000005	15.652260000000002	36.087155	13.478335000000001	35.552035000000004	10.96996	33.077105	13.210775000000002	27.69246	14.0469	27.859685000000002	11.170630000000001	32.30787	8.42814	29.398155000000003	5.61876	26.655665000000003	8.929815000000001	20.434895	12.37465	19.598770000000002
nzcuted4046af	0.803568	12.756642	1.5736539999999999	12.756642	2.477668	14.497705999999999	2.410704	10.982095999999999	6.6629179999999995	12.890569999999999	13.258871999999998	12.957533999999999	9.274514	16.674035999999997	12.857088	15.368238	15.669576	16.372698	18.783402	15.535647999999998	21.964191999999997	21.662854	24.977572	17.176266	27.723095999999998	20.524466	31.104778	18.381618	33.883784	16.104841999999998	35.055654	13.694137999999999	34.15164	11.316915999999999	31.841382	13.627173999999998	26.852563999999997	14.665116	26.819081999999998	12.020038	31.506562	8.571392	28.560146	6.19417	25.312392	9.441924	20.055718	13.225389999999999	18.950812
nzcuted4047af	1.1376739999999999	10.941747	2.2418869999999997	10.807903	2.810724	12.715179999999998	3.1118729999999997	8.967547999999999	7.562186	11.309818	14.455151999999998	11.912116	9.737150999999999	15.626287	14.220925	14.522073999999998	16.964727	15.492443	19.875833999999998	14.856684	23.824232	21.548883999999997	26.634956	16.897804999999998	28.876842999999997	20.712359	32.858702	18.370089	35.836731	16.262045999999998	36.639795	13.919775999999999	36.372107	11.343278999999999	33.929454	13.551704999999998	28.642615999999997	14.488612999999999	28.910303999999996	11.610966999999999	33.762149	8.69986	30.248744	5.855675	27.337636999999997	9.369079999999999	21.481962	12.547875	20.645436999999998
nzcuted4048af	1.13713	11.270965	1.67225	11.23752	2.6756	12.876325000000001	2.80938	9.498380000000001	6.588665000000001	11.43819	13.076995	11.806085000000001	9.230820000000001	15.184030000000002	12.575320000000001	14.113790000000002	15.217475	15.150585000000001	18.160635000000003	14.214125000000001	22.240925	20.301115000000003	23.712505	16.12049	26.454995	19.53188	29.83294	17.424845	32.742655	15.25092	34.080455	13.010105000000001	33.077105	10.36795	30.7694	12.742545000000002	25.652315	13.779340000000001	25.719205000000002	11.170630000000001	30.401505000000004	7.993355	27.324565000000003	5.5853150000000005	24.34796	9.09704	19.097095000000003	12.073645	18.495085000000003
nzcuted4051am	0.6019920000000001	13.344156	1.6722000000000001	13.344156	2.84274	15.049800000000001	2.8092960000000002	11.37096	6.956352000000001	13.277268000000001	14.447808	13.344156	10.233864	16.922664	13.845816000000001	15.651792	16.688556000000002	16.621668	19.932624	15.885900000000001	24.313788000000002	22.139928	26.286984	17.290548	29.029392	20.935944	32.474124	18.929304000000002	35.550972	16.354116	37.022508	13.979592	35.918856	11.37096	33.444	13.645152000000001	28.09296	14.815692	28.427400000000002	11.805732	32.975784000000004	8.528220000000001	29.330388000000003	5.953032	26.755200000000002	9.263988000000001	20.935944	13.377600000000001	19.932624
nzcuted4053am	1.43491	13.88192	2.06894	13.781809999999998	2.8364499999999997	15.483679999999998	2.9365599999999996	12.246789999999999	7.274659999999999	13.948659999999999	14.315729999999999	13.982029999999998	10.411439999999999	17.75284	13.982029999999998	16.51815	16.651629999999997	17.25229	19.821779999999997	16.38467	24.126509999999996	22.55812	26.262189999999997	17.75284	29.198749999999997	21.223319999999998	32.602489999999996	18.55372	35.60579	16.28456	36.40667	13.88192	35.572419999999994	11.11221	33.26989	13.6817	28.030799999999996	15.083239999999998	27.93069	12.313529999999998	32.635859999999994	9.143379999999999	29.065269999999998	6.3069299999999995	26.22882	10.077739999999999	20.6894	13.982029999999998	19.62156
nzcuted4055am	1.3028339999999998	11.324634	2.1713899999999997	11.257821999999999	2.705886	12.894715999999999	2.973134	9.620928	6.714606	11.52507	12.994933999999999	11.892536	9.086432	15.36676	12.493844	14.164143999999999	15.266542	14.932481999999998	18.3733	14.397986	22.315208	20.37766	24.286161999999997	16.135098	27.125671999999998	19.642727999999998	30.299242	17.905616	33.305782	15.567196	34.742239999999995	13.061746	33.539623999999996	10.389266	30.967361999999998	12.794497999999999	26.090086	13.663053999999999	26.190303999999998	11.324634	30.90055	7.917222	27.726979999999998	5.51199	24.72044	8.785777999999999	19.54251	12.293408	18.607142
nzcuted4057am	0.938476	13.440316999999999	1.809918	13.540868	2.714877	15.015616	2.714877	11.764467	6.9715359999999995	13.641418999999999	13.809004	13.607902	9.887514999999999	17.428839999999997	13.708452999999999	16.08816	16.456847	17.09367	19.406343	15.954092	23.696519	22.020668999999998	26.344362	17.361805999999998	29.092755999999998	20.713506	32.545007	18.668969	35.293400999999996	16.121677	36.231877	13.708452999999999	35.293400999999996	10.993576	33.081278999999995	13.540868	27.852627	14.948582	27.986694999999997	12.334256	32.444455999999995	8.814971	29.092755999999998	6.334713	26.243810999999997	9.954549	20.612955	13.574385	19.43986
nzlbtlb255a0	0.8044560000000001	11.966283	1.944102	11.966283	2.782077	13.608714	2.782077	10.424409	6.636762	12.234435	13.206486	12.435549	9.38532	15.75393	12.904815	14.882436	15.720411	15.787449	18.569526	15.08355	22.223097	20.748261	24.770541	16.390791	27.452061	19.843248	30.669885	17.999703	33.921228	15.552816	34.960317	13.139448	34.088823	10.524966000000001	31.675455	12.837777	26.949276	14.111499	27.083352	11.463498	30.904518	8.145117	27.887808	5.832306	24.971655	9.452358	19.910286	12.569625	18.670083
nzloted4121af	0.53688	11.509365	2.14752	11.475810000000001	2.5166250000000003	13.388445	2.6508450000000003	9.898725	7.11366	11.94558	13.858215000000001	12.281130000000001	9.32829	15.770850000000001	13.791105	14.898420000000002	16.441950000000002	15.70374	19.52901	15.09975	22.850955000000003	21.206760000000003	25.43469	16.408395000000002	27.951315	20.032335	31.575255000000002	18.287475	34.62876	15.70374	35.50119	13.455555	34.930755000000005	10.938930000000001	32.716125	13.287780000000001	27.414435	14.529315	27.414435	11.677140000000001	31.944360000000003	8.556525	28.823745000000002	6.0063450000000005	25.870905	9.66384	20.53566	12.650235	19.562565
nzmoted4069am	1.1409379999999998	12.382532999999999	2.3825469999999997	12.248304999999998	3.2214719999999994	13.825484	3.3892569999999997	10.73824	7.7852239999999995	12.315418999999999	13.959711999999998	12.483203999999999	10.201327999999998	16.040246	14.127496999999998	14.899307999999998	16.845613999999998	15.704676	19.731516	15.067092999999998	23.557014	21.073795999999998	25.771775999999996	16.241587999999997	28.389221999999997	20.067085999999996	31.711364999999997	17.684538999999997	34.966393999999994	15.872460999999998	35.973104	13.187900999999998	35.201293	10.570454999999999	32.952974	13.053672999999998	27.684524999999997	14.261724999999998	27.919423999999996	11.543607999999999	32.046935	8.422806999999999	29.127475999999998	5.939589	26.040231999999996	9.328845999999999	20.805339999999998	12.650989	19.832186999999998
nzmoted4072am	1.33772	13.444086	2.608554	13.209985	3.511515	15.082793	3.5449580000000003	11.504392	8.02632	13.276871	14.179832000000001	13.3772	10.467659	17.089373000000002	14.480819	15.651324	17.557575	16.487399	20.467116	15.584438	24.41339	21.771393	27.055387	16.821829	29.898042	20.366787	33.275785	18.025777	36.586642	15.785096	37.088287	13.477529	36.720414	10.835532	34.412847	13.209985	29.061967	14.547705	29.028524	11.771936	33.576772	8.594851	29.931485000000002	6.086626	27.222602000000002	9.966014	21.73795	13.109656000000001	20.500559
nzmoted4074af	0.8333250000000001	12.433209	1.99998	12.466542	2.933304	14.099859	3.033303	10.799892	7.0665960000000005	12.499875000000001	12.933204	12.733206000000001	9.299907000000001	16.266504	13.166535000000001	15.233181	15.933174000000001	15.99984	18.833145000000002	15.166515	22.633107000000003	21.233121	24.833085	16.433169	27.699723000000002	19.833135000000002	30.933024000000003	17.933154000000002	33.899661	15.566511	35.132982	12.966537	33.732996	10.433229	31.66635	12.799872	26.699733000000002	14.433189	26.799732000000002	11.566551	30.966357000000002	8.133252	27.599724000000002	5.933274	24.733086	9.433239	20.133132	12.899871000000001	18.899811
nzmoted4075am	0.7349319999999999	12.527249999999999	2.739292	12.560656	3.474224	14.264361999999998	3.5410359999999996	10.85695	7.950627999999999	12.69428	13.930302	12.761092	10.021799999999999	16.268722	14.531609999999999	15.132917999999998	17.371119999999998	15.901255999999998	20.110412	15.099511999999999	24.21935	21.012373999999998	26.691394	16.201909999999998	29.330468	19.642727999999998	32.671068	17.471338	35.74442	15.166324	36.045074	12.727685999999999	35.711014	10.122017999999999	33.673248	12.594062	28.3951	14.097332	28.328287999999997	11.491664	32.671068	8.485123999999999	29.096625999999997	5.812644	26.591175999999997	9.387086	21.145998	12.827904	20.110412
nzmoted4077af	0.33557	11.711393	1.6442929999999998	11.711393	2.449661	13.422799999999999	2.5167749999999995	10.234884999999998	6.8120709999999995	12.013405999999998	12.953001999999998	12.147633999999998	8.825491	15.604004999999999	12.684546	14.597294999999999	15.771789999999998	15.570447999999999	18.456349999999997	14.798636999999998	22.684531999999997	20.939567999999998	24.731509	16.308701999999997	27.449626	19.765072999999997	30.771768999999995	17.617424999999997	33.926126999999994	15.402662999999999	35.067065	12.953001999999998	34.127469	10.402669999999999	31.744921999999995	12.885887999999998	26.812042999999996	14.093939999999998	26.778485999999997	11.174480999999998	31.107338999999996	8.187907999999998	27.785195999999996	5.671132999999999	25.033521999999998	8.892605	19.832186999999998	12.382532999999999	18.724805999999997
nzmoted4078af	0.369127	12.013405999999998	1.8791919999999998	11.946291999999998	2.68456	13.791927	2.7516739999999995	10.134213999999998	7.248311999999999	11.946291999999998	13.322128999999999	11.946291999999998	9.161060999999998	15.637561999999999	13.624141999999999	14.295281999999998	16.577157999999997	14.999978999999998	19.563730999999997	14.362395999999999	22.919430999999996	20.234871	25.369092	15.335548999999999	27.885866999999998	19.093932999999996	31.375794999999997	16.879171	34.395925	14.697966	34.932837	12.147633999999998	34.395925	9.463073999999999	32.348948	11.979848999999998	27.348954999999997	13.322128999999999	27.51674	10.503340999999999	31.610693999999995	7.583881999999999	28.020094999999998	4.7986509999999996	25.436206	8.422806999999999	20.570441	11.946291999999998	19.597288
nzmtted4124af	0.736582	11.082211	2.00886	11.249616	2.7119609999999996	12.789741999999999	2.8793659999999996	9.910376	6.729680999999999	11.550944999999999	13.593285999999999	11.71835	9.37468	15.233854999999998	12.923665999999999	13.995057999999998	15.803031999999998	14.899045	18.648916999999997	14.195943999999999	21.997017	19.988156999999998	24.441129999999998	15.803031999999998	26.952204999999996	19.285055999999997	30.434229	16.941385999999998	33.547962	14.664677999999999	34.318025	12.421451	33.71536699999999	10.010819	31.505620999999998	12.354489	26.449989999999996	13.693729	26.516951999999996	10.814362999999998	30.467709999999997	7.7341109999999995	26.918723999999997	5.156073999999999	24.474611	8.805503	19.686828	11.986197999999998	18.950246
nzmtted4126am	1.206684	12.200916	2.614482	12.200916	3.519495	13.776309	3.620052	10.592004	7.70937	12.301473	14.815398	12.368511	10.625523	16.022082	14.379651	14.848917	17.161728	15.619854	20.312514	14.815398	24.669984	20.748261	26.8152	16.156158	29.530239	19.876767	32.882139	17.731551	36.435153	15.217626	37.139052	12.603144	36.569229	9.955143	34.356975	12.469068	28.692264	13.943904	28.826340000000002	11.06127	33.049734	7.541775	29.630796	5.161926	26.882238	8.71494	21.45216	12.603144	20.312514
nznitn135a0	0.70392	11.463840000000001	1.8436000000000001	11.296240000000001	2.64808	13.27392	2.6816	9.31856	7.34088	11.43032	14.14544	11.83256	10.02248	15.5868	14.34656	14.480640000000001	17.06168	15.38568	20.07848	14.61472	23.799200000000003	20.71536	26.78248	16.45832	29.39704	20.07848	33.1848	17.89968	36.60384	15.68736	36.90552	13.240400000000001	36.73792	10.62584	34.45856	13.10632	28.92776	14.27952	29.19592	11.12864	34.08984	8.17888	30.13448	5.66488	27.25176	8.94984	21.519840000000002	12.30184	20.41368
nznitr5a0	1.00668	13.254620000000001	1.9462480000000002	13.388844	2.952928	15.200868000000002	3.053596	11.409040000000001	7.684324	13.690848	14.898864000000001	13.892184	10.368804	17.44912	14.496192	16.576664	17.684012000000003	17.6169	21.207392000000002	16.710888	25.099888000000004	23.422088000000002	28.220596	19.026252000000003	31.341304	22.549632000000003	34.663348	20.536272	38.320952000000005	18.019572	39.059184	15.402204000000001	38.790736	12.5835	36.139812	15.133756000000002	30.301068	16.509552000000003	30.468848	12.952616	35.56936	9.362124000000001	32.21376	6.979648000000001	28.891716000000002	10.503028	22.14696	14.328412000000002	21.509396000000002
nzrrt215af	0.46874799999999994	10.312456	1.640618	10.446384	2.477668	11.852628	2.611596	8.805766	6.7968459999999995	10.613793999999999	12.991015999999998	10.982095999999999	9.073622	14.598151999999999	12.589231999999999	13.3928	15.334755999999999	14.330295999999999	18.214208	13.828066	21.461962	19.386077999999998	23.805702	15.267791999999998	26.350333999999997	18.58251	29.765497999999997	16.473143999999998	32.511022	14.665116	33.582446	12.354857999999998	32.946287999999996	9.743262	30.870403999999997	12.053519999999999	25.814622	13.024498	25.814622	10.54683	30.368174	7.36604	27.187383999999998	5.223192	24.274449999999998	8.270054	19.386077999999998	11.484326	18.348136
nztmt7107a0	0.536304	11.664612	2.0446590000000002	11.899245	2.68152	13.474638	2.949672	10.156257	7.474737	12.167397	14.413170000000001	12.435549	10.0557	15.921525	14.145018	14.949474	16.960614	15.787449	20.245476	15.050031	23.865528	21.284565	26.714643	16.457829	29.463201	20.178438	32.815101	17.865627	35.999406	15.854487	36.736824	13.4076	36.234039	10.893675	33.85419	13.374081	28.625226	14.379651	28.692264	11.631093	33.217329	8.413269	29.731353	5.798787	27.049833	9.318282	21.485679	12.770739	20.178438
nztmt7117a0	1.071392	11.483982999999998	2.176265	11.651387999999999	2.8458849999999996	13.024109	2.6784799999999995	10.111261999999998	6.629237999999999	11.483982999999998	12.555374999999998	11.617906999999999	8.905945999999998	14.966007	12.421451	13.961576999999998	15.066449999999998	14.832082999999999	18.012777999999997	14.296387	20.992586999999997	19.686828	23.235813999999998	15.568665	25.546003	18.849802999999998	28.927583999999996	16.807461999999997	31.773469	14.698158999999999	32.777899	12.421451	32.007836	9.843414	29.764608999999997	12.220564999999999	25.177711999999996	13.158033	25.445559999999997	10.379109999999999	29.396317999999997	7.600186999999999	26.249104	5.423921999999999	23.537142999999997	8.638098	19.084169999999997	11.785312	18.079739999999997
nztmt7415a0	0.7366039999999999	12.22093	2.00892	12.187448	2.779006	13.961993999999999	2.84597	10.312456	7.399521999999999	12.38834	14.229849999999999	12.589231999999999	10.078082	16.439662	14.330295999999999	15.066899999999999	17.008855999999998	15.903949999999998	19.955271999999997	15.066899999999999	24.374896	21.328034	26.95301	16.104841999999998	29.698534	19.720898	32.946287999999996	17.276712	36.16056	14.999935999999998	36.32797	12.589231999999999	35.959668	9.944154	33.917266	12.488786	28.761038	13.961993999999999	28.894965999999997	11.082542	32.845842	8.002198	29.497642	5.424084	26.95301	8.53791	21.528926	12.589231999999999	20.089199999999998
nztmt7420a0	0.972051	14.614284	2.078178	14.379651	2.949672	16.08912	2.68152	12.536106	7.273623	13.74279	13.608714	13.172967	9.854586	17.463399	14.044461	15.820968	16.725981	16.42431	19.541577	15.385221	23.161629	22.189578	25.407402	17.396361	28.290036	20.815299	31.340265	18.603045	34.591608	16.457829	35.630697	13.776309	34.692165	11.329422	32.278797	13.776309	27.183909	14.982993	27.418542	12.033321	31.876569	9.016611	28.692264	5.899344	25.776111	9.318282	20.513628	12.804258	19.172868
nztmt7437a0	1.039089	15.184107000000001	2.580963	15.016512	3.318381	16.725981	3.050229	13.105929	7.843446	14.480208	14.614284	13.843347	10.290333	18.10026	14.74836	16.323753	17.731551	16.793019	20.614185	15.686892	24.636465	21.45216	26.915757	15.955044000000001	29.798391	19.575096	33.351405	17.09469	36.066444	14.312613	35.86533	11.765169	35.664216	9.452358	33.787152	11.73165	28.826340000000002	13.74279	28.692264	11.094789	32.647506	7.70937	28.658745	5.329521	26.48001	9.150687	21.720312	13.172967	20.1114
nztmt7439a0	1.071424	12.957533999999999	2.410704	13.191908	3.214272	14.932972	3.113826	11.116024	7.734342	13.024498	14.631633999999998	13.191908	10.278974	16.807964	14.56467	15.602611999999999	17.410639999999997	16.473143999999998	20.290091999999998	15.602611999999999	24.240968	21.595889999999997	27.153902	16.841445999999998	29.732015999999998	20.323573999999997	33.314589999999995	18.013316	36.261005999999995	15.703057999999999	36.528862	13.158425999999999	36.294488	10.848168	34.252086	13.091462	29.062375999999997	14.799043999999999	29.095858	11.618253999999999	33.314589999999995	8.504427999999999	29.765497999999997	5.959796	27.153902	9.475406	21.964191999999997	13.258871999999998	20.223128
nztmt7440a0	0.969905	13.444890000000001	2.0735900000000003	13.511780000000002	3.01005	15.050250000000002	3.1772750000000003	11.806085000000001	7.424790000000001	13.177330000000001	14.013455	13.076995	10.267615000000001	16.956615000000003	14.0469	15.85293	16.99006	16.588720000000002	19.899775	15.618815000000001	23.879730000000002	22.073700000000002	26.55533	17.190730000000002	29.331265000000002	20.702455	32.709210000000006	18.26097	35.886485	16.053600000000003	36.38816	13.511780000000002	36.254380000000005	10.936515	33.679115	13.311110000000001	28.160690000000002	14.816135000000001	28.261025000000004	11.872975	32.90988	9.03015	29.665715000000002	6.153880000000001	26.82289	9.665605000000001	21.304465	13.24422	19.966665000000003
nztmt7447a0	1.137028	15.784623999999999	2.641918	15.784623999999999	3.51141	17.322956	3.277316	13.87843	8.226732	15.182668	15.115784	14.647596	10.902092	18.72752	14.848248	17.289514	18.092122	17.924912	20.90125	16.821326	25.549688	22.606792	28.09128	17.088862	30.93385	20.767482	34.512144	18.259332	37.354714	15.650856	37.187504	13.176148	36.919968	10.534229999999999	34.77968	13.109264	29.729938	15.082342	29.529286	12.273214	33.809862	9.129666	29.830264	6.420864	27.422439999999998	9.999158	22.172045999999998	14.145966	20.633714
nztmt7453a0	0.905013	13.005372	1.944102	12.871296000000001	2.413368	14.379651	2.68152	11.362941	7.173066	13.139448	13.977423	13.374081	9.619953	17.061171	13.809828	15.854487	16.625424	16.7595	19.541577	16.08912	22.994034	22.45773	26.044263	17.295804	28.792821	21.11697	32.111202	19.139349	35.228469	16.826538	35.831811	14.379651	35.463102	11.73165	33.18381	14.010942	27.887808	15.217626	28.055403000000002	12.569625	32.51343	9.284763	29.195049	7.03899	26.312415	10.39089	20.982894	13.709271	19.742691
nztmt7509a0	1.40784	11.96664	2.71512	12.0672	3.31848	13.54208	3.31848	10.25712	7.74312	12.13424	13.97784	12.33536	9.787840000000001	15.888480000000001	13.9108	14.68176	16.69296	15.620320000000001	19.50864	14.748800000000001	22.86064	20.74888	25.84392	16.45832	28.089760000000002	19.70976	31.54232	17.66504	34.62616	15.51976	35.0284	13.10632	34.79376	10.5588	32.54792	12.871680000000001	27.721040000000002	14.111920000000001	27.721040000000002	11.3968	32.14568	8.44704	28.592560000000002	5.93304	26.04504	9.251520000000001	21.05056	12.50296	19.70976
nztmtc122a0	0.66734	13.780571	1.835185	13.813938	2.602626	15.515655	2.702727	12.178955	7.407474000000001	13.880672	14.214342	13.780571	10.0101	17.484308000000002	14.180975	16.249729000000002	16.983803	17.150638	19.819998000000002	16.34983	23.490368	22.189055	26.927169	17.150638	29.830098	20.554072	33.100064	18.185015	36.103094	15.949426	36.536865	13.513635	36.136461000000004	11.144578000000001	33.934239	13.446901	28.829088000000002	15.081884	28.895822	12.078854	33.066697	9.175925	29.563162000000002	6.439831	26.993903	10.210302	21.254779	13.747204	19.920099
nztmtc359a0	0.737418	13.575195	1.575393	13.608714	2.480406	15.217626	2.279292	11.999802	6.737319	13.240005	13.340562	13.139448	9.452358	16.826538	13.340562	15.586335	16.323753	16.256715	19.038792	15.251145	22.893477	21.385122	25.608516	16.156158	28.256517	19.742691	31.541379	17.228766	34.491051	14.647803	35.060874	12.301473	34.256418000000004	9.754029	32.144721	12.301473	27.284466000000002	14.044461	27.049833	11.362941	31.206189	7.809927	27.753732	5.396559	25.306845	9.05013	20.312514	12.837777	18.77064
nztmtc360a0	0.9060389999999999	12.483203999999999	1.6778499999999998	12.382532999999999	2.3825469999999997	13.959711999999998	2.3489899999999997	11.040252999999998	6.644285999999999	12.550317999999999	13.087229999999998	12.617431999999999	9.228174999999998	16.10736	12.785217	14.966421999999998	15.536890999999999	15.738233	18.221451	15.134206999999998	22.416075999999997	20.805339999999998	24.429495999999997	16.174474	27.080498999999996	19.530174	30.134185999999996	17.348968999999997	33.22143	15.033535999999998	34.026798	12.516760999999999	33.120759	9.899315	30.905996999999996	12.214747999999998	26.241573999999996	13.993268999999998	26.208016999999998	11.107366999999998	30.201299999999996	7.7852239999999995	27.046941999999998	5.604018999999999	24.429495999999997	9.161060999999998	19.597288	12.684546	18.355679
nztmtc362a0	0.871494	11.932764	1.977621	11.932764	2.648001	13.74279	2.782077	10.256814	6.971952	12.334992	13.206486	12.804258	8.983092	16.156158	12.904815	15.184107000000001	15.75393	16.223196	18.603045	15.586335	21.820869000000002	21.78735	24.80406	17.396361	26.982795	20.580666	30.569328	18.77064	33.820671	16.625424	34.491051	14.07798	33.85419	11.73165	31.541379	13.776309	26.111301	14.882436	26.211858	12.502587	30.803961	9.217725	27.854289	7.005471	24.904617000000002	10.357371	20.144919	13.307043	18.971754
nztmtc363a0	0.636861	14.111499	1.407798	14.178537	2.34633	15.720411	2.34633	12.502587	6.636762	13.977423	13.240005	13.809828	9.552915	17.530437	13.172967	16.290234	16.055601	16.994133	19.038792	16.189677	22.759401	22.055502	25.608516	17.027652	28.658745	20.379552	31.708974	18.200817	34.759203	15.820968	35.496621	13.374081	34.491051	10.826637	32.278797	13.273524	27.385023	14.714841	27.385023	12.167397	31.474341	9.083649	28.122441	6.4356480000000005	25.273326	10.357371	20.413071	13.575195	18.971754
nztmtc378a0	0.53568	13.559400000000002	1.4731200000000002	13.492440000000002	2.54448	15.066	2.3436000000000003	11.75148	6.562080000000001	13.325040000000001	13.02372	13.2246	9.47484	16.84044	12.755880000000001	15.568200000000001	15.400800000000002	16.4052	18.447480000000002	15.601680000000002	21.9294	21.427200000000003	24.540840000000003	16.773480000000003	27.31968	20.322360000000003	30.433320000000002	17.911800000000003	33.61392	16.00344	34.4844	13.559400000000002	33.68088	10.881	31.303800000000003	13.35852	26.516160000000003	14.764680000000002	26.58312	12.01932	30.734640000000002	8.671320000000001	27.554040000000004	6.32772	24.74172	10.077480000000001	19.719720000000002	13.2246	18.34704
nztmtc470a0	0.636861	13.508157	1.776507	13.508157	2.480406	15.184107000000001	2.547444	11.865726	6.737319	13.608714	13.240005	13.608714	9.217725	17.161728	12.938334	15.988563000000001	15.75393	16.725981	18.703602	16.08912	22.558287	21.887907	24.971655	17.396361	27.619656	20.614185	31.17267	18.368412	34.055304	16.290234	34.658646	13.809828	34.088823	11.161827	31.641936	13.74279	26.882238	15.016512	26.915757	12.301473	31.17267	9.284763	27.82077	6.603243	25.172769	10.457928	20.077881	13.675752	18.670083
nztmtc576a0	0.367477	14.097754	1.33628	14.131161	2.271676	15.467440999999999	2.238269	12.527625	6.380737	13.863904999999999	12.928509	13.663463	9.220331999999999	17.338233	12.627846	16.03536	15.233592	16.636686	18.173408	15.868325	22.015213	21.580922	24.620959	16.7035	27.193298	20.077607	30.266742	17.906152	33.173151	15.834918	34.041733	13.195765	33.440407	10.523204999999999	31.035103	13.062137	26.157681	14.532045	26.257901999999998	11.826077999999999	30.133114	8.385157	27.05967	6.414144	24.520737999999998	9.921879	19.509688	13.563241999999999	18.140000999999998
nzwat227am	0.568531	11.303734	1.839365	11.470949000000001	2.34101	13.04277	2.4747820000000003	9.798799	6.487942	11.905708	13.276871	12.474239	8.962724	15.952311	12.775226	15.216565000000001	15.718210000000001	16.119526	18.928738	15.584438	22.875012	22.540582	25.282908	17.490689	27.690804	21.370077000000002	31.10199	19.463826	34.279075	17.223145	35.248922	14.748363	34.947935	12.039480000000001	32.305938	14.447376	27.322931	15.283451	27.523589	12.273581	32.372824	9.531255	29.162296	6.6886	26.118983	10.0329	20.266458	13.209985	19.363497
nzwated117am	0.603144	10.353972	1.8094320000000002	10.286956000000002	2.5131	12.129896	2.6806400000000004	8.611556	7.003172000000001	10.655544	13.604248000000002	11.124656000000002	9.415748	14.777028000000001	13.168644	13.838804000000001	16.184364000000002	14.710012	19.60218	13.771788	23.019996000000003	20.272340000000003	25.901684000000003	15.648236	28.414784	19.468148000000003	31.832600000000003	17.390652000000003	34.814812	15.212632000000001	35.619004000000004	12.464976000000002	35.049368	9.884860000000002	32.402236	12.364452000000002	27.309020000000004	13.503724000000002	27.6441	10.588528	32.368728000000004	7.405268	28.883896000000004	4.892168000000001	26.203256000000003	8.511032	20.473388000000003	11.627276000000002	19.937260000000002
biemu276908am	0.66844	11.86481	2.707182	11.86481	3.041402	13.20169	3.308778	10.293976	7.386262	11.965076	13.435644	12.165608	9.224472	15.574652	12.967736	14.53857	15.741762	15.173588	18.71632	14.53857	21.7243	20.153466	24.164106	16.04256	26.670756	19.083962	30.046378	17.178908	32.786982	14.973056	33.655954	12.86747	32.853826	10.394242	30.781662	12.666938	26.23627	13.769864	26.436802	11.263214	30.046378	7.620216	27.004976	6.0493820000000005	24.431482	9.425004	19.88609	12.36614	18.816586
biemu276909am	0.567426	12.116214	2.403216	12.116214	3.0040199999999997	13.85187	3.070776	10.380557999999999	7.643561999999999	12.216348	14.285784	12.416616	9.779753999999999	16.121574	13.751736	14.953344	16.755755999999998	15.754415999999999	19.626264	14.919965999999999	23.397978	20.660981999999997	26.068217999999998	15.821171999999999	28.171031999999997	19.726398	31.508831999999998	17.723717999999998	34.312584	15.587525999999999	35.180412	13.217687999999999	34.54623	10.514069999999998	32.576927999999995	12.917285999999999	27.470094	14.185649999999999	27.70374	10.781094	31.842612	8.144231999999999	28.604945999999998	5.807772	26.268486	9.312462	21.061518	12.650262	19.726398
biemu277073am	0.532624	11.98404	2.629831	12.117196	3.129166	13.781646	2.929432	10.419457	7.223713	12.083907	13.215733	12.117196	9.154475	15.512673999999999	12.816265	14.447426	15.878853	15.079917	18.708417999999998	14.447426	22.436785999999998	19.940110999999998	24.800304999999998	15.64583	27.296979999999998	19.074597	30.759036	17.143835	33.455445	14.846893999999999	33.988068999999996	12.583242	33.522023	9.986699999999999	31.29166	12.416796999999999	26.564622	13.715068	26.864223	10.885503	30.759036	7.689759	27.496714	5.858864	24.933460999999998	8.921452	19.873533	12.150485	18.774995999999998
biniu580040am	0.567919	12.193555	1.737164	12.260368999999999	2.438711	13.863904999999999	2.371897	10.623426	6.848435	12.226962	13.062137	12.260368999999999	9.253739	15.834918	12.895102	14.565452	15.901731999999999	15.400627	18.874955	14.465231	22.950609	20.0442	25.05525	15.70129	27.493961	19.108804	30.701033	17.438454	33.974919	14.298195999999999	34.74328	12.561031999999999	33.841291	10.255949	31.803463999999998	12.627846	26.959449	13.830498	27.260112	10.790461	31.035103	7.68361	27.928252	5.578969	25.155471	8.619006	20.0442	12.260368999999999	18.808141
biniu580042am	0.66592	11.786783999999999	1.99776	11.986559999999999	2.696976	13.584768	2.796864	10.388352	6.6592	12.119743999999999	13.018736	12.219631999999999	8.756848	15.549232	12.785664	14.48376	15.682416	15.282864	18.512576	14.583648	22.408208	20.377152	24.905407999999998	15.915488	27.402608	19.611344	30.698912	17.546992	33.928624	15.382752	34.62784	13.118624	34.161696	10.521536	31.997456	12.752367999999999	26.80328	14.017616	26.96976	11.287344	31.165056	8.224112	27.96864	5.726912	25.205071999999998	9.48936	19.64464	12.485999999999999	18.512576
biniu580043af	0.400884	12.828288	1.5701289999999999	12.794881	2.3050829999999998	14.565452	2.271676	11.02431	6.581179	12.861695	13.02873	12.828288	8.919668999999999	16.670092999999998	12.828288	15.200185	15.834918	15.868325	18.707919999999998	15.133371	21.948399	20.946189	24.854808	16.135581	27.427146999999998	19.643316	30.634218999999998	17.438454	33.640848999999996	14.999743	34.609652	12.761474	33.473814	10.222541999999999	31.469393999999998	12.494218	26.458344	14.131161	26.458344	11.157938	30.433777	7.9508659999999995	27.360333	5.779411	24.687773	9.053297	19.71013	12.794881	18.641106
cakau300638af	0.36706999999999995	10.845249999999998	1.9688299999999999	11.045469999999998	2.5694899999999996	12.647229999999999	2.63623	9.27686	6.64063	11.145579999999999	12.38027	11.47928	8.3425	15.283459999999998	12.246789999999999	13.748439999999999	14.883019999999998	14.649429999999999	17.953059999999997	13.982029999999998	20.722769999999997	19.354599999999998	23.12541	15.316829999999998	25.82838	18.65383	29.16538	16.751739999999998	31.901719999999997	14.482579999999999	32.735969999999995	12.246789999999999	32.10194	9.877519999999999	30.333329999999997	11.946459999999998	25.49468	13.14778	25.528049999999997	10.645029999999998	29.298859999999998	7.374769999999999	25.961859999999998	5.3392	23.392369999999996	8.27576	18.753939999999997	11.746239999999998	17.81958
cakou279395am	0.7007699999999999	11.97983	2.30253	12.079939999999999	2.8364499999999997	13.51485	2.8364499999999997	10.578289999999999	6.507149999999999	12.04657	12.447009999999999	12.113309999999998	9.0099	15.3502	12.447009999999999	14.315729999999999	14.98313	15.049869999999999	17.65273	14.515949999999998	21.223319999999998	19.488079999999997	22.65823	15.71727	25.528049999999997	18.687199999999997	28.464609999999997	16.651629999999997	31.267689999999998	14.482579999999999	32.30215999999999	12.079939999999999	31.334429999999998	9.510449999999999	29.031899999999997	11.913089999999999	24.76054	13.347999999999999	24.894019999999998	10.37807	28.464609999999997	7.808579999999999	25.49468	5.53942	22.79171	8.576089999999999	18.620459999999998	12.079939999999999	17.6861
cakou279472af	0.733304	11.899524	2.566564	11.83286	2.966548	13.299468000000001	3.0332120000000002	10.16626	6.766396	11.899524	12.366172	12.066184	8.732984	15.299388	11.932856000000001	14.132768	14.666080000000001	15.032732000000001	17.365972	14.432756	20.099196	19.999200000000002	22.032452	15.699372	24.299028	19.099236	27.565564000000002	17.099316	30.398784	14.932736	31.365412	12.899484000000001	30.532112	10.33292	28.732184	12.532832	24.33236	13.766116	24.532352	11.099556	28.098876	8.099676	24.732344	5.866432	22.365772	8.866312	18.16594	12.266176	17.399304
cakou279473am	0.836125	11.036850000000001	2.775935	10.903070000000001	3.3445	12.608765000000002	3.4448350000000003	9.498380000000001	7.2575650000000005	11.371300000000002	13.378	11.638860000000001	9.331155	14.983360000000001	13.076995	13.913120000000001	15.652260000000002	14.91647	18.394750000000002	14.18068	21.638915	19.966665000000003	23.913175000000003	15.886375000000001	26.354660000000003	19.230875	29.498490000000004	17.491735000000002	32.7761	15.485035000000002	33.779450000000004	13.010105000000001	33.04366	10.401395	30.869735000000002	12.842880000000001	25.88643	13.812785000000002	26.15399	11.10374	30.16739	8.026800000000001	26.990115000000003	5.852875	24.41485	9.197375000000001	19.598770000000002	12.140535000000002	18.59542
cakou279476af	0.7309060000000001	12.093172000000001	2.093049	12.192841000000001	2.558171	13.787545000000001	2.491725	10.564914000000002	6.5781540000000005	12.29251	12.591517000000001	12.491848000000001	8.63798	16.113155000000003	12.392179	14.651343	15.216134	15.415472000000001	17.873974	14.551674000000002	20.731152	20.365699000000003	23.056762000000003	16.046709	25.382372000000004	19.202894	28.272773	17.741082000000002	31.561850000000003	14.850681000000002	32.193087000000006	12.657963	31.395735000000002	10.166238	29.668139000000004	12.458625000000001	24.917250000000003	13.787545000000001	25.083365	11.096482000000002	28.538557	8.073189000000001	25.58171	6.013363	23.222877	9.069879	18.638103	12.558294	17.807528
cakou279479af	0.6984389999999999	11.507613999999998	2.461166	11.640649999999999	3.0930869999999997	13.503153999999999	3.126346	9.944441	7.183943999999999	11.873463	12.937750999999999	12.172794	9.212743	15.764765999999998	12.904492	14.500924	15.432175999999998	15.232622	18.126154999999997	14.500924	21.684867999999998	20.121695	23.414336	16.263651	25.908761	19.256960999999997	28.968588999999998	17.527493	31.928639999999998	15.232622	32.627078999999995	12.904492	32.227971	10.609620999999999	30.066135999999997	12.804714999999998	25.210321999999998	14.101816	25.542911999999998	10.875692999999998	29.533991999999998	8.115196	26.474164	5.986619999999999	23.846702999999998	9.379038	19.423256	12.272571	18.425486
cakou279480af	0.533904	13.114017	2.5694130000000004	13.047279000000001	3.036579	14.615622000000002	2.8697340000000002	11.445567	6.807276000000001	12.880434000000001	12.346530000000001	12.580113	8.976261000000001	16.484286	12.68022	14.682360000000001	15.249633000000001	15.383109000000001	17.885784	14.482146000000002	20.822256000000003	20.154876	23.057979000000003	15.416478000000001	25.527285000000003	18.619902000000003	28.630602000000003	16.551024	31.066539000000002	14.281932000000001	31.867395000000002	12.112947000000002	30.966432	9.777117	29.297982	11.979471	24.859905	13.481076000000002	24.859905	10.644711000000001	28.029960000000003	7.4079180000000004	25.060119000000004	5.706099000000001	22.690920000000002	9.076368	18.553164000000002	12.480006000000001	17.618832
cakyu308258am	0.268456	12.583874999999999	1.7785209999999998	12.382532999999999	2.416104	14.060382999999998	2.416104	10.872468	6.7785139999999995	12.718103	12.583874999999999	12.718103	8.523477999999999	16.208031	12.114076999999998	14.832193999999998	14.697966	15.771789999999998	17.550310999999997	15.067092999999998	20.570441	20.738225999999997	23.389228999999997	16.275145	25.872446999999998	19.630844999999997	29.060361999999998	17.416082999999997	32.013377999999996	15.637561999999999	33.288543999999995	13.221457999999998	32.21472	10.637569	29.832172999999997	12.885887999999998	25.335534999999997	14.026825999999998	25.50332	11.644279	29.496602999999997	8.422806999999999	26.140902999999998	6.208044999999999	23.523456999999997	9.463073999999999	18.657691999999997	12.75166	17.684538999999997
cakyu308283af	0.7023240000000001	11.404404000000001	2.5083	11.404404000000001	2.943072	13.04316	3.043404	9.765648	7.190460000000001	11.571624	12.87594	11.772288	8.728884	15.317352000000001	12.37428	14.013036000000001	14.916024	14.88258	17.859096	14.180256	20.166732	19.497852	22.708476	15.484572	25.250220000000002	18.762084	28.360512	16.855776000000002	31.203252000000003	14.88258	32.708232	12.742164	31.537692	10.100088000000001	29.296944	12.37428	25.083000000000002	13.310712	25.317108	10.8693	28.92906	8.126892	25.785324000000003	5.718924	23.009472000000002	8.929548	18.862416	11.972952000000001	17.89254
cakyu308285af	0.53512	12.50843	1.8729200000000001	12.575320000000001	2.5418200000000004	14.347905	2.6087100000000003	10.903070000000001	7.02345	12.64221	12.842880000000001	12.64221	8.595365000000001	16.220825	12.675655	14.983360000000001	15.217475	15.652260000000002	18.0603	14.883025000000002	21.103795	20.20078	23.712505	15.752595000000001	26.521885	19.097095000000003	29.364710000000002	17.12384	32.107200000000006	14.949915	33.210885000000005	12.64221	32.073755000000006	9.966610000000001	29.866385	12.50843	25.418200000000002	13.71245	25.652315	11.137185	29.29782	7.826130000000001	26.521885	5.8194300000000005	23.645615000000003	9.063595000000001	19.063650000000003	12.50843	18.127190000000002
capou301998af	0.46717999999999993	11.913089999999999	1.6017599999999999	12.0132	2.30253	13.614959999999998	2.3692699999999998	10.411439999999999	6.173449999999999	12.0132	11.97983	11.97983	8.27576	15.283459999999998	12.0132	14.04877	14.649429999999999	14.883019999999998	17.385769999999997	14.24899	20.75614	19.488079999999997	22.79171	15.450309999999998	24.99413	18.72057	28.364499999999996	16.95196	31.334429999999998	15.049869999999999	32.33553	12.713969999999998	31.534649999999996	10.244589999999999	29.365599999999997	12.680599999999998	24.860649999999996	13.648329999999998	24.693799999999996	11.07884	28.698199999999996	8.10891	25.56142	5.973229999999999	23.192149999999998	9.04327	18.25339	12.079939999999999	17.452509999999997
capou301999af	0.8930520000000001	12.436576	2.116864	12.436576	2.712232	13.958072000000001	2.778384	10.815852	6.5159720000000005	12.436576	12.668108	12.436576	8.500532	15.942632000000001	12.370424	14.652668	15.04958	15.479568	17.894116	14.818048000000001	21.16864	20.407892	23.417808	16.008784000000002	25.567748	19.382536	28.776120000000002	17.53028	31.686808000000003	15.545720000000001	32.943696	13.296552	31.885264000000003	10.782776	29.636096000000002	13.06502	25.13776	13.991148	25.270064	11.477372	29.206108	8.43438	26.13004	6.11906	23.616264	9.294356	18.654864	12.56888	17.86104
capou302003af	0.399552	11.753487999999999	2.364016	11.886671999999999	2.83016	13.351696	2.9300479999999998	10.221872	6.725792	11.986559999999999	12.918848	12.119743999999999	8.65696	15.416048	12.619183999999999	14.184096	15.382752	15.182976	18.079728	14.583648	20.31056	19.64464	22.841056	15.349456	24.772223999999998	18.778944	28.46808	16.947664	31.165056	14.850016	31.697792	12.619183999999999	31.264944	10.255168	29.200592	12.552591999999999	24.772223999999998	13.65136	24.872111999999998	11.220752	28.63456	8.290704	25.071887999999998	5.9599839999999995	23.007535999999998	9.256288	18.679056	12.352815999999999	18.212912
capou302004am	0.466662	12.633207	1.833315	12.466542	2.533308	14.099859	2.433309	10.866558000000001	6.299937	12.466542	12.566541	12.299877	8.66658	16.099839	12.166545000000001	14.566521	15.066516	15.366513000000001	17.933154000000002	14.466522000000001	20.833125000000003	19.766469	23.266434	15.166515	25.766409	18.399816	28.499715000000002	16.699833	31.533018000000002	14.266524	32.599674	11.999880000000001	31.499685000000003	9.499905	29.433039	12.033213	24.999750000000002	13.399866000000001	25.166415	10.633227	28.499715000000002	7.766589000000001	25.466412000000002	5.699943	23.099769000000002	8.733246000000001	18.66648	12.199878	17.733156
capou302005af	0.699216	12.053151999999999	2.463904	11.919967999999999	3.0965279999999997	13.684656	3.0965279999999997	10.288464	7.258528	11.986559999999999	13.951024	11.953263999999999	9.522656	15.515936	13.717952	14.184096	16.281744	14.9832	19.278384	14.084208	22.208432	19.744528	24.639039999999998	15.416048	27.069648	18.612464	30.96528	16.714592	33.429184	14.550352	33.995216	12.252927999999999	33.595664	9.589248	31.398128	11.953263999999999	26.736688	13.351696	26.869872	10.48824	30.931984	7.32512	27.003056	5.294064	24.572447999999998	8.324	20.110784	11.953263999999999	19.211792
capou302010am	0.46459	12.34482	1.758805	12.41119	2.25658	14.13681	2.5220599999999997	10.718755	6.802925	12.577115	13.108075	12.67667	8.794025	16.360205	12.577115	15.099174999999999	15.431025	15.99517	18.417675	15.39784	21.63662	21.37114	23.992755	16.891165	26.34889	20.408775	29.8665	18.31812	32.85315	15.72969	33.58322	13.373555	33.118629999999996	10.81831	30.86205	13.07489	26.116595	14.667769999999999	26.017039999999998	11.448825	30.364275	8.42899	26.780295	5.8073749999999995	24.258235	8.926765	19.678705	12.908965	18.5836
capou302965am	0.632624	13.118624	2.031056	13.118624	2.763568	14.683536	2.66368	11.520415999999999	7.058752	13.052032	12.918848	12.81896	9.023216	16.681296	13.018736	15.083088	15.64912	15.98208	18.279504	15.182976	21.6424	20.31056	23.906527999999998	15.48264	26.203952	18.945424	29.333776	16.98096	32.29712	14.683536	32.863152	12.585887999999999	32.197232	10.188576	30.066288	12.386111999999999	25.837696	13.81784	25.8044	11.353936	29.367072	8.090928	25.97088	6.1264639999999995	23.706751999999998	9.189696	18.945424	12.785664	18.013136
capou306282am	1.1973239999999998	12.804714999999998	2.2948709999999997	12.804714999999998	3.0930869999999997	14.667219	3.1596049999999996	11.108505999999998	7.316979999999999	12.937750999999999	13.902261999999999	13.004268999999999	9.611851	16.829054	13.370117999999998	15.199362999999998	16.296909999999997	16.363428	19.589550999999997	15.598470999999998	22.582860999999998	21.252501	25.044026999999996	16.562981999999998	27.27238	20.188212999999998	30.864351999999997	18.026377999999998	34.123734	15.897801999999999	34.788914	13.503153999999999	34.090475	10.97547	31.762344999999996	13.436635999999998	27.006307999999997	14.567441999999998	27.072826	11.873463	30.897610999999998	8.813635	27.604969999999998	6.285951	25.044026999999996	9.512073999999998	20.154953999999996	13.137305	19.556292
caulu278802af	1.033292	11.299548	2.766556	11.299548	3.266536	13.132808	3.3332	9.699612	7.199712	11.799528	13.499460000000001	12.16618	9.266296	15.232724000000001	12.99948	14.33276	15.699372	15.432716000000001	18.465928	14.9994	21.899124	20.799168	24.532352	16.266016	26.632268	20.032532	30.432116	18.065944000000002	33.065344	15.899364	33.798648	13.599456	33.398664000000004	11.299548	31.232084	13.366132	26.598936000000002	14.466088000000001	26.798928	11.799528	30.898764	8.699652	27.565564000000002	6.266416	25.132328	9.599616000000001	19.799208	12.632828	18.865912
caulu278807af	0.400428	12.413268	1.8019260000000001	12.513375000000002	2.33583	14.048349000000002	2.33583	10.811556000000001	6.206634	12.446637	12.513375000000002	12.513375000000002	8.442357000000001	15.783537	12.480006000000001	14.682360000000001	15.082788	15.449847000000002	17.919153	14.715729000000001	21.222684	20.121507	24.059049	15.449847000000002	26.127927000000003	19.120437000000003	29.631672000000002	16.884714000000002	32.334561	14.682360000000001	32.835096	12.480006000000001	32.468037	10.177545	30.365790000000004	12.480006000000001	25.827606000000003	13.68129	26.027820000000002	11.178615	29.665041000000002	8.075298	26.194665	5.772837000000001	23.892204000000003	8.842785000000001	18.920223	12.580113	17.885784
caulu278810af	0.6305149999999999	12.510745	2.19021	12.577115	2.78754	14.236365	2.78754	10.95105	6.5706299999999995	12.776225	12.908965	12.875779999999999	8.993135	16.12791	13.041705	15.13236	15.431025	15.961985	18.05264	15.13236	21.63662	20.873365	24.059124999999998	16.293834999999998	25.784745	19.877815	29.435095	18.152195	32.32219	15.431025	32.65404	13.240815	32.355375	10.785124999999999	30.297905	13.07489	25.851115	14.369105	25.95067	11.581565	29.634204999999998	8.42899	25.983855	6.03967	24.15868	9.62365	19.048189999999998	12.975335	17.98627
caulu278811am	0.569194	12.522267999999999	2.109366	12.421821999999999	2.712042	13.895029999999998	2.7455239999999996	10.982095999999999	6.763363999999999	12.656196	12.991015999999998	12.756642	9.174068	16.171806	13.124944	14.932972	15.535647999999998	15.703057999999999	18.24769	15.301274	22.399458	20.557948	24.642751999999998	16.07136	26.95301	19.754379999999998	30.368174	17.544567999999998	33.247626	15.301274	33.615928	13.158425999999999	33.415036	10.513347999999999	31.238705999999997	12.857088	26.685153999999997	14.229849999999999	26.852563999999997	11.584772	30.368174	8.236571999999999	27.019973999999998	6.060242	24.77668	9.877189999999999	19.25215	12.857088	18.24769
caulu278812am	0.7308840000000001	11.893476	2.6245380000000003	11.893476	3.2557560000000003	13.488132	3.2557560000000003	10.165932	7.209174	12.059586000000001	13.853574	12.192474	9.700824	15.581118	13.920018	14.318682	16.511334	15.248898	19.202316	14.551236000000001	23.321844000000002	20.431530000000002	25.91316	15.946560000000002	28.07259	19.634202000000002	31.494456000000003	17.674104	34.617324	15.182454	35.015988	12.95658	34.783434	10.597818	32.624004	12.823692000000001	27.840036	13.986462000000001	28.07259	11.328702	31.992786000000002	8.072946	28.371588000000003	5.780628	26.112492	9.30216	20.431530000000002	12.391806	19.235538000000002
caulu278813am	0.7007699999999999	12.54712	2.3358999999999996	12.447009999999999	3.10341	14.382469999999998	3.23689	10.6784	7.174549999999999	12.713969999999998	13.781809999999998	12.880819999999998	9.64393	16.3513	14.04877	15.183349999999999	16.45141	16.05097	19.32123	15.216719999999999	22.925189999999997	21.42354	25.694899999999997	16.651629999999997	27.830579999999998	20.45581	31.401169999999997	18.32013	34.50458	16.18445	34.83828	13.815179999999998	34.771539999999995	11.379169999999998	32.66923	13.648329999999998	28.064169999999997	14.949759999999998	28.531349999999996	11.81298	32.00183	8.70957	28.297759999999997	6.440409999999999	25.995229999999996	9.877519999999999	20.75614	13.047669999999998	19.45471
fi00u260693am	0.6674	12.346899999999998	2.2024199999999996	12.246789999999999	2.50275	13.948659999999999	2.63623	10.478179999999998	6.94096	12.41364	13.047669999999998	12.647229999999999	9.24349	16.21782	12.94756	14.716169999999998	15.650529999999998	15.750639999999999	18.42024	14.883019999999998	21.890719999999998	20.422439999999998	24.159879999999998	16.3513	26.429039999999997	19.88852	30.099739999999997	17.786209999999997	32.969559999999994	15.71727	33.770439999999994	13.247889999999998	33.303259999999995	10.845249999999998	31.100839999999998	12.847449999999998	26.46241	14.41584	26.729369999999996	11.312429999999999	30.667029999999997	8.409239999999999	26.96296	6.173449999999999	24.460209999999996	9.41034	19.62156	12.78071	18.687199999999997
fi00u260694af	0.99999	12.433209	2.133312	12.433209	2.66664	14.166525	2.66664	10.799892	6.8999310000000005	12.433209	12.533208	12.433209	8.499915	15.866508000000001	12.266544	14.633187000000001	14.899851	15.233181	17.433159	14.466522000000001	21.033123	19.533138	22.899771	15.33318	25.066416	18.866478	27.933054000000002	17.199828	31.066356000000003	14.833185	32.299677	12.533208	31.233021	9.933234	29.199708	12.399876	24.733086	13.499865	24.833085	11.133222	28.399716	7.866588	25.299747	6.033273	23.066436	9.166575	18.633147	12.633207	17.466492000000002
fi00u260695af	0.99999	13.166535000000001	2.33331	13.066536000000001	2.8999710000000003	14.566521	2.6333070000000003	11.599884000000001	6.8999310000000005	13.033203	12.733206000000001	12.799872	8.966577000000001	16.466502000000002	12.299877	15.099849	15.099849	15.833175	18.099819	15.066516	21.699783	19.899801	23.566431	15.66651	25.833075	18.99981	28.99971	16.733166	31.833015000000003	14.599854	32.366343	12.533208	31.499685000000003	9.533238	29.66637	12.233211	25.033083	13.66653	25.099749000000003	10.799892	28.566381	7.9665870000000005	25.999740000000003	6.033273	23.399766	9.299907000000001	18.966477	12.599874	18.233151
hahau257937am	0.7675099999999999	13.781809999999998	2.3358999999999996	13.748439999999999	3.0700399999999997	15.550419999999999	3.0366699999999995	11.913089999999999	7.57499	13.748439999999999	13.815179999999998	13.581589999999998	9.744039999999998	17.385769999999997	13.815179999999998	15.88412	16.71837	16.818479999999997	19.78841	15.950859999999999	23.392369999999996	21.82398	25.795009999999998	16.91859	28.26439	20.28896	31.868349999999996	18.15328	34.671429999999994	16.11771	34.871649999999995	13.715069999999999	34.537949999999995	10.87862	32.56912	13.581589999999998	27.830579999999998	14.949759999999998	28.030799999999996	12.079939999999999	31.60139	8.776309999999999	28.197649999999996	6.64063	25.628159999999998	10.111109999999998	20.989729999999998	13.548219999999999	19.72167
hahau257938am	0.33148999999999995	12.530322	1.7900459999999998	12.563471	2.486175	14.154622999999999	2.552473	10.906020999999999	6.596651	12.729216	12.59662	12.894960999999999	8.452995	16.143563	12.331427999999999	14.983348	15.016497	16.044116	17.767864	15.281688999999998	22.077233999999997	21.115913	23.834131	16.508202	26.121412	19.988847	29.303715999999998	17.834162	32.287126	15.845222	33.215298	13.325897999999999	32.419722	10.839723	30.165589999999998	13.226450999999999	25.458432	14.452964	25.624177	11.668448	29.469461	8.254101	26.386604	6.232011999999999	23.933577999999997	9.646358999999999	19.292717999999997	13.060706	18.033056
hahau257939af	0.267256	11.725857	1.536722	11.859485	2.238269	13.596649	2.204862	9.988693	6.514365	12.059927	12.460811	12.193555	8.518785	15.667883	12.059927	14.598859	14.765894	15.500848	17.805931	14.665673	21.313665999999998	20.545305	23.585342	15.968546	25.756797	19.676723	29.39816	17.405047	32.204347999999996	15.400627	33.173151	13.02873	32.40479	10.556612	30.0663	12.995322999999999	25.689982999999998	14.264789	25.823611	11.291566	29.865858	8.251529	26.191088	5.812818	23.986226	8.953076	19.476281	12.527625	18.073187
hahau257940af	0.963438	12.192474	2.49165	12.258918000000001	3.2557560000000003	14.152572000000001	3.1560900000000003	10.531374000000001	7.375284000000001	12.325362	13.687464	12.524694	9.700824	16.11267	13.12269	14.750568000000001	15.880116000000001	15.747228000000002	18.836874	14.916678000000001	22.391628	20.830194000000002	24.617502	16.511334	26.90982	19.733868	30.265242	17.674104	32.923002000000004	15.381786	33.620664000000005	13.056246	33.122334	10.597818	30.89646	12.890136	26.511156	14.484792	26.644044	11.229036	30.497796	8.13939	27.374928	5.847072000000001	24.75039	9.003162	20.066088	12.657582000000001	19.10265
hahau257941am	0.866658	13.066536000000001	2.166645	12.999870000000001	2.833305	14.699853000000001	2.7999720000000003	11.233221	6.99993	13.099869	13.266534	13.099869	9.33324	16.633167	12.933204	15.299847000000002	15.866508000000001	16.133172000000002	19.366473	15.433179	22.866438000000002	21.499785	24.866418	16.566501000000002	27.299727	20.033133	30.33303	18.233151	33.599664000000004	15.699843000000001	34.33299	13.199868	33.566331	10.599894	31.366353	13.166535000000001	26.766399	14.599854	26.966397	11.633217	30.566361	7.766589000000001	27.499725	6.099939	24.899751000000002	9.699903	20.166465000000002	13.233201000000001	18.899811
hahau257942af	0.1676	13.64264	1.9106400000000001	13.508560000000001	2.41344	15.184560000000001	2.41344	11.83256	6.63696	13.408000000000001	12.60352	13.20688	8.547600000000001	16.82704	12.36888	15.51976	15.184560000000001	16.29072	18.20136	15.55328	21.31872	21.08408	23.59808	16.32424	25.87744	19.7768	29.128880000000002	17.9332	32.14568	15.31864	32.74904	12.93872	31.91104	10.35768	29.86632	12.804640000000001	25.50872	14.480640000000001	25.50872	11.463840000000001	29.02832	8.31296	25.67632	6.0336	23.43048	9.687280000000001	19.17344	13.20688	17.966720000000002
hakuu243891am	0.568565	12.073645	2.0735900000000003	12.0402	2.6421550000000003	13.679005000000002	2.8762700000000003	10.50173	7.02345	12.240870000000001	13.311110000000001	12.50843	9.16393	15.786040000000002	12.909770000000002	14.682355000000001	15.585370000000001	15.71915	18.495085000000003	15.150585000000001	22.240925	20.267670000000003	24.01351	16.220825	26.48844	19.632215000000002	29.766050000000003	18.026855	32.642320000000005	15.786040000000002	33.411555	13.311110000000001	32.90988	10.903070000000001	30.669065000000003	13.11044	25.652315	14.381350000000001	25.719205000000002	11.638860000000001	30.133945	8.36125	26.889780000000002	6.48833	24.14729	9.699050000000002	19.431545	12.943215	18.66231
hakuu243893am	0.90099	11.712869999999999	2.30253	11.712869999999999	3.10341	13.448109999999998	3.1701499999999996	10.111109999999998	7.608359999999999	12.0132	13.948659999999999	12.21342	9.94426	15.88412	13.648329999999998	14.682799999999999	16.45141	15.550419999999999	19.38797	14.883019999999998	23.6927	20.722769999999997	25.56142	16.3513	28.030799999999996	19.755039999999997	31.668129999999998	18.0198	34.80491	15.683899999999998	35.772639999999996	12.94756	35.17198	10.478179999999998	32.836079999999995	12.880819999999998	27.396769999999997	14.115509999999999	27.430139999999998	11.379169999999998	32.268789999999996	8.576089999999999	28.598089999999996	5.73964	25.861749999999997	9.07664	20.489179999999998	12.647229999999999	19.588189999999997
hakuu243894am	0.735768	11.471292	2.441412	11.571624	3.00996	13.04316	3.310956	9.966312	7.223904	11.772288	13.511376	12.173616	9.431208	15.38424	13.04316	14.213700000000001	15.852456	15.417684000000001	18.762084	14.849136000000001	22.474368000000002	20.267064	24.280344	16.688556000000002	26.888976	19.631628	30.266820000000003	18.05976	33.076116	15.952788	34.246656	13.444488	33.477444	10.835856	30.902256	13.277268000000001	25.952544	14.380920000000001	26.08632	11.571624	30.701592	8.427888000000001	27.457524000000003	6.421248	24.74856	9.330876	19.798848	12.608388	18.895860000000003
hakuu243896am	0.933324	12.066546	2.499975	12.066546	3.199968	13.633197000000001	3.199968	10.466562	7.266594	12.133212	13.533198	12.266544	9.733236	15.833175	13.533198	14.599854	15.966507	15.499845	19.066476	14.766519	23.433099000000002	20.099799	24.599754	15.866508000000001	27.33306	19.066476	30.633027000000002	17.499825	33.599664000000004	15.299847000000002	34.632987	12.699873	33.799662000000005	9.866568000000001	31.33302	12.366543	26.499735	13.866528	26.433069	10.966557	30.733026000000002	7.399926000000001	27.499725	5.699943	24.733086	9.033243	20.033133	12.333210000000001	19.066476
hakuu243898am	1.129548	12.159252	2.6245380000000003	12.258918000000001	3.3554220000000003	13.886796	3.455088	10.763928	7.275618000000001	12.391806	13.023024000000001	12.524694	9.501492	15.913338000000001	12.724026	14.684124	15.44823	15.647562	18.43821	15.116010000000001	21.76041	20.066088	23.521176	16.145892	25.680606	19.301982000000002	29.268582000000002	17.60766	32.424672	15.481452	33.321666	12.856914	32.424672	10.298820000000001	30.165576	12.823692000000001	25.481274000000003	14.086128	25.547718	11.361924	29.467914	8.272278	26.212158000000002	6.14607	23.720508000000002	9.401826	19.169094	12.790470000000001	18.504654000000002
hakuu361382am	0.601344	15.234048	2.238336	15.234048	3.00672	16.804224	2.906496	13.597056	7.149312	15.267456	13.095936	15.267456	9.35424	18.975744	12.962304	17.606016	15.835392	18.675072	18.641664	17.639424	22.116096	23.185152	24.521472	18.608256	27.194112	22.015872	30.635136	20.011392	33.441408	17.606016	33.842304	15.0336	33.207552	12.594816	31.336704	14.899968	26.091648	16.704	26.292096	13.663872	30.434688	10.52352	26.993664	8.318592	24.521472	11.592576	19.677312	15.401088	18.641664
hakuu361383af	1.066656	15.733176	2.866638	15.733176	3.5332980000000003	17.266494	3.566631	14.099859	7.399926000000001	15.699843000000001	13.566531000000001	15.899841	9.533238	19.133142	13.133202	18.066486	16.166505	19.233141	18.99981	18.266484000000002	22.066446000000003	23.866428000000003	23.966427	19.699803	26.666400000000003	22.899771	30.033033	21.166455000000003	32.633007	19.066476	33.466332	16.099839	32.833005	13.899861000000001	30.699693	16.233171000000002	25.833075	17.599824	25.833075	14.699853000000001	30.199698	11.499885	26.666400000000003	9.499905	24.066426	12.799872	19.599804000000002	16.099839	18.933144000000002
hamau257023af	0.936432	15.150132000000001	2.4079680000000003	15.016356	3.076848	16.588224	3.143736	13.645152000000001	6.588468000000001	15.183576	12.574944	15.217020000000002	8.661996	18.293868	12.20706	17.290548	14.615028	18.3942	17.491212	17.491212	21.136608000000003	22.90914	22.976028	18.427644	25.049556000000003	21.905820000000002	28.661508	20.032956000000002	31.337028	17.925984	32.373792	15.317352000000001	31.303584	12.775608	29.230056	15.250464000000001	24.949224	16.621668	24.949224	13.812372	28.728396	10.36764	25.551216	8.728884	23.009472000000002	11.972952000000001	18.561420000000002	15.217020000000002	17.5581
hamau257925am	0.831	12.664439999999999	2.22708	12.664439999999999	3.05808	14.39292	3.05808	11.10216	7.479	12.86388	13.794599999999999	13.03008	9.40692	16.4538	13.395719999999999	15.2904	16.32084	16.4538	19.2792	15.88872	23.068559999999998	21.63924	25.5948	17.01888	27.755399999999998	20.70852	31.27884	18.68088	34.469879999999996	16.35408	35.03496	13.92756	34.60284	11.50104	32.47548	13.69488	27.755399999999998	15.05772	27.98808	12.265559999999999	31.61124	9.107759999999999	28.32048	6.68124	25.72776	9.972	20.84148	13.49544	19.47864
hamau257926af	0.837975	16.055601	1.977621	16.055601	2.748558	17.530437	2.748558	14.547246	6.7038	16.022082	12.871296000000001	16.122639	8.849016	19.407501	11.865726	18.234336	14.949474	19.373982	18.167298	18.267855	21.653274	23.966085	23.12811	19.206387	25.47444	22.725882	28.792821	20.915856	31.608417	18.536007	32.479911	16.156158	31.675455	13.876866	29.597277000000002	16.122639	25.038693	17.396361	25.13925	14.915955	29.128011	11.564055	25.742592000000002	9.519396	23.262186	12.73722	18.904716	16.189677	18.301374
hamau257928af	0.33258999999999994	16.529722999999997	1.9955399999999999	16.429945999999997	2.5942019999999997	18.126154999999997	2.5942019999999997	14.800254999999998	6.352468999999999	16.396687	12.771455999999999	16.263651	8.846893999999999	19.822363999999997	12.372347999999999	18.525263	15.365657999999998	19.223702	18.126154999999997	18.558522	22.117234999999997	24.012997999999996	23.879962	19.423256	26.374387	22.848933	29.766804999999998	20.820134	32.693597	18.525263	33.225741	16.030838	32.660337999999996	13.3036	30.332207999999998	15.931060999999998	25.775724999999998	17.394457	25.675947999999998	14.633959999999998	29.733545999999997	11.441095999999998	26.27461	9.146225	23.746926	12.472124999999998	19.190443	16.230392	18.026377999999998
hamau257931af	0.266064	13.037136	1.8957060000000001	12.904104	2.4943500000000003	14.600262	2.5941240000000003	11.174688000000002	6.98418	12.937362	13.569264	12.97062	9.046176	16.728774	12.737814000000002	15.464970000000001	16.030356	16.263162	18.890544000000002	15.298680000000001	22.582182000000003	20.952540000000003	24.544404000000004	16.695516	27.404592	19.622220000000002	30.630618000000002	17.560224	33.357774000000006	15.365196000000001	33.956418000000006	12.80433	33.324516	10.309980000000001	31.196004000000002	12.771072	26.639658	14.367456	26.539884	11.174688000000002	30.331296000000002	8.381016	27.371334	5.919924000000001	24.378114000000004	8.97966	19.622220000000002	12.904104	18.690996000000002
hamau257932am	0.533328	15.133182000000001	1.8999810000000001	15.066516	2.499975	16.799832000000002	2.6333070000000003	13.533198	6.733266	15.266514	13.299867	15.399846	8.99991	18.733146	12.533208	17.733156	15.66651	18.499815	18.899811	17.733156	22.866438000000002	23.699763	24.699753	19.299807	27.266394000000002	22.433109	30.933024000000003	20.533128	33.866328	18.366483000000002	34.532988	15.866508000000001	33.866328	13.299867	31.66635	15.933174000000001	26.899731000000003	17.166495	26.933064	14.33319	30.933024000000003	11.266554000000001	27.66639	8.966577000000001	24.866418	12.266544	19.933134000000003	15.566511	18.933144000000002
hamau257935am	1.066656	14.766519	2.599974	14.699853000000001	3.1666350000000003	16.499835	3.3333000000000004	13.066536000000001	7.699923	15.066516	14.199858	15.399846	9.566571	18.699813000000002	13.599864	17.599824	16.566501000000002	18.599814000000002	19.33314	17.899821	23.399766	23.833095	25.433079000000003	18.933144000000002	27.966387	22.799772	31.366353	20.866458	34.499655000000004	18.733146	34.932984000000005	16.33317	34.732986000000004	14.033193	32.733006	16.366503	27.899721	17.366493000000002	28.066386	14.66652	31.833015000000003	11.833215000000001	28.66638	9.199908	25.733076	12.433209	20.733126000000002	15.766509000000001	19.599804000000002
haoau236898af	0.89991	16.49835	2.5997399999999997	16.39836	2.93304	18.23151	2.89971	14.69853	7.26594	16.43169	13.06536	16.46502	9.03243	20.03133	12.932039999999999	18.69813	15.665099999999999	19.43139	18.29817	18.59814	22.09779	24.264239999999997	23.830949999999998	19.83135	26.3307	23.06436	29.43039	20.997899999999998	32.06346	18.79812	32.59674	16.39836	32.03013	13.931939999999999	30.096989999999998	16.36503	25.897409999999997	17.6649	26.03073	14.89851	29.43039	12.16545	26.3307	9.76569	23.830949999999998	13.06536	19.564709999999998	16.46502	18.23151
haoau237604a0	0.799992	11.166555	2.233311	11.33322	2.599974	12.966537	2.866638	9.66657	6.499935000000001	11.533218	12.266544	11.766549000000001	8.233251000000001	14.966517000000001	12.033213	13.933194	14.566521	14.966517000000001	17.299827	14.366523	20.466462	19.899801	22.366443	15.566511	24.633087	18.799812	27.733056	17.166495	30.499695000000003	15.166515	31.33302	12.633207	30.899691	10.266564	28.66638	12.599874	24.299757	13.733196000000001	24.466422	10.166565	27.966387	8.199918	24.999750000000002	6.099939	22.66644	8.833245	18.466482	12.133212	17.433159
haoau240916am	0.7649569999999999	12.804714999999998	2.5942019999999997	12.571902	3.0598279999999995	14.268111	3.1596049999999996	11.041987999999998	6.917871999999999	12.671679	12.804714999999998	12.671679	8.747117	16.030838	12.438865999999999	14.866772999999998	15.132844999999998	15.764765999999998	17.693787999999998	15.199362999999998	21.252501	20.487544	23.048486999999998	16.263651	25.409875999999997	19.323479	28.569480999999996	17.29468	31.196941999999996	15.033067999999998	31.562790999999997	12.971009999999998	31.562790999999997	10.509844	29.434215	12.871232999999998	25.210321999999998	13.968779999999999	25.343358	11.274800999999998	28.935329999999997	8.447785999999999	26.041797	6.186173999999999	23.347817999999997	9.179483999999999	19.057406999999998	12.804714999999998	17.860083
haoau240917af	0.633327	14.633187000000001	2.133312	14.633187000000001	2.7999720000000003	16.233171000000002	2.7333060000000002	13.133202	6.3666030000000005	14.799852000000001	12.199878	15.066516	8.199918	18.233151	11.833215000000001	17.199828	14.433189	18.366483000000002	17.066496	17.833155	20.766459	23.199768000000002	22.166445	19.099809	24.866418	22.199778000000002	27.866388	20.466462	30.733026000000002	18.133152000000003	31.833015000000003	15.99984	30.933024000000003	13.399866000000001	28.66638	15.599844000000001	24.466422	16.933164	24.599754	14.266524	28.133052000000003	11.266554000000001	25.333080000000002	9.133242000000001	22.599774	12.266544	18.399816	15.499845	17.233161
inslu199917am	0.7649569999999999	15.63173	2.261612	15.398916999999999	2.727238	16.995348999999997	2.6939789999999997	14.002038999999998	6.818095	15.565211999999999	12.871232999999998	15.664988999999998	8.946670999999998	19.190443	12.006498999999998	17.793564999999997	15.033067999999998	18.492003999999998	17.893341999999997	17.727047	20.853392999999997	23.347817999999997	22.682637999999997	19.223702	25.409875999999997	22.316788999999996	28.469703999999997	20.354508	31.030647	18.259190999999998	32.194711999999996	15.964319999999999	30.997387999999997	13.536413	29.001848	15.764765999999998	24.578400999999996	17.095125999999997	24.578400999999996	14.467664999999998	28.602739999999997	11.274800999999998	25.576171	9.279261	22.782414999999997	12.605160999999999	18.325709	15.831283999999998	17.926600999999998
inslu199919af	0.66488	16.189828000000002	2.1941040000000003	16.189828000000002	2.5265440000000003	17.453100000000003	2.6262760000000003	14.926556000000001	6.15014	16.256316	11.336204	16.256316	7.845584000000001	19.348008	10.870788000000001	18.350688	13.297600000000001	19.082056	15.957120000000002	18.483664	18.749616000000003	23.204312	20.44506	19.148544	22.938360000000003	22.306724000000003	25.597880000000004	20.61128	28.124424	18.782860000000003	29.553916	16.389292	28.224156	14.062212	26.262760000000004	16.356048	22.240236000000003	17.353368	22.439700000000002	15.159264000000002	25.664368000000003	12.30028	23.137824000000002	10.272396	20.44506	13.231112000000001	16.522268	16.28956	15.957120000000002
inslu199920af	0.5312	16.0024	1.7928	15.8696	2.3572	17.3636	2.2576	14.3756	6.2084	15.8364	11.8524	15.6372	8.1008	19.3888	11.1884	17.596	13.9108	18.3596	16.5668	17.5296	19.5216	22.7752	21.414	18.6252	23.8708	21.746	26.8256	19.6212	29.3156	17.5628	30.4112	15.3384	29.2824	12.8816	27.3568	15.1392	23.074	16.6332	23.0408	13.9108	26.6264	10.9892	23.738	9.0304	21.1484	12.1844	17.1312	15.5044	16.4008
inslu199921af	0.795744	14.124455999999999	2.453544	14.124455999999999	2.950884	15.351227999999999	2.98404	12.831372	6.531732	14.058143999999999	11.969316	14.124455999999999	8.322156	17.207964	11.27304	16.014348	13.991831999999999	16.90956	16.677467999999998	16.345907999999998	20.059379999999997	20.623032	20.888279999999998	17.340588	22.943952	20.22516	26.027459999999998	18.633671999999997	28.315223999999997	16.611155999999998	29.50884	14.389703999999998	28.481004	12.002472	26.5248	14.290235999999998	22.54608	15.351227999999999	22.645547999999998	13.030308	26.19324	10.344672	23.275512	8.189532	20.888279999999998	11.206728	17.24112	14.223923999999998	16.677467999999998
inslu199923am	0.299196	14.893312000000002	1.9613960000000001	14.826824000000002	2.32708	16.156584000000002	2.4268120000000004	13.630040000000001	6.183384	14.826824000000002	11.701888	14.826824000000002	8.011804000000001	18.018248	11.136740000000001	16.788220000000003	13.663284	17.619320000000002	16.256316	17.153904	19.480984000000003	21.94104	20.777500000000003	18.250956000000002	23.071336000000002	21.309404	26.262760000000004	19.514228000000003	28.855792	17.453100000000003	29.952844000000002	15.325484000000001	28.988768000000004	12.865428000000001	26.960884000000004	15.12602	22.871872000000003	16.256316	22.871872000000003	13.563552000000001	26.595200000000002	10.63808	23.43702	8.709928000000001	21.010208000000002	11.901352000000001	17.020928	14.926556000000001	16.28956
inslu199928am	1.3332	20.23131	2.9997	20.06466	3.36633	21.49785	3.39966	18.83145	6.9659699999999996	20.03133	12.69873	19.93134	9.19908	23.46432	12.19878	21.96447	14.765189999999999	22.597739999999998	17.531579999999998	21.831149999999997	20.06466	26.83065	21.89781	22.797719999999998	23.96427	25.73076	27.097289999999997	23.830949999999998	29.697029999999998	21.69783	30.43029	19.598039999999997	29.530379999999997	17.19828	27.56391	19.46472	23.56431	20.69793	23.53098	18.39816	26.93064	15.365129999999999	23.76429	13.59864	21.76449	16.49835	17.79822	19.764689999999998	17.46492
kibiu338661af	0.630781	14.043177	2.058338	14.109575	2.7555169999999998	15.570331	2.788716	12.61562	6.540203	14.27557	12.482823999999999	14.408366	8.864133	17.695066999999998	12.217232	16.5995	14.972749	17.529072	17.894261	16.865092	21.24736	22.575319999999998	23.2393	18.126654	25.496831999999998	21.678947	28.883129999999998	19.454614	31.605448	17.197081999999998	31.87104	14.93955	31.705045	12.28363	29.381114999999998	14.806754	24.89925	15.968719	24.932449	13.412396	29.115523	10.026098	25.828822	7.801765	23.405295	11.055267	18.989828	14.673957999999999	17.861062
kibiu338662af	1.1972880000000001	16.662258	2.6938980000000003	16.429452	3.359058	18.12561	3.359058	15.099132	7.7491140000000005	16.529226	13.835328	16.396194	10.143690000000001	19.988058000000002	14.001618	18.757512000000002	16.595742	19.455930000000002	19.256382000000002	18.524706000000002	23.413632000000003	24.211824000000004	25.209564000000004	19.855026000000002	27.703914	22.781730000000003	31.062972000000002	20.952540000000003	33.623838000000006	18.225384000000002	34.155966	15.897324000000001	33.524064	13.569264	31.495326000000002	15.997098000000001	26.706174	17.593482	26.739432	14.700036	30.730392000000002	11.241204000000002	27.60414	9.511788000000001	24.943500000000004	12.338718000000002	20.420412000000002	16.362936	19.156608000000002
kibiu338664af	0.99765	14.864985	2.627145	14.864985	3.358755	16.29495	3.491775	13.401765	7.216335	14.998005	13.135725	15.064515	9.477675	18.456525	13.202235	17.2926	15.663105	18.15723	18.323505	17.525385	22.41387	22.87944	24.07662	18.75582	26.47098	21.915045	29.829735	19.81998	32.423625	17.525385	32.85594	15.23079	32.39037	13.135725	30.162285	15.264045	25.80588	16.6275	25.80588	14.03361	29.86299	10.940895	26.703765	8.71281	24.242895	11.90529	19.387665	15.397065	18.523035
kibiu338665am	1.0367950000000001	15.919820000000001	2.775935	15.85293	3.6120600000000005	17.45829	3.578615	14.281015000000002	7.959910000000001	15.786040000000002	14.080345000000001	15.919820000000001	10.133835000000001	19.431545	13.946565000000001	18.19408	16.889725000000002	19.331210000000002	19.79944	18.428195000000002	23.344610000000003	24.448295	25.35131	20.368005	27.792795	23.4115	31.003515000000004	21.638915	33.913230000000006	19.26432	34.31457	16.7225	34.147345	14.281015000000002	31.806195000000002	16.7225	27.458345	17.959965	27.525235000000002	14.983360000000001	31.4383	11.806085000000001	28.194135000000003	9.63216	25.752650000000003	12.742545000000002	20.903125000000003	16.220825	19.933220000000002
kibiu338672am	0.933296	16.965988	2.899884	16.899324	3.866512	18.465928	3.899844	15.33272	7.866352	16.765996	14.232764	16.865992	10.232924	20.33252	13.99944	19.299228	16.732664	20.33252	19.532552	19.465888	23.83238	25.132328	25.598976	20.99916	28.132208000000002	24.065704	31.565404	21.899124	34.398624	19.632548	34.698612	17.265976000000002	34.49862	14.899404	32.032052	17.199312	27.398904	18.732584	27.398904	15.66604	31.698732	12.466168	28.565524	10.266256	25.8323	13.566124	20.899164	17.099316	19.599216000000002
kibiu338675am	0.9987600000000001	16.246496	2.729944	16.279788	3.3957840000000004	17.911096	3.595536	14.748356000000001	7.6904520000000005	16.446248	13.949348	16.446248	10.453688000000001	20.308120000000002	14.082516	18.710104	16.978920000000002	19.708864000000002	19.775448	18.80998	23.670612000000002	24.436328000000003	25.534964000000002	19.908616000000002	28.065156	23.204524000000003	31.527524000000003	21.273588	34.324052	18.97644	34.423928000000004	16.446248	34.190884000000004	13.916056000000001	31.960320000000003	16.379664000000002	27.366024000000003	17.911096	27.332732	15.014692	31.427648	11.851952	28.13174	9.65468	25.534964000000002	12.884004000000001	21.007252	16.546124000000002	19.742156
likiu338683a0	0.53392	15.016499999999999	2.3692699999999998	14.916389999999998	3.0700399999999997	16.584889999999998	3.2702599999999995	13.181149999999999	7.441509999999999	15.016499999999999	13.648329999999998	15.083239999999998	9.343599999999999	18.58709	13.448109999999998	17.552619999999997	16.317929999999997	18.353499999999997	19.32123	17.28566	22.524749999999997	23.025299999999998	24.627059999999997	18.453609999999998	26.79611	22.191049999999997	30.266589999999997	20.255589999999998	33.13641	17.65273	33.80381	15.383569999999999	33.33663	13.081039999999998	31.334429999999998	15.316829999999998	26.46241	16.584889999999998	26.56252	13.581589999999998	30.533549999999998	10.51155	26.829479999999997	8.10891	24.727169999999997	11.379169999999998	20.18885	15.283459999999998	19.22112
livou361441af	0.6999930000000001	15.366513000000001	1.8999810000000001	15.266514	2.4666420000000002	16.933164	2.66664	13.933194	6.766599	15.533178000000001	12.733206000000001	15.733176	9.099909	19.199808	12.699873	18.133152000000003	15.433179	18.933144000000002	18.299817	18.166485	21.766449	23.733096	24.066426	19.533138	26.799732000000002	22.299777000000002	29.9997	20.33313	32.933004000000004	18.366483000000002	33.532998	15.99984	32.966337	13.499865	30.966357000000002	15.799842	25.866408	17.266494	25.933074	14.33319	30.033033	11.266554000000001	26.666400000000003	8.99991	24.066426	12.099879000000001	19.199808	15.833175	18.299817
livou361443af	1.501605	15.249633000000001	2.7696270000000003	15.149526000000002	3.4370070000000004	16.751238	3.5371140000000003	13.481076000000002	7.541394	15.383109000000001	13.848135000000001	15.483216	9.743748	18.786747000000002	13.247493	17.819046	16.117227	18.68664	18.953592	17.618832	22.056909	23.558514000000002	24.426108000000003	19.153806000000003	26.661831000000003	22.423968000000002	30.198945000000002	20.555304000000003	33.102048	18.252843000000002	33.569214	16.017120000000002	33.402369	13.447707000000001	31.200015000000004	15.816906000000001	26.394879000000003	17.118297000000002	26.461617000000004	14.348670000000002	30.566004000000003	11.278722	27.162366000000002	8.809416	24.526215	12.01284	20.021400000000003	15.716799000000002	18.986961
livou361444af	1.273722	14.815398	2.111697	14.74836	2.815596	16.156158	2.882634	13.374081	7.03899	14.949474	13.508157	14.949474	9.38532	18.502488	12.938334	17.262285	15.653373	18.234336	18.468969	17.228766	22.290135	22.994034	24.368313	18.502488	26.781681	21.921426	30.234138	19.843248	33.116772	17.731551	33.887709	15.251145	33.284367	12.703701	31.038594	15.08355	26.044263	16.390791	26.14482	13.541676	30.334695	10.524966000000001	26.982795	8.178636000000001	24.435351	11.631093	19.77621	15.08355	18.468969
livou361446am	1.469908	15.634476	2.505525	15.467440999999999	3.374107	17.304826	3.374107	14.231382	7.984273	15.634476	14.231382	15.634476	10.456391	19.442874	13.797091	17.972966	16.436244	18.707919999999998	19.409467	17.906152	23.752377	23.919411999999998	26.124274	19.209025	28.73002	22.38269	31.937092	20.244642	35.244385	17.70571	35.74549	15.500848	35.043943	12.761474	32.839081	15.233592	27.794624	16.837128	27.627589	13.964126	31.569615	10.523204999999999	28.429357	8.752634	25.756797	11.892892	20.71234	15.634476	19.242432
livou361447am	0.697662	15.514674000000001	1.9600980000000001	15.415008	2.6245380000000003	16.843554	2.7242040000000003	14.086128	6.6444	15.514674000000001	12.757248	15.61434	8.936718	18.737208000000003	12.325362	17.674104	14.850234	18.504654000000002	17.474772	18.006324	21.328524	23.2554	23.388288000000003	19.10265	25.647384000000002	22.42485	28.770252000000003	20.398308	31.793454	18.172434	32.55756	15.846894	32.026008000000004	13.587798000000001	29.933022	15.78045	25.115832	17.076108	25.149054	14.584458000000001	29.002806	11.594478	25.91316	9.335382000000001	23.388288000000003	12.358584	18.77043	15.813672	17.640882
livou361448am	0.935396	15.868325	2.371897	15.834918	3.106851	17.405047	3.207072	14.36501	7.68361	15.834918	13.797091	15.734696999999999	10.055507	19.342653	13.630056	18.140000999999998	16.235802	18.941769	19.442874	18.106594	23.050829999999998	23.71897	25.389319999999998	19.242432	27.928252	22.549725	31.202137999999998	20.478490999999998	34.442617	18.03978	34.943722	15.634476	34.375803	13.229172	32.07072	15.634476	27.093077	17.104384	27.193298	14.197975	31.06851	10.823868	27.961659	8.652413	25.222285	12.059927	20.445083999999998	15.901731999999999	19.275839
maamu521887am	0.9271639999999999	16.059804999999997	2.64904	15.861126999999998	3.1457349999999997	17.649229	3.079509	14.139250999999998	6.9868429999999995	15.761788	13.178973999999998	15.761788	9.404091999999999	19.470443999999997	12.880956999999999	18.046584999999997	15.761788	18.808183999999997	18.576393	18.112810999999997	21.821467	23.278439	24.470506999999998	18.609506	27.053320999999997	21.953919	30.199055999999995	19.669121999999998	33.179226	17.516776999999998	33.841485999999996	15.265092999999998	32.980548	12.516713999999999	30.993767999999996	15.099527999999998	26.225495999999996	16.589613	26.258608999999996	13.841233999999998	30.298394999999996	11.357759	26.689078	8.576267	24.304941999999997	12.086244999999998	19.503556999999997	15.563109999999998	18.377715
maamu521889af	0.797328	15.813672	2.5248720000000002	15.880116000000001	2.98998	17.474772	3.0564240000000003	14.252238	7.043064	15.880116000000001	13.322022	15.913338000000001	8.903496	19.401648	12.724026	18.371766	15.747228000000002	19.169094	18.670764000000002	18.272100000000002	22.026186000000003	24.052728000000002	23.75373	20.198976000000002	26.876598	22.856736	30.232020000000002	20.697306	33.222	18.404988	33.986106	16.013004000000002	33.255222	13.355244	31.295124	15.880116000000001	26.178936	17.44155	26.278602000000003	14.252238	30.099132	11.195814	26.90982	8.936718	23.620842	12.391806	19.26876	15.913338000000001	18.703986
maamu521890af	0.99888	15.016496	2.8967519999999998	15.016496	3.49608	16.614704	3.562672	13.384992	7.32512	15.116384	13.48488	15.216272	9.389472	18.712352	13.085328	17.4804	15.948784	18.512576	18.64576	17.81336	21.542512	23.506975999999998	24.239487999999998	19.444864	26.769984	22.441504	30.266064	20.543632	33.296	18.612464	34.194992	16.31504	33.495776	13.784544	31.498016	16.115264	26.337136	17.214032	26.503616	14.417168	30.565728	11.587007999999999	27.30272	9.356176	24.639039999999998	12.086447999999999	19.411568	15.615824	18.712352
mllau240540am	0.49993499999999996	13.764876999999998	2.066398	13.864863999999999	2.3663589999999997	15.198023999999998	2.599662	12.598362	6.265852	14.031509	11.965110999999998	14.198153999999999	7.998959999999999	17.231092999999998	11.098557	16.197893999999998	13.964851	17.164434999999997	16.597842	16.531184	19.430806999999998	21.66385	21.397218	17.99766	23.696918999999998	20.963941	26.963161	18.930871999999997	29.696139	17.097776999999997	30.696008999999997	15.164694999999998	29.962770999999996	12.465046	27.663069999999998	14.598101999999999	23.196983999999997	15.831274999999998	23.296971	13.064967999999999	27.163134999999997	10.365319	24.130195999999998	8.298921	21.563862999999998	11.331859999999999	17.364409	14.398128	16.697829
mllau240542af	0.26544	14.1015	1.9908000000000001	14.23422	2.18988	15.36234	2.2230600000000003	12.9402	5.939220000000001	14.33376	11.613	14.56602	7.8304800000000006	17.61858	10.916220000000001	16.52364	13.80288	17.28678	16.22502	16.7559	18.81306	22.03152	21.13566	18.18264	23.226	21.33474	26.31174	19.44348	28.66752	17.35314	29.497020000000003	15.395520000000001	28.93296	13.172460000000001	27.273960000000002	15.22962	22.79466	16.258200000000002	22.92738	13.73652	26.544	10.9494	23.85642	8.659980000000001	21.46746	11.84526	17.15406	14.69874	16.32456
mlmau290237af	1.12829	14.966434999999999	2.223395	14.93325	2.6548	16.293834999999998	2.72117	13.53948	6.10604	15.06599	11.979785	15.2651	8.561729999999999	18.616785	11.68112	17.2562	14.07044	17.98627	16.492945	17.355755	19.84463	22.665354999999998	21.2384	18.484045	23.42861	21.63662	26.548	19.745075	29.26917	17.78716	30.297905	15.563765	29.302355	13.141259999999999	27.311255	15.46421	22.864465	16.559314999999998	22.930835	14.302735	26.61437	11.316085	23.69409	9.324985	21.2384	12.444374999999999	17.422125	15.39784	16.559314999999998
mlmau290293af	0.5666610000000001	14.299857000000001	1.8999810000000001	14.199858	2.433309	15.799842	2.599974	12.666540000000001	5.9999400000000005	14.299857000000001	11.633217	14.33319	7.99992	17.933154000000002	11.566551	16.299837	14.233191000000001	17.033163000000002	16.599834	16.233171000000002	20.133132	21.366453	21.833115	17.199828	24.166425	20.099799	27.133062000000002	18.433149	29.066376	16.6665	30.399696000000002	14.599854	29.199708	11.966547	27.399726	14.33319	23.099769000000002	15.299847000000002	23.166435	13.133202	27.166395	10.099899	24.333090000000002	8.66658	21.966447000000002	11.433219000000001	17.299827	14.399856	16.566501000000002
mlmau290294am	0.8695700000000001	15.685705	2.508375	15.71915	3.01005	17.157285	3.01005	14.381350000000001	6.755890000000001	15.819485000000002	13.010105000000001	15.919820000000001	8.929815000000001	19.331210000000002	12.341205	17.959965	15.317810000000001	18.796090000000003	17.959965	18.0603	21.27102	23.4115	23.077050000000003	19.565325	25.786095000000003	23.077050000000003	28.595475	20.970015	31.806195000000002	19.163985	33.311220000000006	16.889725000000002	32.37476	14.515130000000001	30.100500000000004	16.7225	25.250975	17.692405	25.384755000000002	14.91647	29.331265000000002	12.073645	26.55533	9.966610000000001	23.612170000000003	13.076995	18.996760000000002	16.087045	17.959965
mlthu295925af	1.058432	16.174164	2.712232	16.37262	3.241448	17.728736	3.0760680000000002	14.784972	6.879808000000001	16.174164	12.403500000000001	15.942632000000001	8.698988	19.448688	12.23812	18.02642	14.685744	18.754092	17.100292	17.86104	20.01098	23.053972	22.359376	18.621788000000002	24.277784	21.83016	27.420004000000002	19.779448000000002	29.966856	17.927192	30.992212000000002	15.512644	30.066084	13.098096	28.048448	15.413416	23.880872	16.571076	23.880872	14.388060000000001	27.2877	11.642752	24.178556	9.228204	22.061692	12.635032	18.092572	15.777252	16.86876
mlthu297111af	0.9634670000000001	13.920437000000002	2.691063	13.820768000000001	3.0897390000000002	15.216134	3.1894080000000002	12.558294	7.010053000000001	13.986883	12.790855	14.053329000000002	8.837318	17.442075000000003	12.358956000000001	16.113155000000003	15.016796000000001	16.844061	17.375629	16.013486	20.365699000000003	21.462058000000003	22.724532000000004	17.60819	24.850804000000004	20.631483000000003	27.940543	18.571657000000002	30.399045	16.6115	31.528627000000004	14.319113000000002	30.565160000000002	11.927057000000001	28.804341	14.219444000000001	24.186344000000002	15.382249000000002	24.286013	13.023416000000001	28.139881000000003	9.933677000000001	24.684689000000002	8.106412	22.857424	11.196151	18.239427000000003	14.319113000000002	17.408852000000003
mlthu533419af	0.6305149999999999	15.298285	1.692435	15.298285	2.19021	16.758425	2.223395	13.80496	5.9733	15.497395	11.581565	15.663319999999999	7.69892	18.948635	11.116975	17.65442	14.00407	18.64997	16.45976	17.820345	19.77826	23.494979999999998	21.76936	19.678705	23.8932	22.665354999999998	27.045775	20.5747	29.8665	18.749525	30.961605	16.559314999999998	30.165165	14.07044	28.20725	16.45976	23.395425	17.58805	23.660905	14.46866	27.643105	11.847045	24.656455	9.656835	22.10121	12.54393	17.52168	15.961985	16.559314999999998
mlthu533423am	0.66666	15.33318	2.166645	15.33318	2.433309	16.699833	2.599974	13.866528	6.299937	15.33318	12.266544	15.33318	8.499915	18.66648	12.099879000000001	17.33316	14.699853000000001	18.166485	17.099829	17.533158	20.366463	22.699773	22.499775	18.699813000000002	24.499755	21.866448000000002	27.899721	19.866468	30.566361	17.866488	31.366353	15.566511	30.433029	12.899871000000001	28.499715000000002	15.33318	23.999760000000002	16.599834	23.899761	14.033193	27.899721	11.299887	24.499755	9.099909	22.433109	12.333210000000001	17.899821	15.33318	17.099829
mlviu321204am	1.17187	15.602611999999999	2.4441859999999997	15.703057999999999	2.8794519999999997	17.109302	2.979898	14.263331999999998	6.562472	15.836986	12.153965999999999	16.037878	8.270054	19.08474	11.7187	18.046798	14.430741999999999	18.716438	16.874928	18.08028	19.787862	23.169544	21.830264	19.218667999999997	23.973111999999997	22.466421999999998	27.086938	20.59143	29.899426	18.74992	30.870403999999997	16.640553999999998	29.999871999999996	14.39726	27.857024	16.540108	23.872666	17.410639999999997	23.939629999999998	15.133863999999999	27.488722	12.421821999999999	24.44186	10.312456	22.131601999999997	13.258871999999998	17.678496	16.171806	16.975374
mlviu321207af	0.808368	15.358991999999999	1.9198739999999999	15.493719999999998	2.2230119999999998	16.908364	2.2903759999999997	14.045393999999998	5.961714	15.796857999999999	11.148741999999999	16.066314	7.376357999999999	18.929284	10.879285999999999	18.087234	13.203344	18.895601999999997	15.763175999999998	18.323007999999998	18.356689999999997	23.577399999999997	20.343928	19.670288	22.263802	22.90376	25.76673	21.287024	28.360243999999998	19.232422	29.673841999999997	17.245184	28.663382	14.786397999999998	26.507733999999996	17.00941	22.465894	17.986188	22.398529999999997	15.493719999999998	26.305642	12.799159999999999	23.105852	10.609829999999999	20.781793999999998	13.607527999999999	16.706272	16.403133999999998	15.864221999999998
mlviu321210af	0.467698	16.336023	2.071234	16.269209	2.538932	17.638896	2.639153	14.899522	6.146888	16.302616	12.093334	16.302616	7.9508659999999995	19.576501999999998	11.892892	18.273629	14.431823999999999	19.075397	17.070977	18.206815	20.445083999999998	23.518528	22.315876	19.409467	24.353703	22.750167	27.727809999999998	20.645526	30.233335	18.674513	31.06851	16.436244	30.233335	13.897312	28.262322	16.269209	23.952818999999998	17.505268	24.119854	14.999743	27.928252	12.226962	24.420517	9.821658	22.38269	13.162358	17.906152	16.269209	17.03757
mlviu321211af	0.60066	15.049869999999999	2.06894	14.949759999999998	2.4693799999999997	16.317929999999997	2.6028599999999997	13.715069999999999	6.540519999999999	15.083239999999998	12.280159999999999	15.14998	8.242389999999999	18.58709	11.913089999999999	17.152179999999998	14.849649999999999	17.953059999999997	17.0187	17.25229	20.422439999999998	22.39127	22.424639999999997	18.48698	24.693799999999996	21.65713	27.797209999999996	19.688299999999998	30.433439999999997	17.719469999999998	31.501279999999998	15.450309999999998	30.566919999999996	12.847449999999998	28.798309999999997	15.250089999999998	23.85955	16.45141	23.926289999999998	14.015399999999998	27.897319999999997	11.11221	24.92739	8.90979	22.55812	12.280159999999999	18.0198	15.250089999999998	17.152179999999998
mlviu332462af	0.6006779999999999	11.512995	2.302599	11.613107999999999	2.602938	12.981319	2.769793	10.211526	6.140263999999999	11.613107999999999	11.246027	11.512995	7.975669	14.749982	11.312769	13.3484	13.715480999999999	14.082562	16.118192999999998	13.481883999999999	19.288438	18.187195	20.823504	14.583127	23.059361	17.219435999999998	26.062751	15.517515	28.665688999999997	13.448512999999998	29.299737999999998	11.112542999999999	28.36535	9.076912	26.563315999999997	11.212655999999999	22.759021999999998	12.614237999999999	22.759021999999998	10.111412999999999	25.895895999999997	7.541846	22.959248	5.7731829999999995	20.856875	8.476234	16.885726	11.579737	16.018079999999998
mlviu334783am	1.3606260000000001	16.062024	2.853996	16.128396	3.48453	17.621766	3.5509020000000002	14.535468	7.068618	16.062024	13.174842	16.161582	9.325266000000001	19.712484	12.975726	18.318672	15.829722	19.181508	18.318672	18.550974	21.803202	23.89392	23.960292	19.977972	25.918266	22.964712	29.03775	21.272226	31.825374	18.882834	32.35635	16.792116	31.792188	14.402724000000001	30.066516	16.559814	25.486848000000002	18.119556	25.453662	15.000072	29.236866	12.345192	26.117382	9.9558	24.159408	13.042098	18.91602	16.360698	18.2523
mlviu356803af	0.703899	12.167397	2.111697	12.100359	2.580963	13.474638	2.547444	10.659042	6.167496	12.200916	12.133878	12.301473	8.37975	15.75393	11.966283	14.379651	14.513727	15.08355	17.262285	14.547246	20.714742	19.575096	22.357173	15.820968	24.80406	18.971754	28.122441	17.061171	30.669885	15.217626	31.373784	12.837777	30.770442	10.524966000000001	28.960416	12.770739	24.167199	13.943904	24.200718	11.463498	28.323555	8.480307	24.904617000000002	6.469167	22.524768	9.318282	17.731551	12.603144	17.228766
mlviu356913af	0.7031219999999999	12.187448	2.276776	12.22093	2.8794519999999997	13.593691999999999	2.84597	10.747722	6.528989999999999	12.087002	12.053519999999999	11.852628	8.3705	15.368238	12.187448	13.895029999999998	14.665116	14.56467	17.07582	13.694137999999999	20.557948	18.58251	22.131601999999997	14.799043999999999	24.307931999999997	17.879388	27.589167999999997	16.23877	30.535583999999997	13.794583999999999	30.702993999999997	11.618253999999999	30.334691999999997	8.839248	28.593628	11.38388	24.040076	12.857088	24.073558	10.312456	27.28783	6.9307739999999995	23.973111999999997	5.424084	22.131601999999997	8.337017999999999	17.979834	11.785663999999999	16.874928
mlviu356914af	1.042499	15.233937	2.959352	15.267566	3.463787	16.579097	3.3629	13.821519	7.162977	15.032162999999999	12.341842999999999	14.964905	8.878055999999999	18.126031	12.543617	16.881757999999998	15.032162999999999	17.520709	17.352564	16.915387	20.715464	21.757963	22.262398	17.82337	24.818202	21.051754	27.945698999999998	19.034014	30.60239	17.184419	31.375857	14.561357	30.467874	12.240955999999999	28.853682	14.594986	24.280138	16.074662	24.280138	13.485229	27.743925	10.357732	24.88546	8.272734	22.262398	11.568375999999999	17.890628	14.763131	17.184419
mlviu356917af	1.17845	11.61615	2.92929	11.71716	3.367	13.06396	3.4343399999999997	10.404029999999999	6.93602	11.919179999999999	12.49157	12.154869999999999	8.31649	15.151499999999999	12.18854	14.141399999999999	14.54544	14.94948	16.700319999999998	14.34342	19.93264	19.62961	21.64981	15.622879999999999	23.93937	18.88887	27.10435	16.96968	29.76428	15.05049	30.90906	12.99662	29.999969999999998	10.60605	28.48482	12.65992	23.569	13.53534	23.63634	11.279449999999999	27.37371	8.350159999999999	24.478089999999998	6.26262	22.02018	9.25925	17.71042	12.32322	16.868669999999998
mlviu356920af	0.8333250000000001	16.433169	3.033303	16.33317	3.299967	17.66649	3.499965	14.99985	6.933264	16.266504	12.533208	16.133172000000002	8.699913	19.433139	12.166545000000001	17.99982	14.799852000000001	18.833145000000002	16.899831000000002	18.033153000000002	19.933134000000003	22.766439000000002	21.899781	18.799812	23.999760000000002	21.799782	27.166395	19.799802	29.599704000000003	18.033153000000002	30.099699	15.833175	29.499705000000002	13.399866000000001	27.66639	15.66651	23.566431	16.933164	23.533098000000003	14.833185	27.166395	12.099879000000001	24.066426	9.866568000000001	21.833115	12.933204	17.733156	16.066506	16.899831000000002
mlviu356989am	0.638286	15.520427999999999	2.35158	15.554022	2.721114	16.96497	2.956272	14.176668	6.38286	15.923556	12.866501999999999	16.158714	8.432094	19.350144	12.261809999999999	18.174354	14.714172	19.014204	17.166534	18.577482	20.49234	24.053304	22.642356	20.055618	24.960342	23.34783	28.118178	21.634536	31.108044	19.450926	31.847112	17.166534	31.376796	14.882142	29.293968	17.065752	24.657996	17.97279	24.691589999999998	15.520427999999999	28.756463999999998	12.42978	25.69941	10.41414	23.112672	13.370412	18.4767	16.528247999999998	17.401692
mlviu357781am	1.240462	15.053174	2.916762	15.019648	3.386126	16.494792	3.453178	13.74566	6.470518	15.120226	11.935256	15.220804	8.482078	18.472826	11.7341	17.031208	14.282076	17.902884	16.93063	17.26589	20.015022000000002	22.261264	21.557218	18.27167	23.568778000000002	21.523692	26.854326	19.478606	29.435828	17.735254	30.206926	15.321382	29.469354	13.041614000000001	27.49132	15.321382	23.199992	16.494792	23.267044	14.147972	26.753748	11.197684	24.004616	8.984968	21.557218	12.06936	17.299416	15.220804	16.863578
mlviu357787am	0.8361000000000001	14.88258	2.441412	14.982912	3.1102920000000003	16.487892000000002	3.310956	13.611708	6.053364	15.250464000000001	12.106728	15.584904	8.093448	18.494532	11.270628	17.424324000000002	14.04648	18.461088	16.521336	17.792208000000002	19.497852	22.942584	21.638268	19.06308	23.644908	22.039596	26.554536000000002	20.200176000000003	29.531052000000003	18.795528	30.500928000000002	16.287228000000002	29.798604	14.146812	27.858852000000002	16.186896	23.210136000000002	17.290548	23.24358	15.116688	27.089640000000003	12.307392	24.2469	10.233864	21.972708	12.942828	17.424324000000002	15.885900000000001	16.922664
mlviu358877af	0.909414	11.755017999999998	2.4251039999999997	11.856063999999998	2.9640159999999995	13.237025999999998	3.0313799999999995	10.475102	6.534307999999999	11.957109999999998	11.822382	11.957109999999998	8.218407999999998	15.257945999999999	11.519243999999999	13.978029999999999	13.978029999999999	14.516941999999998	16.16736	14.045393999999998	19.165058	18.929284	21.05125	14.954807999999998	23.442671999999998	18.053552	26.440369999999998	16.133678	29.033883999999997	14.146439999999998	29.673841999999997	11.957109999999998	29.033883999999997	9.801461999999999	27.215055999999997	11.889745999999999	22.802713999999998	13.034933999999998	22.701667999999998	10.845604	26.642462	7.91527	23.678445999999997	5.961714	21.152295999999996	9.127821999999998	17.076773999999997	11.957109999999998	16.133678
mnguu530806am	0.531552	16.478112	1.926876	16.478112	2.391984	17.939880000000002	2.225874	14.949900000000001	6.0131820000000005	16.312002	11.428368	16.27878	8.438388	20.132532	10.96326	18.404988	13.720686	18.870096	16.644222	18.105990000000002	19.60098	23.155734000000002	21.42819	18.803652	23.687286	22.09263	26.843376000000003	20.132532	29.534358	18.172434	30.497796	15.880116000000001	29.434692000000002	13.554576	27.308484	15.714006000000001	23.022846	17.076108	23.056068	14.650902	26.710488	11.660922000000001	23.454732	9.667602	21.295302	12.856914	17.142552000000002	16.013004000000002	16.478112
mnsau277708af	0.7649569999999999	14.401146999999998	2.3946479999999997	14.301369999999999	2.8602739999999995	15.731506999999999	2.926792	13.037527999999998	6.685058999999999	14.434406	12.039757999999999	14.401146999999998	8.580822	17.594011	11.740426999999999	16.429945999999997	14.268111	17.361197999999998	17.261421	16.6295	19.988659	21.651608999999997	21.684867999999998	17.62727	23.913220999999997	20.720356999999996	27.106084999999997	18.990889	29.899841	17.028608	30.997387999999997	14.700477999999999	29.933099999999996	12.172794	27.804523999999997	14.434406	23.580630999999997	15.598470999999998	23.580630999999997	13.436635999999998	27.372156999999998	10.376807999999999	24.079515999999998	8.348009	21.751385999999997	11.30806	17.760306	14.434406	17.161644
mqeiu257427af	0.46659200000000006	15.630832000000002	1.8663680000000002	15.564176000000002	2.699568	17.263904	2.732896	14.131072000000001	6.632272	15.66416	12.564656000000001	15.564176000000002	8.865248000000001	19.030288000000002	11.998080000000002	17.730496000000002	14.997600000000002	18.630352000000002	17.730496000000002	18.063776	21.596544	23.396256	23.262944	18.863648	25.862528	22.163120000000003	29.195328000000003	19.930144000000002	31.794912000000004	18.030448000000003	32.56145600000001	15.530848000000002	31.794912000000004	13.197888	29.595264000000004	15.530848000000002	25.062656000000004	16.730656000000003	25.062656000000004	14.264384000000002	28.695408000000004	11.098224000000002	25.729216	8.965232	23.196288000000003	12.398016000000002	18.796992000000003	15.66416	17.697168
mqhau257425af	1.13832	15.70212	2.87928	15.568200000000001	3.48192	17.37612	3.5823600000000004	14.095080000000001	7.4660400000000005	15.802560000000001	13.29156	15.903	9.374400000000001	19.418400000000002	13.02372	18.2466	15.802560000000001	19.21752	18.68184	18.38052	22.431600000000003	23.804280000000002	24.30648	19.51884	26.516160000000003	22.79988	30.198960000000003	20.38932	32.74344	18.581400000000002	33.480000000000004	16.036920000000002	32.8104	13.559400000000002	30.935520000000004	16.070400000000003	26.2818	17.37612	26.382240000000003	14.764680000000002	30.132	11.45016	26.683560000000003	9.40788	24.273000000000003	12.65544	19.78668	16.10388	18.98316
mqhau257426am	0.967701	17.051559	2.135616	16.984821	3.069948	18.419688	2.8697340000000002	15.249633000000001	6.974121	16.551024	12.68022	16.217334	9.643641	19.887924	12.513375000000002	18.286212000000003	15.316371000000002	19.253913	18.252843000000002	18.085998	22.02354	23.758728	23.658621000000004	19.087068000000002	26.494986	22.423968000000002	29.631672000000002	20.35509	32.234454	18.186105	33.168786000000004	15.783537	32.167716000000006	13.414338	30.065469000000004	15.850275000000002	25.493916000000002	17.051559	25.527285000000003	14.715729000000001	29.264613000000004	11.312091	26.261403	9.276582000000001	23.658621000000004	12.613482000000001	18.986961	15.950382000000001	18.119367
mrbiu282127af	1.00221	15.601068999999999	2.371897	15.634476	3.106851	17.238012	3.1402579999999998	13.930719	7.449761	15.667883	13.563241999999999	15.601068999999999	9.721437	19.509688	13.262579	18.073187	16.03536	18.774734	18.941769	18.03978	22.683353	23.71897	24.955029	19.142211	27.727809999999998	22.549725	31.40258	20.144421	34.175361	17.972966	34.910315	15.534255	34.242174999999996	13.095544	31.937092	15.534255	27.126483999999998	17.004163	27.026263	13.930719	31.369173	10.823868	27.594182	8.485377999999999	24.821400999999998	11.792671	19.977386	15.500848	18.975176
mrbiu282128am	0.467698	16.235802	2.071234	16.168988	3.040037	18.006373	2.906409	14.164568	7.68361	16.03536	14.197975	15.968546	10.189135	20.244642	14.097754	18.37385	17.171198	19.309245999999998	20.244642	18.273629	24.353703	24.253481999999998	26.692193	19.37606	29.364753	22.71676	33.239965	20.545305	36.313409	18.073187	36.914735	15.534255	36.246595	12.895102	34.008326	15.467440999999999	28.863647999999998	17.104384	28.796834	14.197975	33.106336999999996	10.556612	29.364753	8.68582	26.525158	11.659043	21.013003	15.901731999999999	19.977386
mrbiu282129am	0.599958	15.532246	2.066522	15.498915	2.733142	17.165465	2.799804	13.799033999999999	7.399482	15.598908	13.699041	15.465584	9.632659	19.231987	13.599048	17.932078	16.432183	18.632029	19.498635	17.798754	23.498355	23.898327	25.098243	19.465304	28.531336	22.265107999999998	31.697781	20.198586	34.830895	17.298789	35.630839	15.298929	34.864226	12.799104	32.564386999999996	15.232267	27.631399	16.932147999999998	27.598067999999998	13.965689	31.897766999999998	10.432603	28.264688	8.399412	25.264898	11.699181	20.465234	15.498915	19.365311
mrbiu282130am	0.868582	15.434034	2.238269	15.300405999999999	2.939816	16.970755999999998	3.073444	13.863904999999999	6.915249	15.467440999999999	12.861695	15.500848	9.353959999999999	19.242432	12.527625	17.739117	15.333813	18.641106	17.939559	18.073187	22.750167	23.084236999999998	23.71897	18.808141	26.124274	22.249062	29.565195	20.211235	32.371383	17.972966	33.239965	15.634476	32.40479	13.195765	30.099707	15.500848	25.72339	16.770314	25.790204	14.298195999999999	29.665416	10.957495999999999	26.124274	8.953076	23.785784	12.293776	19.04199	15.768104	18.140000999999998
mrbiu282340af	1.00332	14.748804	2.207304	14.782248000000001	2.708964	16.521336	2.84274	12.809052000000001	7.123572	14.916024	13.411044	15.116688	9.397764	18.795528	13.243824	17.457768	15.919344	18.3942	18.828972	17.72532	22.440924000000003	23.745240000000003	24.514452000000002	18.795528	27.156528	22.541256	30.166488	20.534616	33.377112000000004	18.05976	34.112880000000004	15.919344	33.577776	13.678596	31.169808	15.785568000000001	26.454204	16.989552	26.554536000000002	14.347476	30.367152	10.8693	27.42408	8.86266	24.815448	12.474612	19.665072000000002	15.55146	18.962748
mrenu538392af	1.032176	16.548112	2.4972	16.414928	3.429488	18.279504	3.396192	14.750128	7.757968	16.514816	14.583648	16.448224	10.255168	20.31056	14.450464	18.81224	17.214032	19.578048	19.9776	18.878832	23.873231999999998	24.605743999999998	26.270544	19.81112	28.767744	23.273903999999998	32.563488	21.043072	35.62672	18.679056	36.45912	16.31504	35.526832	13.717952	33.096224	16.081968	27.935344	17.64688	28.201712	14.916608	32.197232	11.387232	28.867632	9.48936	26.004176	12.719071999999999	21.109664	16.514816	20.010896
mngau277467am	0.7675099999999999	15.917489999999999	2.7029699999999997	15.984229999999998	3.2702599999999995	17.58599	3.23689	14.282359999999999	7.374769999999999	15.950859999999999	13.347999999999999	15.850749999999998	9.81078	19.55482	13.48148	18.15328	15.850749999999998	18.854049999999997	18.65383	18.353499999999997	22.357899999999997	23.325629999999997	24.25999	19.087639999999997	26.62926	22.15768	30.099739999999997	20.088739999999998	32.86944999999999	18.0198	33.83718	15.683899999999998	32.80271	12.94756	30.86725	15.483679999999998	26.095339999999997	16.95196	26.095339999999997	14.315729999999999	29.932889999999997	11.145579999999999	26.729369999999996	9.07664	24.126509999999996	12.346899999999998	19.488079999999997	15.71727	18.620459999999998
mngau277468am	1.1320299999999999	15.681944999999999	2.59701	15.681944999999999	3.19632	17.146925	3.229615	14.083784999999999	7.3248999999999995	15.748534999999999	13.351294999999999	15.815124999999998	9.522369999999999	19.377689999999998	12.98505	18.145775	15.615355	18.745085	18.412135	18.212365	21.908109999999997	23.472974999999998	24.338645	18.944855	26.902359999999998	22.274355	30.198565	20.210065	33.028639999999996	18.412135	33.82772	16.014895	33.09523	13.318	31.030939999999998	15.748534999999999	26.16987	16.947155	26.30305	14.383439999999998	29.9655	11.220415	26.802474999999998	9.289304999999999	24.272054999999998	12.38574	19.3111	15.78183	18.412135
mngau277473am	0.534512	15.467440999999999	2.3050829999999998	15.567662	2.806188	17.03757	2.906409	14.064347	6.848435	15.601068999999999	13.02873	15.70129	9.253739	18.841548	12.661253	17.939559	15.266999	18.574292	18.140000999999998	18.106594	21.514108	23.117644	23.251272	18.941769	26.090867	22.148841	29.030683	20.077607	31.870278	18.03978	32.872488	15.868325	31.836871	13.429613999999999	29.765636999999998	15.70129	25.255692	16.7035	25.522948	14.632266	28.796834	11.191345	25.623169	9.454181	23.318086	12.694659999999999	18.941769	15.734696999999999	18.173408
mngau278365af	0.835175	15.901731999999999	2.505525	15.901731999999999	2.973223	17.438454	3.040037	14.398417	7.182505	15.935139	13.095544	16.001953	9.053297	19.609909	12.794881	18.140000999999998	15.434034	18.874955	18.140000999999998	18.607699	21.413887	23.852598	23.652155999999998	19.142211	25.923832	22.215654999999998	28.930462	20.244642	31.937092	18.507478	32.438197	16.068767	31.903685	13.563241999999999	29.932672	15.968546	25.355913	17.204605	25.389319999999998	14.832708	29.164310999999998	11.625636	26.124274	9.68803	23.685563	12.895102	18.607699	16.068767	18.106594
mngau278375af	0.8970210000000001	15.548364000000001	2.259164	15.415472000000001	2.890401	17.043399	2.857178	13.687876000000001	6.943607	15.315803	12.990193000000001	15.182911	9.169548	18.870664	13.089862	17.508521000000002	15.415472000000001	18.106535	18.206204	17.641413	21.59495	22.790978000000003	23.621553000000002	17.940420000000003	26.080055	21.59495	29.634916000000004	19.468678	32.193087000000006	17.574967	33.189777	14.95035	32.359202	12.358956000000001	30.432268	14.850681000000002	25.648156	16.27927	25.847494	13.687876000000001	30.100038	10.398799	26.080055	8.538311	23.588330000000003	11.694496000000001	19.169671	15.149688000000001	18.206204
mngau278938af	1.1692449999999999	14.665673	2.67256	14.69908	3.273886	16.302616	3.307293	13.095544	7.182505	14.799301	13.229172	14.765894	9.053297	18.006373	12.627846	16.837128	15.066557	17.70571	17.805931	17.03757	20.979596	22.015213	22.883795	17.906152	25.05525	21.180038	28.462764	19.309245999999998	31.268952	17.638896	32.037313	15.333813	31.40258	12.895102	29.331346	15.166777999999999	25.05525	16.135581	25.088656999999998	14.03094	28.830241	10.890682	25.556355	8.919668999999999	23.217865	12.093334	18.674513	14.832708	17.906152
mrkwu276635af	0.870532	14.866007999999999	2.544632	14.765562	3.214272	16.305733999999998	3.281236	13.124944	7.031219999999999	14.899489999999998	12.991015999999998	14.899489999999998	9.274514	18.381618	12.287894	16.874928	14.899489999999998	17.611532	17.812424	16.941892	21.194105999999998	22.198566	23.26999	17.812424	25.379355999999998	21.160624	28.894965999999997	19.218667999999997	31.673972	17.008855999999998	32.243165999999995	14.665116	31.673972	12.421821999999999	29.665052	14.73208	25.312392	15.770021999999999	25.245427999999997	13.794583999999999	28.79452	10.613793999999999	25.412837999999997	8.53791	23.169544	11.685217999999999	18.850365999999998	14.932972	17.778941999999997
mrmau306274am	0.8333250000000001	14.866518000000001	2.199978	14.766519	2.866638	16.633167	3.133302	13.033203	7.33326	15.099849	13.933194	15.299847000000002	9.633237000000001	19.033143000000003	13.899861000000001	17.833155	16.533168	18.766479	19.399806	18.233151	23.066436	24.133092	26.133072000000002	19.366473	28.199718	23.099769000000002	31.966347000000003	21.066456000000002	34.899651	18.66648	35.466312	16.099839	35.099649	13.599864	32.933004000000004	15.99984	27.799722000000003	17.33316	27.933054000000002	14.466522000000001	32.299677	11.033223000000001	28.733046	8.566581000000001	26.399736	12.199878	20.866458	15.599844000000001	19.33314
mrmau308268am	0.7649569999999999	15.365657999999998	1.9290219999999998	15.332398999999999	2.6939789999999997	17.028608	2.7604969999999995	13.536413	7.416757	15.432175999999998	14.002038999999998	15.398916999999999	9.911181999999998	19.090666	14.201592999999999	17.926600999999998	16.895571999999998	18.791334999999997	19.922141	18.026377999999998	23.680407999999996	23.680407999999996	26.640458999999996	19.290219999999998	29.134883999999996	22.516343	32.726856	20.587321	35.786683999999994	18.259190999999998	36.019496999999994	15.798024999999999	35.853201999999996	13.203822999999998	33.624849	15.598470999999998	28.403185999999998	16.895571999999998	28.569480999999996	14.234851999999998	32.726856	11.075247	29.234660999999996	8.813635	26.6072	12.272571	21.119464999999998	15.531952999999998	19.789105
mrrlu282246af	0.6999930000000001	16.233171000000002	2.166645	15.966507	2.833305	17.66649	2.866638	14.366523	7.199928	15.933174000000001	13.199868	15.866508000000001	9.299907000000001	19.566471	13.199868	18.299817	15.933174000000001	19.199808	18.633147	18.33315	22.166445	23.999760000000002	24.366423	19.133142	27.033063000000002	22.533108000000002	30.33303	20.399796000000002	33.199668	18.199818	34.066326000000004	15.766509000000001	33.099669	13.066536000000001	31.033023	15.633177	26.433069	16.933164	26.399736	14.466522000000001	30.466362	11.033223000000001	27.266394000000002	9.133242000000001	24.499755	12.166545000000001	19.366473	15.933174000000001	18.533148
mrrlu282247am	0.43379700000000004	14.582253000000001	1.935402	14.648991	2.5026750000000004	16.284072000000002	2.5360440000000004	12.980541	6.773907	14.615622000000002	12.880434000000001	14.482146000000002	9.042999	18.219474	12.646851000000002	17.051559	15.516585000000001	17.618832	18.152736	16.851345000000002	21.723219	22.524075000000003	23.958942	18.286212000000003	26.161296000000004	21.422898000000004	30.132207	19.587603	32.835096	16.918083000000003	33.569214	14.749098000000002	32.768358000000006	12.379899000000002	30.666111000000004	14.582253000000001	26.027820000000002	15.950382000000001	26.061189000000002	13.214124000000002	30.065469000000004	10.210914	26.561724	7.841715000000001	23.992311	10.978401000000002	18.986961	14.482146000000002	18.252843000000002
mrrru282840am	0.7031219999999999	15.40172	2.109366	15.267791999999998	2.7455239999999996	17.142784	2.9464159999999997	13.325835999999999	7.499967999999999	15.234309999999999	13.694137999999999	15.435201999999999	9.776743999999999	19.285632	13.761102	18.046798	16.707518	18.783402	19.687416	18.08028	23.4374	24.408378	25.948549999999997	19.787862	28.392736	22.968652	32.14272	21.060177999999997	35.423956	18.783402	35.99315	16.439662	35.524401999999995	13.928512	33.314589999999995	16.171806	27.923987999999998	17.511086	28.258808	14.497705999999999	32.444058	11.55129	29.062375999999997	9.04014	26.383816	12.55575	20.457501999999998	15.602611999999999	19.888308
mrrru282844am	0.632605	15.615355	1.6314549999999999	15.748534999999999	2.230765	17.51317	2.430535	13.850719999999999	6.892065	15.815124999999998	13.184819999999998	16.048189999999998	9.289304999999999	19.77723	12.98505	18.445429999999998	15.78183	19.211215	18.578609999999998	18.445429999999998	21.675044999999997	24.57171	24.43853	20.010295	27.068835	23.206615	30.49822	21.24221	33.528065	19.11133	34.526914999999995	16.813975	34.02749	14.316849999999999	31.596954999999998	16.514319999999998	26.636	17.746235	26.76918	15.049339999999999	30.897759999999998	11.9862	27.501669999999997	9.72214	24.90466	12.951754999999999	19.477574999999998	16.24796	18.811674999999997
mrrru282854am	1.3043550000000002	15.451590000000001	2.240815	15.51848	3.01005	17.224175000000002	3.01005	13.612115000000001	7.324455	15.51848	13.478335000000001	15.618815000000001	9.832830000000001	19.565325	13.612115000000001	18.0603	16.622165000000003	18.729200000000002	19.565325	18.026855	23.378055000000003	23.913175000000003	25.752650000000003	19.26432	28.495140000000003	22.374705000000002	31.806195000000002	20.234225000000002	34.983470000000004	17.792740000000002	35.652370000000005	15.284365000000001	34.91658	12.575320000000001	32.742655	15.150585000000001	27.993465	16.85628	28.127245000000002	14.0469	31.538635000000003	10.602065000000001	28.562030000000004	8.662255	25.518535000000004	11.806085000000001	20.20078	15.685705	19.598770000000002
ncgru271506af	1.1012099999999998	15.950859999999999	3.0700399999999997	15.984229999999998	3.6706999999999996	17.552619999999997	3.60396	14.282359999999999	8.008799999999999	15.950859999999999	14.015399999999998	15.817379999999998	10.3447	19.521449999999998	14.04877	18.186649999999997	17.0187	19.22112	20.088739999999998	18.286759999999997	23.492479999999997	23.759439999999998	26.195449999999997	19.12101	28.564719999999998	22.691599999999998	32.10194	20.3557	34.90501999999999	18.15328	35.539049999999996	15.750639999999999	34.73817	13.081039999999998	32.90282	15.683899999999998	27.730469999999997	16.885219999999997	27.797209999999996	14.482579999999999	31.901719999999997	11.212319999999998	28.698199999999996	8.87642	26.095339999999997	12.513749999999998	20.889619999999997	15.71727	20.055369999999996
ncgru271508am	1.1012099999999998	15.049869999999999	2.3358999999999996	14.916389999999998	3.0700399999999997	16.751739999999998	3.0700399999999997	13.214519999999998	7.641729999999999	15.049869999999999	13.815179999999998	15.183349999999999	9.543819999999998	18.620459999999998	13.781809999999998	17.58599	16.71837	18.453609999999998	19.654929999999997	17.719469999999998	22.925189999999997	23.559219999999996	25.227719999999998	18.98753	27.563619999999997	22.591489999999997	31.100839999999998	20.489179999999998	34.070769999999996	18.15328	35.07187	15.817379999999998	34.17088	13.214519999999998	31.801609999999997	15.550419999999999	27.096439999999998	16.685	27.12981	14.082139999999999	31.301059999999996	10.6784	28.09754	8.27576	25.528049999999997	11.946459999999998	20.555919999999997	15.250089999999998	19.72167
ncgru271510af	0.832375	14.882864999999999	2.1641749999999997	14.91616	2.79678	16.481025	2.8633699999999997	13.38459	7.358194999999999	14.91616	13.584359999999998	15.115929999999999	9.056239999999999	18.51202	12.91846	17.313399999999998	15.948305	18.345544999999998	18.77838	17.646349999999998	21.541864999999998	23.206615	24.172169999999998	18.77838	26.669294999999998	22.17447	29.998794999999998	20.276654999999998	32.995345	17.91271	33.82772	15.681944999999999	33.128524999999996	13.151525	30.931054999999997	15.38229	26.402935	16.6475	26.469524999999997	14.083784999999999	30.231859999999998	10.820875	27.135424999999998	8.756585	24.37194	11.819725	19.91041	15.38229	18.84497
ncgru271512af	0.5986440000000001	16.030356	1.9954800000000001	16.063614	2.5941240000000003	17.693256	2.6938980000000003	14.400714	6.585084	16.229904	12.571524000000002	16.396194	8.48079	19.755252000000002	12.338718000000002	18.690996000000002	15.032616	19.389414000000002	17.726514	18.790770000000002	20.553444000000002	24.245082000000004	22.981278000000003	19.921542000000002	25.309338000000004	23.347116000000003	28.701654	21.218604000000003	31.395552000000002	19.289640000000002	32.160486000000006	17.061354	31.462068000000002	14.500488	29.26704	16.728774	24.876984000000004	17.859546	24.976758000000004	15.365196000000001	28.76817	12.272202000000002	25.708434	10.243464000000001	23.347116000000003	13.46949	18.757512000000002	16.529226	17.892804
ncgru276745am	0.533328	15.66651	2.199978	15.733176	2.7999720000000003	17.233161	2.933304	14.199858	7.0665960000000005	15.766509000000001	13.366533	15.933174000000001	9.299907000000001	19.366473	13.133202	18.199818	15.766509000000001	19.133142	18.866478	18.499815	21.733116000000003	23.966427	24.466422	19.733136000000002	26.666400000000003	22.966437000000003	30.233031	20.966457000000002	33.166335000000004	18.99981	33.899661	16.566501000000002	33.166335000000004	13.833195	31.133022	16.266504	26.633067	17.433159	26.699733000000002	14.966517000000001	30.466362	11.866548	27.033063000000002	9.66657	24.466422	12.866538	19.866468	16.166505	18.866478
ncgru276754am	0.7640830000000001	15.181997	2.292249	15.28166	2.98989	16.843047	3.089553	13.720273	6.9764100000000004	15.181997	12.62398	15.348102	8.63746	18.736644000000002	12.29177	17.673572	15.148776	18.504097	18.072224	17.773235	20.995672	23.553689000000002	23.354363	19.102075	25.746275	22.324512	29.400585	20.430915	31.991823	18.437655	32.855569	15.94608	32.124707	13.2884	29.8989	15.680312	25.281181	16.809826	25.513728	14.28503	29.56669	11.228698	26.277811	8.836786	23.58691	12.092444	19.135296	15.447765	17.972561
phbau575115a0	1.064288	15.099585999999999	2.427907	14.999808999999999	2.827015	16.496464	2.8935329999999997	13.370117999999998	7.084166999999999	15.033067999999998	13.403376999999999	15.033067999999998	9.578591999999999	18.724816999999998	13.137305	17.261421	15.897801999999999	18.059637	19.024147999999997	17.560751999999997	22.383307	23.048486999999998	24.412105999999998	18.62504	26.374387	21.851163	30.232431	19.955399999999997	33.49181299999999	17.893341999999997	34.356547	15.498693999999999	33.558330999999995	13.070787	31.196941999999996	15.332398999999999	26.341127999999998	16.596241	26.374387	14.068556999999998	30.265689999999996	10.709397999999998	27.305638999999996	8.31475	24.611659999999997	11.640649999999999	19.323479	15.265880999999998	18.691557999999997
phbuu478089am	0.464086	15.944669	1.98894	15.91152	2.353579	17.336927	2.32043	14.320367999999998	6.497204	15.878371	12.894960999999999	15.778923999999998	8.751336	19.425314	12.696067	18.033056	15.314837999999998	18.696036	18.099353999999998	17.966758	21.414254	23.171151	23.999875999999997	18.629738	26.419753	22.176681	29.635205999999997	20.121443	32.618615999999996	18.132503	33.646235	15.712625999999998	32.287126	12.994408	30.364483999999997	15.513732	25.624177	16.806542999999998	25.723623999999997	14.751304999999999	29.303715999999998	11.171213	26.287156999999997	9.115974999999999	23.999875999999997	12.464023999999998	18.994377	15.745774999999998	17.999907
phbuu478090af	1.158955	16.523387	2.7152659999999997	16.424048	3.1457349999999997	18.046584999999997	3.1126219999999996	14.867736999999998	7.152407999999999	16.523387	13.443877999999998	16.655838999999997	9.470317999999999	20.099590999999997	13.079634999999998	18.841296999999997	16.026691999999997	19.602895999999998	18.741957999999997	19.039975	21.953919	24.338054999999997	24.304941999999997	20.000252	27.119546999999997	23.1791	30.232168999999995	21.324772	32.914322	19.20554	34.172616	16.953856	33.113	14.337928999999999	30.894428999999995	16.821403999999998	26.357947999999997	17.947246	26.258608999999996	15.430657999999998	29.867925999999997	12.218696999999999	27.152659999999997	10.198803999999999	24.238715999999997	12.880956999999999	19.669121999999998	16.622725999999997	18.874409999999997
phbuu478092am	1.026503	16.092917999999997	3.0132829999999995	16.026691999999997	3.4437519999999995	17.549889999999998	3.344413	14.337928999999999	7.483537999999999	15.894239999999998	14.106137999999998	15.695561999999999	10.198803999999999	19.768461	13.973685999999999	18.112810999999997	16.953856	18.609506	19.503556999999997	17.847907	22.483727	23.477116999999996	25.298332	18.940635999999998	28.013597999999998	22.020145	31.457349999999998	19.967139	34.172616	17.715455	34.867988999999994	15.430657999999998	34.271955	12.847843999999998	32.285174999999995	15.132640999999998	27.218885999999998	16.622725999999997	27.251998999999998	14.106137999999998	30.993767999999996	10.993516	27.748693999999997	8.741831999999999	25.232105999999998	11.523323999999999	20.298268999999998	15.563109999999998	19.20554
phbuu478094af	0.931252	16.263651	2.128576	16.230392	2.3946479999999997	17.560751999999997	2.361389	14.700477999999999	6.4189869999999996	16.097355999999998	12.305829999999998	15.931060999999998	8.97993	19.622809999999998	12.671679	18.059637	15.066327	18.824593999999998	17.594011	18.026377999999998	20.886651999999998	23.480853999999997	23.314559	19.323479	25.576171	22.350047999999997	28.968588999999998	20.321248999999998	31.762344999999996	18.29245	32.793374	15.731506999999999	31.729086	13.237082	29.766804999999998	15.731506999999999	24.977508999999998	16.96209	25.110545	14.600700999999999	28.602739999999997	11.574131999999999	25.675947999999998	9.212743	23.281299999999998	12.405606999999998	18.857853	15.897801999999999	17.494234
phbuu478097am	0.599994	16.533168	2.0999790000000003	16.466502000000002	2.499975	17.766489	2.4666420000000002	15.133182000000001	6.266604	16.433169	11.966547	16.299837	8.299917	20.166465000000002	11.766549000000001	18.533148	14.499855	19.266474000000002	17.266494	18.433149	20.33313	23.666430000000002	22.099779	19.733136000000002	24.699753	22.566441	27.699723000000002	20.533128	30.399696000000002	18.533148	31.633017000000002	16.033173	30.433029	13.533198	28.433049	16.033173	23.966427	17.233161	23.966427	14.933184	27.566391000000003	12.033213	24.499755	9.633237000000001	21.99978	12.766539	18.066486	16.199838	17.266494
phbuu478104am	1.6648	17.180736	3.229712	17.114144	3.595968	18.512576	3.629264	15.449344	7.65808	17.14744	14.117504	17.014256	9.922208	20.410448	13.784544	19.111904	16.381632	19.844416	19.078608	19.1452	22.874352	24.539151999999998	24.705631999999998	20.410448	27.402608	23.307199999999998	30.332656	21.242848	33.495776	18.81224	34.594544	16.747888	33.096224	13.851136	30.998576	16.514816	26.47032	17.879952	26.437024	15.582528	29.899808	12.286223999999999	27.102944	10.022096	24.572447999999998	13.218512	20.243968	16.81448	19.078608
phcuu478106am	0.33186	15.59742	1.559742	15.59742	1.924788	16.958046	2.123904	14.037678	6.039852	15.497862	11.847402	15.398304	8.097384	19.048764	11.78103	17.688138	14.535468	18.285486	17.157162	17.58858	20.177088	22.798782	22.168248	18.75009	24.856314	21.90276	27.743496	19.679298	30.564306000000002	17.522208	31.5267	15.365118	30.663864	12.94254	28.573146	15.232374	23.960292	16.460256	23.960292	13.971306	27.71031	11.150496	24.856314	8.694732	22.201434	11.980146	17.953626	15.43149	17.024418
phcuu478107af	0.599994	14.833185	2.166645	14.799852000000001	2.699973	16.266504	2.6333070000000003	13.199868	6.666600000000001	14.833185	12.466542	14.933184	8.66658	18.399816	12.566541	17.33316	15.133182000000001	17.966487	18.099819	17.466492000000002	21.133122	22.66644	23.499765	18.366483000000002	26.066406	21.599784	29.099709	19.799802	31.99968	17.833155	33.233001	15.433179	32.299677	12.966537	30.266364000000003	15.33318	25.366413	16.566501000000002	25.633077	14.199858	29.399706000000002	11.133222	26.333070000000003	8.833245	23.599764	11.699883	19.099809	15.166515	17.99982
phcuu478109am	1.463396	15.864543	2.926792	15.897801999999999	3.425677	17.560751999999997	3.425677	14.168333999999998	7.616311	15.798024999999999	14.068556999999998	15.764765999999998	10.110736	19.622809999999998	14.234851999999998	18.126154999999997	17.028608	18.791334999999997	19.722586999999997	17.993119	23.680407999999996	23.547372	25.808984	19.157183999999997	28.669257999999996	22.217011999999997	31.928639999999998	20.088435999999998	34.788914	17.793564999999997	35.420835	15.232622	34.722395999999996	12.771455999999999	32.793374	15.398916999999999	27.871041999999996	16.862312999999997	27.738006	14.035298	31.695826999999998	10.842433999999999	28.536222	8.614080999999999	25.709207	11.973239999999999	20.620579999999997	15.598470999999998	19.689328
phcuu478110af	0.795576	15.149092999999999	2.453026	15.347987	2.784516	16.5745	2.7513669999999997	13.856281999999998	6.894991999999999	15.314837999999998	12.861811999999999	15.049646	8.817634	18.298247999999997	12.729216	17.303777999999998	15.182241999999999	18.132503	17.834162	17.370075999999997	20.386635	22.276128	22.54132	18.298247999999997	24.596557999999998	21.414254	27.977756	19.723654999999997	30.729122999999998	17.502672	31.82304	15.149092999999999	30.928016999999997	12.795513999999999	28.773332	15.115943999999999	24.19877	16.044116	24.430812999999997	13.92258	28.077202999999997	10.906020999999999	25.126942	8.651888999999999	22.673916	11.734746	18.397695	15.049646	17.834162
phdiu462209am	0.9666570000000001	14.866518000000001	2.9999700000000002	14.799852000000001	3.466632	16.699833	3.5332980000000003	13.099869	8.166585	15.033183000000001	14.466522000000001	15.133182000000001	10.133232	18.99981	14.633187000000001	17.833155	17.166495	18.399816	19.833135000000002	17.933154000000002	23.533098000000003	23.399766	26.866398	19.266474000000002	29.66637	22.466442	32.533008	20.499795000000002	35.66631	18.266484000000002	36.732966000000005	15.866508000000001	36.132972	13.266534	33.899661	15.66651	28.366383000000003	17.066496	28.433049	13.933194	32.899671000000005	10.833225	30.166365000000003	8.599914	27.033063000000002	11.766549000000001	20.99979	15.33318	20.066466000000002
phdiu462218am	0.958131	15.495291	2.610081	15.594408	3.336939	17.081163	3.336939	13.909419	7.26858	15.495291	13.579029	15.528329999999999	9.779544	19.327815	13.479911999999999	17.708904	16.123032	18.501839999999998	19.030464	17.940177	22.829949	23.325533999999998	24.977484	19.195659	27.554526	22.400441999999998	30.660192	20.616336	33.69978	18.105372	34.591833	15.891758999999999	33.600663	13.182561	31.816557	15.363135	26.860706999999998	16.585577999999998	26.926785	14.305887	30.72627	10.968948	27.917955	8.821413	24.911406	12.026195999999999	20.021634	15.561369	18.964386
phdiu462221af	1.194696	13.705818	2.953554	13.739004	3.384972	15.199188	3.3186	12.11289	7.732338	13.539888	13.805376	13.506702	9.358452	17.621766	13.805376	15.829722	16.42707	16.493442	19.181508	15.92928	22.300992	21.371784	24.690384	17.024418	27.345264	20.24346	30.663864	18.08637	33.418302	15.92928	34.048836	13.373958	33.418302	11.150496	31.593072	13.573074	26.781102	14.568654	26.747916	12.179262	30.69705	9.092964	27.54438	6.703572	24.690384	9.922614	19.977972	13.340772	19.314252
phdiu462223af	1.431728	15.216272	3.1631199999999997	15.349456	3.795744	16.714592	3.66256	13.717952	7.724672	15.282864	13.551472	15.14968	9.48936	18.878832	13.684656	17.546992	16.015376	18.113024	18.912128	17.513696	22.075248	22.907648	24.605743999999998	18.97872	27.13624	22.14184	30.399248	20.243968	33.029632	17.846656	33.862032	15.64912	33.162816	13.3184	31.165056	15.416048	26.836576	16.681296	26.836576	14.250688	30.46584	11.087568	27.402608	8.723552	24.672335999999998	11.753487999999999	19.777824	15.249568	18.945424
phluu143064am	1.8039779999999999	15.634476	3.541142	15.734696999999999	3.908619	16.970755999999998	4.075654	14.398417	7.717017	15.734696999999999	13.930719	15.901731999999999	9.921879	19.275839	13.763684	18.006373	16.168988	18.707919999999998	18.607699	18.106594	22.315876	23.451714	23.886005	19.37606	26.324716	22.516318	29.464973999999998	20.879375	32.505010999999996	18.941769	33.574035	16.402836999999998	32.605232	13.997532999999999	30.433777	16.235802	25.656576	17.271418999999998	25.790204	15.066557	29.732229999999998	12.260368999999999	26.658786	9.921879	24.286889	13.128950999999999	19.643316	15.968546	18.808141
phluu145780af	1.33628	14.565452	2.7727809999999997	14.565452	3.207072	15.901731999999999	3.273886	13.229172	6.948656	14.632266	12.527625	14.69908	9.01989	18.140000999999998	12.260368999999999	16.770314	14.832708	17.739117	17.271418999999998	17.004163	20.144421	22.148841	22.516318	17.839337999999998	24.888215	20.845968	27.861438	19.275839	30.500591	17.104384	31.703243	14.932929	30.634218999999998	12.594439	28.696613	14.765894	24.320296	15.868325	24.320296	13.596649	27.928252	10.623426	25.122063999999998	8.719227	22.71676	11.826077999999999	18.273629	14.832708	17.405047
phluu145781af	0.5660149999999999	15.64865	2.1641749999999997	15.615355	2.59701	16.813975	2.53042	14.283555	6.05969	15.482175	11.753134999999999	15.448879999999999	7.990799999999999	19.011445	11.287004999999999	17.413285	13.850719999999999	18.278955	16.44773	17.613055	19.24451	22.241059999999997	21.04244	18.611905	23.206615	21.275505	26.43623	19.477574999999998	28.999944999999997	17.313399999999998	29.932205	15.24911	28.90006	13.118229999999999	27.002245	15.149225	22.77378	16.38114	22.740485	14.150374999999999	26.269755	11.453479999999999	23.17332	9.25601	21.04244	11.9862	17.080334999999998	15.348994999999999	16.347845
phluu145782af	0.431418	15.696978	1.758858	15.730164	2.057532	17.057604	2.123904	14.369538	6.039852	15.76335	11.28324	15.829722	7.732338	19.24788	11.11731	17.986812	13.639446	18.650532000000002	16.194768	18.019998	18.75009	23.130642	21.338598	19.24788	23.528874000000002	22.002318	26.71473	20.309832	29.170494	18.219114	29.933772	16.028838	29.469168	13.805376	27.37845	15.76335	23.06427	16.891674000000002	23.031084	14.701398	26.482428	11.6151	23.362944	9.823056	21.205854	12.643866000000001	17.223534	15.796536	16.161582
phluu145804am	0.49884	13.934264	2.061872	14.067288	2.394432	15.29776	2.527456	12.570768000000001	6.451664	14.034032	12.471	14.1338	8.646560000000001	17.492656	12.604024	16.395208	15.064968	17.160096	17.658936	16.328696	21.250584	21.583144	23.179432000000002	17.758704	25.839912	20.718488	28.965976	19.1222	32.125296	17.226608	32.790416	14.63264	32.158552	12.105184	29.863888	14.433104	25.141536000000002	15.530552	25.208048	13.13612	29.232024	10.176336000000001	26.039448	7.98144	23.412224000000002	11.14076	18.656616	14.200312	17.758704
phluu145807am	1.2346899999999998	15.216719999999999	2.7029699999999997	15.316829999999998	3.0033	16.71837	3.1701499999999996	13.84855	6.974329999999999	15.416939999999999	13.081039999999998	15.550419999999999	9.176749999999998	19.087639999999997	13.181149999999999	17.786209999999997	15.550419999999999	18.620459999999998	18.053169999999998	17.719469999999998	21.290059999999997	23.05867	23.092039999999997	18.954159999999998	25.394569999999998	21.92409	28.798309999999997	20.088739999999998	31.701499999999996	18.32013	32.43564	15.784009999999999	31.868349999999996	13.31463	29.73267	15.683899999999998	25.194349999999996	16.85185	25.16098	14.41584	28.931789999999996	11.546019999999999	25.795009999999998	9.61056	23.358999999999998	12.280159999999999	18.920789999999997	15.617159999999998	18.186649999999997
phluu145812am	0.466144	15.64912	1.897872	15.48264	2.297424	16.781184	2.33072	13.98432	6.326239999999999	15.249568	12.485999999999999	15.083088	8.82344	18.778944	12.386111999999999	17.347216	15.016496	17.946544	17.546992	17.080848	20.743408	22.108544	22.64128	18.246208	25.171775999999998	21.076368	28.434784	19.111904	31.29824	16.914368	31.997456	14.583648	31.13176	12.219631999999999	29.167296	14.383872	24.672335999999998	15.98208	24.505855999999998	13.418288	28.201712	10.32176	24.971999999999998	8.290704	22.441504	11.187456	18.412688	14.750128	17.380512
phluu145813am	0.9731529999999999	13.724813	2.3489899999999997	13.75837	2.7516739999999995	15.033535999999998	2.8523449999999997	12.449646999999999	6.677842999999999	13.859040999999998	12.483203999999999	14.026825999999998	8.691263	17.550310999999997	12.583874999999999	16.476487	15.100649999999998	17.214740999999997	17.684538999999997	16.543601	20.805339999999998	21.81205	22.818759999999997	17.751652999999997	25.100635999999998	20.704669	28.254993999999996	18.859033999999998	30.905996999999996	16.778499999999998	32.046935	14.362395999999999	31.174452999999996	11.812064	29.026804999999996	14.295281999999998	24.630837999999997	15.503333999999999	24.563723999999997	12.986558999999998	28.187879999999996	9.865758	25.201306999999996	7.8187809999999995	22.785203	10.939582	18.489907	14.161053999999998	17.751652999999997
phluu261168am	0.734954	15.667883	2.104641	15.70129	2.67256	17.204605	2.7727809999999997	13.997532999999999	6.380737	15.567662	13.128950999999999	15.534255	8.919668999999999	19.04199	12.828288	17.872745	15.467440999999999	18.507478	18.206815	17.872745	22.182247999999998	23.017423	24.320296	18.707919999999998	26.859227999999998	21.948399	30.233335	20.010793	33.273372	17.839337999999998	33.74107	15.434034	33.173151	13.095544	31.06851	15.333813	26.05746	16.670092999999998	26.157681	14.264789	30.333555999999998	10.957495999999999	26.959449	9.01989	24.453924	12.160148	19.142211	15.434034	18.307036
phluu277698am	0.734954	15.300405999999999	2.3384899999999997	15.300405999999999	2.7393739999999998	16.870535	2.873002	13.630056	6.480958	15.266999	12.895102	15.300405999999999	8.752634	18.941769	12.627846	17.538675	15.333813	18.407257	18.006373	17.739117	21.113224	22.984016	23.318086	19.142211	25.656576	22.115434	29.197718	20.111014	32.104127	18.173408	32.805673999999996	15.634476	32.137534	13.095544	29.999486	15.601068999999999	25.589762	16.970755999999998	25.522948	14.131161	29.164310999999998	10.990903	25.923832	9.086704	23.318086	12.093334	18.975176	15.534255	18.073187
phluu277699af	0.79644	15.431025	2.621615	15.53058	3.086205	16.957535	3.019835	14.103625	6.869295	15.46421	12.875779999999999	15.431025	8.95995	18.948635	12.74304	17.65442	15.46421	18.38449	18.18538	17.621235	21.304769999999998	23.09676	23.196315	18.91545	25.851115	21.835729999999998	28.904135	20.11011	32.05671	17.9199	32.886335	15.39784	31.99034	12.67667	29.73376	15.2651	25.121045	16.692055	25.08786	14.07044	28.93732	10.6192	25.8843	8.993135	23.42861	12.01297	18.948635	15.39784	18.218564999999998
phluu277700am	0.49779	15.497862	2.256648	15.464676	2.754438	16.92486	2.65488	13.93812	6.670386	15.331932	12.909354	15.09963	9.159336	18.816462	12.677052	17.455836	15.365118	18.019998	17.887254	17.25672	21.471342	22.40055	23.495688	18.451416000000002	26.183754	21.40497	29.270052	19.446996	32.19042	17.223534	33.02007	14.867328	32.256792	12.544308000000001	30.166074000000002	14.800956	25.586406	16.227954	25.420476	13.539888	29.20368	10.553148	26.084196	8.561988	23.462502	11.714658	19.08195	15.066444	17.953626
phluu278632am	0.566032	16.581408	1.964464	16.414928	2.563792	17.946544	2.730272	14.716832	6.725792	16.448224	13.018736	16.31504	9.289584	20.510336	13.251808	19.012016	15.715712	19.544752	18.412688	18.745648	22.707872	24.372671999999998	24.905407999999998	19.711232	27.63568	22.940944	30.931984	20.676816	33.862032	18.545872	34.494656	16.348336	33.762144	13.751248	31.731088	16.048672	26.47032	17.613584	26.570208	14.9832	30.765504	11.919967999999999	27.668976	9.689136	24.772223999999998	12.785664	19.544752	16.448224	18.512576
phluu278636af	0.634733	16.336023	2.00442	16.36943	2.505525	17.805931	2.572339	14.732486999999999	6.815028	16.36943	12.794881	16.302616	8.852855	20.077607	12.661253	18.841548	15.099964	19.576501999999998	18.106594	18.674513	21.447294	24.420517	23.685563	20.478490999999998	26.157681	23.084236999999998	29.297939	21.246852	32.204347999999996	18.841548	33.340185999999996	16.670092999999998	32.337976	14.131161	30.0663	16.36943	25.289099	17.638896	25.355913	15.066557	29.598602	11.558822	26.658786	9.788250999999999	23.685563	12.561031999999999	19.04199	16.469651	17.972966
phluu348866af	0.633327	15.233181	1.833315	15.233181	2.233311	16.733166	2.399976	13.766529	6.399936	15.33318	12.733206000000001	15.633177	8.433249	19.266474000000002	12.366543	18.033153000000002	15.066516	18.633147	17.799822000000002	17.933154000000002	21.033123	23.399766	23.099769000000002	19.166475000000002	25.833075	22.433109	28.733046	20.33313	31.533018000000002	18.499815	32.99967	15.866508000000001	31.833015000000003	13.699863	29.699703000000003	15.899841	25.099749000000003	16.99983	25.033083	14.533188	28.899711	11.366553	26.033073	9.399906	23.233101	12.533208	18.799812	15.766509000000001	17.966487
phluu348947af	0.564757	13.919599	1.428503	13.919599	2.092923	15.414544	2.225807	12.491096	5.680791	14.019262	11.992781	14.052483	7.939819	17.441025	11.527687	16.411174	14.185367	17.341362	17.175257000000002	16.477616	20.563799	21.92586	22.756385	18.039003	25.414065	21.028893	28.403955	19.035633	31.22774	17.241699	32.257591	14.816566	31.294182	12.092444	29.134817	14.61724	24.517098	15.547428	24.317772	13.255179	28.636502	10.165626	25.746275	8.006261	23.022153	10.830046	18.205108	14.318251	17.341362
phmiu125223af	1.3621020000000001	14.916678000000001	3.455088	15.082788	3.7873080000000003	16.544556	4.053084	13.587798000000001	7.9400580000000005	15.182454	13.853574	15.149232000000001	9.601158	18.93654	13.554576	17.375106000000002	16.27878	18.172434	18.969762	17.773770000000003	21.793632000000002	23.42151	24.25206	18.836874	26.710488	22.159074	30.398130000000002	20.464752	33.089112	18.105990000000002	33.819996	15.647562	33.05589	13.189134000000001	31.22868	15.647562	26.278602000000003	16.743888000000002	26.477934	14.45157	30.56424	11.062926000000001	27.308484	8.969940000000001	24.58428	12.225696000000001	19.999644	15.348564000000001	19.036206
phmiu125225am	0.768361	15.601068999999999	2.138048	15.36722	2.639153	17.070977	2.806188	13.930719	6.514365	15.467440999999999	13.095544	15.434034	8.752634	19.242432	12.36059	17.805931	15.200185	18.841548	18.03978	18.140000999999998	21.38048	23.652155999999998	24.019633	19.576501999999998	26.424937	23.050829999999998	30.099707	21.113224	33.139744	18.941769	33.674256	16.536465	33.540628	14.064347	31.536208	16.336023	26.558564999999998	17.405047	26.759007	14.565452	30.868068	11.759264	27.293519	9.086704	24.72118	12.393996999999999	19.075397	15.968546	18.173408
phmiu125227am	0.532144	15.565211999999999	2.161835	15.63173	2.627461	17.261421	2.5942019999999997	13.935520999999998	6.951130999999999	15.698247999999998	13.237082	15.764765999999998	8.846893999999999	19.622809999999998	13.070787	18.159413999999998	15.731506999999999	19.024147999999997	18.392227	18.325709	21.518572999999996	23.946479999999998	24.146033999999997	19.656069	26.873271999999996	22.649378999999996	30.099394999999998	20.653838999999998	33.059445999999994	18.458744999999997	34.090475	15.931060999999998	33.225741	13.602930999999998	31.063905999999996	15.897801999999999	26.108314999999997	17.427715999999997	26.108314999999997	14.567441999999998	30.099394999999998	11.30806	27.006307999999997	9.31252	24.312329	12.671679	19.423256	15.997578999999998	18.358967999999997
phmiu144614am	0.533312	15.49938	1.566604	15.566044	1.933256	16.99932	1.933256	14.066104000000001	5.799768	15.432716000000001	11.799528	15.366052	8.16634	18.899244	11.766196	17.699292	14.399424	18.299268	17.032652	17.565964	20.732504	22.865752	22.732424	18.565924	25.265656	21.699132	28.432196	19.632548	31.298748	17.599296	32.698692	15.132728	31.565404	12.432836	29.565484	14.866072	24.599016	16.432676	24.732344	13.766116	28.598856	10.566244	25.732304	8.49966	22.799088	11.6662	18.032612	15.232724000000001	17.032652
phmou277583am	0.697641	15.414544	1.926818	15.248439	2.391912	16.676942	2.425133	13.853157	6.378432	15.248439	12.158886	15.115555	8.504576	18.902749	11.826676	17.27492	14.451135	18.105445	16.843047	17.573909	20.298031	22.59028	21.959081	18.470876	25.048634	21.726534	27.506988	19.434285	30.496878	17.441025	31.792497	15.181997	30.56332	12.657201	28.437176	14.94945	23.786236	16.211848	23.786236	13.687052	27.639872	10.730383	24.91575	8.471355	21.992302	11.594129	17.773235	15.082334	16.94271
phmou277584am	0.3337	16.11771	1.6684999999999999	16.017599999999998	2.2024199999999996	17.452509999999997	2.13568	14.515949999999998	5.73964	15.917489999999999	12.04657	15.850749999999998	7.975429999999999	19.22112	11.47928	18.186649999999997	14.21562	18.88742	16.91859	18.053169999999998	19.95526	23.258889999999997	22.05757	19.12101	24.460209999999996	22.291159999999998	27.496879999999997	19.95526	30.266589999999997	17.786209999999997	31.43454	15.416939999999999	30.29996	13.11441	28.26439	15.3502	23.85955	16.818479999999997	23.892919999999997	14.148879999999998	27.229919999999996	10.945359999999999	24.52695	8.87642	21.857349999999997	11.97983	17.98643	15.683899999999998	16.885219999999997
phmou277585af	0.565403	14.334628999999998	2.4944249999999997	14.301369999999999	2.926792	15.931060999999998	3.026569	12.671679	6.851354	14.367887999999999	13.336858999999999	14.367887999999999	9.179483999999999	17.926600999999998	12.871232999999998	16.562981999999998	15.565211999999999	17.327938999999997	18.126154999999997	16.895571999999998	21.052947	21.984198999999997	23.081746	18.026377999999998	25.443134999999998	21.119464999999998	28.569480999999996	19.024147999999997	31.196941999999996	17.061867	32.427524999999996	14.800254999999998	31.529531999999996	12.438865999999999	29.334438	14.633959999999998	25.010768	15.764765999999998	25.010768	13.403376999999999	28.802293999999996	10.310289999999998	25.808984	8.115196	23.248040999999997	11.441095999999998	19.090666	14.467664999999998	18.192673
phmou277640af	1.570176	14.766336	2.772864	14.833152	3.240576	16.169472	3.307392	13.3632	6.715008	14.86656	12.561408	15.067008	8.585856	18.340992	12.160512	17.305344	14.69952	18.140544	17.305344	17.5392	20.312064	22.817664	21.982464	18.808704	24.2208	21.915648	27.194112	20.078208	29.933568	18.340992	31.169664	15.969024	30.367872	13.730688	28.029312	15.801984000000001	23.920128000000002	16.937856	24.020352	14.499072	27.595008	11.52576	25.022592	9.35424	22.349952000000002	12.260736	17.940096	15.334272	17.505792
phmou277641am	0.930188	14.849787000000001	2.491575	14.883008	2.890227	16.344732	2.98989	13.354842	6.9764100000000004	14.783345	13.786715000000001	14.849787000000001	9.235438	18.337992	13.454505000000001	17.241699	16.078964	18.005782	18.736644000000002	17.208478	21.626871	22.656722000000002	24.184888	18.537318	26.875789	21.726534	30.098226	19.533948	33.054895	17.27492	34.084746	15.082334	33.054895	12.723643000000001	30.89553	14.94945	26.045264	16.211848	26.277811	13.653831	30.164668	10.730383	27.241220000000002	8.172366	24.317772	11.428024	19.700053	14.849787000000001	18.902749
phmou277643af	0.865696	15.915488	2.730272	15.915488	3.0965279999999997	17.247328	3.1631199999999997	14.417168	7.558192	15.915488	13.618064	15.915488	9.555952	19.411568	13.717952	18.279504	16.381632	18.912128	18.912128	18.179616	22.374912	23.606863999999998	24.472559999999998	19.31168	27.169536	22.508096	30.665616	20.343856	33.12952	18.14632	34.228288	15.782304	33.096224	13.085328	31.031872	15.615824	26.270544	16.914368	26.270544	14.517056	30.232768	11.087568	27.269424	8.956624	24.505855999999998	12.352815999999999	19.64464	15.848896	18.97872
phneu458834af	1.032176	15.549232	2.463904	15.582528	2.9633439999999998	17.014256	3.0632319999999997	14.117504	6.6592	15.682416	13.285104	15.782304	9.289584	19.344976	13.3184	18.445984	15.882192	19.045312	18.81224	18.246208	21.509216	23.939823999999998	24.106303999999998	19.9776	26.370432	22.940944	29.933104	20.64352	32.829856	18.778944	34.095104	16.414928	33.162816	13.851136	30.832096	16.181856	26.13736	17.14744	26.203952	14.583648	30.332656	11.453824	26.936464	9.1564	24.372671999999998	11.786783999999999	19.211792	15.848896	18.878832
phsau278134am	0.931252	16.762535999999997	2.560943	16.829054	2.9933099999999997	18.358967999999997	3.026569	15.199362999999998	7.117425999999999	16.762535999999997	13.170563999999999	16.829054	8.880153	20.254731	13.037527999999998	19.123925	15.664988999999998	19.855622999999998	18.591780999999997	19.157183999999997	21.152724	24.811213999999996	23.780185	20.820134	26.341127999999998	23.846702999999998	29.633768999999997	21.984198999999997	32.361006999999994	19.822363999999997	33.259	17.527493	32.527302	15.132844999999998	30.465244	17.327938999999997	25.376616999999996	18.325709	25.609429999999996	15.831283999999998	30.032876999999996	12.538642999999999	27.039566999999998	10.410067	24.279069999999997	13.436635999999998	19.190443	16.862312999999997	18.458744999999997
phsau278135am	0.633327	15.166515	2.499975	15.266514	3.033303	16.933164	3.133302	13.499865	7.133262	15.366513000000001	13.966527000000001	15.599844000000001	9.099909	19.166475000000002	13.266534	17.866488	16.133172000000002	18.566481	18.899811	18.199818	22.466442	23.999760000000002	24.666420000000002	19.33314	27.433059	22.733106	30.699693	20.499795000000002	33.366333000000004	18.266484000000002	34.432989	15.99984	33.599664000000004	13.399866000000001	31.499685000000003	15.66651	26.599734	16.966497	26.799732000000002	14.199858	30.733026000000002	10.933224000000001	27.899721	8.766579	24.966417	11.799882	19.766469	15.66651	18.966477
phsau278136af	0.734954	15.634476	2.405304	15.734696999999999	2.839595	17.304826	2.973223	14.197975	6.915249	15.868325	13.295986	15.834918	8.986483	19.242432	12.895102	18.140000999999998	15.70129	18.975176	18.507478	18.340443	21.480701	23.785784	24.186668	19.877164999999998	26.558564999999998	22.850388	29.899265	20.71234	32.605232	18.607699	33.774477	16.202395	32.672046	13.563241999999999	30.667626	16.001953	25.990645999999998	17.37164	26.124274	14.799301	30.166521	11.659043	27.026263	9.353959999999999	24.119854	12.527625	19.075397	15.935139	18.474071
phsau278137af	1.028735	15.497395	2.820725	15.59695	3.2853149999999998	17.05709	3.351685	14.169995	7.3338849999999995	15.796059999999999	13.108075	15.762875	9.059505	19.18093	12.67667	17.98627	15.39784	18.782709999999998	17.98627	18.11901	21.10566	23.62772	23.329055	19.910999999999998	25.61882	22.63217	28.705025	20.607885	31.45938	18.616785	32.78678	16.293834999999998	31.592119999999998	13.67222	29.368724999999998	16.028355	25.121045	17.18983	25.187414999999998	14.700955	29.00369	11.647935	26.249335	9.42454	23.56135	12.54393	18.683155	15.86243	18.085825
saauu532890af	0.466144	15.915488	2.16424	15.882192	2.630384	17.447104	2.763568	14.283984	6.692496	15.782304	12.119743999999999	15.682416	8.290704	19.045312	11.620303999999999	17.913248	14.450464	18.612464	17.280624	17.946544	20.044192	23.307199999999998	22.075248	19.1452	24.539151999999998	22.241728	27.502496	20.443744	30.099584	18.14632	31.198352	15.915488	30.365952	13.351696	28.168416	15.782304	23.773343999999998	17.047552	23.839935999999998	14.550352	27.535792	11.653599999999999	24.772223999999998	9.289584	22.275024	12.319519999999999	17.946544	15.715712	17.14744
saofu532907af	0.466648	15.132728	1.899924	15.232724000000001	2.533232	16.666	2.566564	13.799448	6.49974	15.199392	12.432836	15.299388	8.799648	18.699252	12.132848000000001	17.532632	14.599416	18.3326	17.399304	17.632628	20.599176	22.732424	22.499100000000002	18.865912	25.265656	21.765796	28.16554	20.032532	30.798768	17.699292	31.798728	15.466048	30.932096	13.16614	28.765516	15.399384	24.532352	16.49934	24.599016	14.299428	28.232204	11.166220000000001	24.865672	9.066304	22.432436	12.099516	18.265936	15.466048	17.365972
saofu532909am	0.735746	15.785096	2.2072380000000003	15.918868	2.708883	17.457246	2.909541	14.313604	6.855815	15.985754	12.674897	16.152969	8.828952000000001	19.39694	12.206695	18.293321	14.982464	19.296611	18.025777	18.694637	20.667774	24.212732	23.042227	20.166129	25.483566	23.175999	29.061967	21.336634	31.436420000000002	18.928738	32.473153	16.654614	31.570192	14.38049	29.42984	16.654614	25.115693	17.591018000000002	25.149136	15.38378	29.162296	12.273581	25.851439	9.731913	23.276328	13.009327	18.928738	16.38707	18.159549000000002
saolu532910am	0.866658	15.33318	2.299977	15.433179	2.933304	16.99983	3.033303	13.566531000000001	7.266594	15.233181	13.366533	15.499845	9.199908	19.033143000000003	12.299877	17.933154000000002	15.799842	18.799812	19.133142	17.766489	21.566451	23.399766	24.099759000000002	19.366473	26.399736	22.599774	29.9997	20.433129	32.733006	18.399816	33.566331	15.966507	32.966337	13.599864	30.866358	15.799842	26.199738	16.966497	26.133072000000002	14.399856	30.199698	11.366553	26.899731000000003	8.866578	24.366423	11.933214000000001	19.599804000000002	15.66651	18.766479
sarou532895am	0.635417	15.885425	2.407896	16.05264	3.110199	17.758233	3.177085	14.280161	7.792219	16.119526	14.04606	16.086083	10.0329	19.932028	13.243428	18.427093	16.019197000000002	19.39694	19.095953	18.694637	22.707797	24.480276	25.650781000000002	20.40023	27.858019	23.644201	31.603635	21.671064	34.847606	19.196282	34.680391	16.554285	34.847606	14.514262	32.640368	16.453956	27.490146	17.791676	27.590475	15.484109	31.871179	12.006037000000001	28.493436	9.497812	25.851439	12.842112	20.500559	16.420513	19.229725000000002
sarou532896am	0.837975	16.256715	2.815596	16.256715	3.318381	18.033222	3.418938	14.413170000000001	8.011041	16.189677	14.446689	16.223196	10.089219	19.876767	14.111499	18.670083	16.524867	19.373982	19.44102	18.737121	23.396262	24.234237	26.010744	19.709172	28.189479	23.027553	31.943607	20.480109	34.759203	18.200817	34.826241	15.820968	34.52457	13.441119	32.412873	15.720411	27.686694	17.128209000000002	27.586137	14.848917	31.608417	11.228865	27.787251	8.983092	25.675554	12.502587	20.748261	16.223196	19.474539
sarou532898af	1.1973239999999998	15.365657999999998	2.8935329999999997	15.498693999999999	3.4589359999999996	17.327938999999997	3.4589359999999996	13.602930999999998	8.148454999999998	15.63173	14.833514	15.531952999999998	10.543102999999999	19.389996999999997	14.234851999999998	17.926600999999998	17.228161999999998	18.857853	20.154953999999996	18.092896	24.511882999999997	23.813443999999997	26.573940999999998	19.123925	29.134883999999996	22.61612	32.693597	20.487544	35.886461	17.893341999999997	35.91972	15.798024999999999	35.853201999999996	13.403376999999999	33.724625999999994	15.63173	28.469703999999997	16.928831	28.336667999999996	14.500924	32.460784	11.175023999999999	29.467473999999996	8.614080999999999	26.640458999999996	12.073016999999998	21.352278	15.731506999999999	19.988659
sarou532900af	1.636943	15.434034	2.939816	15.601068999999999	3.474328	17.238012	3.741584	13.797091	7.917459	15.834918	14.465231	16.269209	10.055507	19.309245999999998	13.3628	18.37385	16.235802	19.776944	19.175618	19.075397	22.783573999999998	24.921622	25.389319999999998	20.545305	27.761217	23.919411999999998	31.168730999999998	21.848178	34.609652	19.776944	35.043943	17.538675	34.843500999999996	15.434034	32.40479	17.338233	27.39374	18.273629	27.560775	16.001953	31.870278	13.095544	28.930462	9.988693	25.990645999999998	13.763684	20.578712	16.670092999999998	19.442874
saswu362196am	0.100221	13.229172	1.236059	13.262579	2.104641	14.966336	2.037827	11.525414999999999	6.180295	13.095544	12.794881	13.229172	8.852855	16.636686	12.561031999999999	15.434034	15.434034	16.336023	18.340443	15.500848	21.747957	20.211235	24.086447	16.937349	26.759007	19.743537	30.133114	17.839337999999998	33.139744	15.634476	33.473814	13.429613999999999	33.407	11.157938	31.202137999999998	13.128950999999999	26.458344	14.665673	26.458344	11.792671	30.40037	8.919668999999999	27.05967	6.480958	24.353703	9.68803	19.209025	13.229172	18.106594
saswu362197af	1.471536	15.651792	3.076848	15.785568000000001	3.6453960000000003	17.491212	3.67884	14.04648	7.926228	15.752124	14.146812	15.885900000000001	10.200420000000001	19.196856	13.812372	18.22698	16.454448	18.996192	19.297188000000002	18.293868	23.109804	23.511132	25.450884000000002	19.698516	27.858852000000002	22.74192	31.236696000000002	20.668392	33.979104	18.360756000000002	34.581096	16.05312	34.112880000000004	13.778928	31.838688	15.885900000000001	27.223416	17.323992	27.223416	14.581584000000001	31.136364	11.53818	28.193292	9.230544	25.551216	12.173616	20.601504000000002	15.952788	19.497852
saswu362198af	1.295619	17.374583	2.923448	17.441025	3.5878680000000003	19.201738	3.621089	15.879638	7.8733770000000005	17.60713	14.384693	17.706793	10.497836	21.095335	13.886378	19.999042	16.809826	20.92923	19.60039	20.098705	22.856048	25.646612	25.414065	21.527208	27.938861	24.716424	31.260961	22.723164	33.686094	21.028893	34.88205	18.304771	34.383735	15.547428	32.22437	18.437655	27.407325	19.201738	27.440546	16.444395	31.294182	13.520947	28.370734	11.062593	25.513728	14.152146	20.796346	17.673572	19.60039
saswu362201af	0.8026800000000001	16.153935	2.3745950000000002	16.220825	3.1772750000000003	17.92652	3.2107200000000002	14.481685	7.458235	16.087045	13.57867	16.220825	9.665605000000001	19.79944	13.177330000000001	18.428195000000002	15.886375000000001	19.398100000000003	18.796090000000003	18.59542	22.00681	24.281070000000003	24.481740000000002	19.86633	27.15734	23.177385	30.568730000000002	21.237575000000003	33.51189	18.86298	34.147345	16.354605000000003	33.57878	14.013455	31.37141	16.38805	26.454995	17.72585	26.521885	14.749245000000002	30.7694	11.371300000000002	27.458345	9.264265	24.816190000000002	12.307760000000002	19.765995	16.220825	18.762645000000003
saswu362202af	1.3968779999999998	15.664988999999998	2.6939789999999997	15.764765999999998	3.3924179999999997	17.660528999999997	3.3591589999999996	13.869003	7.7826059999999995	15.864543	14.434406	15.764765999999998	9.944441	19.356737999999996	14.035298	18.092896	16.6295	18.924370999999997	19.290219999999998	18.225931999999997	22.582860999999998	23.946479999999998	25.177062999999997	19.755846	27.704746999999998	22.882191999999996	31.130423999999998	20.554062	33.890921	18.225931999999997	34.556101	15.997578999999998	33.890921	13.735966999999999	31.961898999999995	15.864543	27.139343999999998	17.327938999999997	27.072826	14.434406	31.030647	11.374578	27.970819	8.780375999999999	25.110545	12.106276	20.321248999999998	15.897801999999999	19.290219999999998
sdbbu478031af	0.5966819999999999	14.651857999999999	2.220983	14.58556	2.453026	16.044116	2.486175	13.226450999999999	6.696097999999999	14.751304999999999	12.464023999999998	14.883901	8.452995	18.364545999999997	12.099385	17.237479999999998	14.850752	18.066205	17.336927	17.502672	20.950167999999998	22.773363	22.939107999999997	18.828632	25.425282999999997	21.911489	28.574437999999997	19.789952999999997	31.392103	17.635268	32.684914	15.513732	31.491549999999997	13.027557	29.303715999999998	15.215390999999999	24.795451999999997	16.508202	24.894899	13.789983999999999	28.607587	10.773425	25.856219999999997	8.685037999999999	23.237448999999998	11.834192999999999	18.331397	15.149092999999999	17.502672
sdbbu478032af	0.85995	15.181425	2.31525	14.982975	2.943675	16.6698	2.943675	13.3623	6.912675	14.9499	12.866175	14.652225	9.095625	18.2574	12.63465	16.86825	15.247575	17.695125	18.224325	16.73595	21.4326	22.061025	23.9463	17.860500000000002	26.3277	20.936475	29.271375	19.018125	32.4135	16.504425	33.53805	14.1561	32.446575	11.84085	30.09825	14.22225	25.5339	15.776775	25.73235	13.064625	29.106	9.9225	26.426925	7.772625	23.74785	10.947825	18.621225	14.586075	17.9928
sdbbu478034am	1.5929280000000001	14.966886	2.82081	14.966886	3.219042	16.526628	3.252228	13.473516	7.533222	15.000072	13.307586	15.132816	9.358452	18.849648	13.141656	17.489022	15.730164	18.185928	18.517788	17.621766	22.135062	22.964712	24.458082	18.882834	26.980218	22.035504	30.099702	20.07753	33.152814	17.953626	34.148394	15.76335	33.285558	13.208028	31.095282	15.564234	26.416056	16.725744	26.581986	13.93812	30.365190000000002	11.28324	27.37845	8.860662	24.72357	11.714658	19.57974	15.298746	18.716904
sdbbu478035am	1.4682799999999998	14.849649999999999	3.0033	14.883019999999998	3.6373299999999995	16.51815	3.5705899999999997	13.28126	7.741839999999999	14.78291	13.648329999999998	14.716169999999998	9.744039999999998	18.220019999999998	13.581589999999998	16.818479999999997	16.45141	17.719469999999998	18.98753	16.85185	22.925189999999997	22.15768	25.594789999999996	18.0198	28.164279999999998	21.156579999999998	31.20095	19.22112	34.437839999999994	17.218919999999997	35.3722	14.949759999999998	34.638059999999996	12.447009999999999	32.20205	14.716169999999998	27.263289999999998	15.850749999999998	27.330029999999997	12.980929999999999	31.734869999999997	9.81078	28.631459999999997	8.008799999999999	25.761639999999996	10.811879999999999	20.055369999999996	14.58269	19.12101
sdbbu478037am	0.529216	15.413416	2.050712	15.578796	2.745308	17.100292	2.712232	14.024224	6.813656	15.578796	13.098096	15.611872	9.0959	19.051776	12.73426	17.927192	15.512644	18.721016000000002	18.423332000000002	17.960268	21.730932	23.748568000000002	24.046252000000003	19.51484	26.725408	22.690136000000003	29.834552000000002	20.870956	32.74524	18.621788000000002	33.836748	16.240316	33.076	13.792692	30.628376	16.074936	25.898508	17.331824	25.766204000000002	14.454212	30.198388	11.311992	27.254624	9.0959	24.443164	12.205044000000001	19.084852	15.777252	18.158724
sdbku197328af	0.697662	15.248898	1.9600980000000001	15.182454	2.358762	16.544556	2.32554	13.753908000000001	6.1128480000000005	14.949900000000001	12.026364000000001	14.983122	8.239056	18.139212	11.428368	17.009664	14.185794000000001	17.906658	16.743888000000002	17.242218	19.76709	22.25874	21.893298	18.205656	24.351726000000003	21.228858000000002	27.507816000000002	19.301982000000002	30.232020000000002	17.242218	30.863238000000003	15.082788	30.298464000000003	12.757248	28.504476	14.850234	23.75373	16.013004000000002	23.720508000000002	13.820352	27.507816000000002	10.79715	24.517836000000003	8.737386	21.793632000000002	11.494812000000001	17.507994	15.016344	16.577778000000002
sdbku197329am	1.066656	15.099849	2.599974	15.133182000000001	3.033303	16.366503	3.033303	13.899861000000001	6.5332680000000005	15.033183000000001	11.699883	14.799852000000001	8.599914	17.966487	11.966547	16.966497	14.366523	17.799822000000002	16.799832000000002	16.899831000000002	20.099799	21.766449	22.133112	17.633157	24.599754	20.366463	27.733056	18.733146	30.366363	16.433169	31.133022	14.266524	30.199698	11.799882	28.466382000000003	14.166525	23.899761	15.599844000000001	23.766429000000002	13.399866000000001	27.433059	10.466562	24.433089000000002	8.433249	21.899781	11.499885	17.799822000000002	14.533188	16.6665
sdbku197331am	1.064288	14.201592999999999	2.7604969999999995	14.201592999999999	3.026569	15.498693999999999	3.026569	12.804714999999998	6.818095	14.201592999999999	12.305829999999998	14.201592999999999	8.846893999999999	17.261421	12.206052999999999	16.263651	14.600700999999999	16.96209	17.128384999999998	16.396687	19.822363999999997	21.452054999999998	22.150494	17.494234	24.578400999999996	20.421025999999998	27.604969999999998	18.758076	30.598279999999995	16.729277	31.230200999999997	14.234851999999998	30.431984999999997	11.806944999999999	28.669257999999996	14.168333999999998	24.079515999999998	15.299139999999998	24.112775	13.203822999999998	27.704746999999998	10.343549	24.611659999999997	8.015419	22.050717	11.075247	18.159413999999998	14.201592999999999	17.161644
sdbku197333af	1.160215	16.010966999999997	2.486175	15.977818	2.7513669999999997	17.303777999999998	2.817665	14.618708999999999	6.530353	15.977818	12.530322	16.010966999999997	8.685037999999999	19.325867	12.165683	18.099353999999998	14.850752	18.89493	17.502672	18.265099	20.320337	23.303746999999998	22.408724	19.060675	24.762303	22.176681	27.878308999999998	20.486082	30.861718999999997	18.331397	31.524699	16.044116	30.82857	13.823132999999999	29.005374999999997	15.944669	24.165620999999998	17.270629	24.231918999999998	14.950199	27.812011	12.165683	24.961197	9.878402	22.375574999999998	12.994408	17.966758	16.010966999999997	17.336927
sdbku197336af	0.631921	15.365657999999998	2.0953169999999997	15.299139999999998	2.3946479999999997	16.6295	2.361389	13.835743999999998	5.787065999999999	15.232622	11.806944999999999	15.132844999999998	8.514304	18.259190999999998	11.474355	17.028608	14.035298	17.826824	16.6295	17.128384999999998	19.456515	22.150494	21.61835	18.026377999999998	24.146033999999997	21.086205999999997	27.172603	19.190443	29.833322999999996	17.095125999999997	30.631538999999997	14.999808999999999	29.899841	12.771455999999999	27.970819	14.833514	23.514113	15.931060999999998	23.480853999999997	13.735966999999999	27.139343999999998	11.208283	24.146033999999997	8.946670999999998	21.61835	11.906721999999998	17.560751999999997	14.999808999999999	16.596241
sdbku197342am	0.8305750000000001	14.883904000000001	2.358833	14.883904000000001	2.724286	16.179601	2.691063	13.422092000000001	6.2459240000000005	14.784235	11.760942	14.817458000000002	8.172858000000002	18.073312	11.694496000000001	16.910507000000003	14.119775	17.60819	16.511831	17.076622	19.535124000000003	22.292633000000002	21.761065000000002	18.106535	23.987006	21.063382	27.043522000000003	19.335786000000002	30.033592000000002	17.309183	30.498714000000003	15.083242000000002	30.266153000000003	12.724409000000001	28.106658000000003	14.784235	23.687999	16.046709	23.621553000000002	13.754322000000002	27.24286	11.030036	24.286013	8.903764	21.661396000000003	11.628050000000002	17.60819	14.917127	16.578277
sdbtu142126af	0.99999	16.233171000000002	2.233311	16.233171000000002	2.566641	17.566491	2.6333070000000003	14.933184	6.566601	16.266504	12.699873	16.399836	8.733246000000001	19.66647	12.399876	18.499815	14.766519	19.33314	17.499825	18.566481	20.799792	23.699763	22.99977	19.633137	25.166415	22.766439000000002	28.199718	20.899791	31.266354	18.899811	32.133012	16.733166	31.33302	14.166525	29.233041	16.533168	24.566421000000002	17.633157	24.533088	15.33318	28.466382000000003	12.266544	25.566411000000002	10.299897	23.099769000000002	13.533198	18.466482	16.466502000000002	17.533158
sdbtu143249af	1.16536	15.249568	2.463904	15.216272	2.730272	16.581408	2.763568	13.784544	6.6592	15.216272	12.685775999999999	15.349456	8.690256	18.679056	12.652479999999999	17.4804	15.14968	18.279504	17.613584	17.613584	20.676816	22.974239999999998	23.007535999999998	18.778944	25.238367999999998	22.008656	28.401488	19.81112	31.364832	17.879952	32.4636	15.64912	31.398128	13.185216	29.433664	15.449344	24.738927999999998	16.681296	24.705631999999998	14.217392	28.567968	11.15416	25.538031999999998	8.923328	23.174015999999998	12.086447999999999	18.179616	15.449344	17.680176
sdbtu143251af	1.028735	15.13236	2.157025	15.13236	2.5552449999999998	16.39339	2.621615	13.87133	6.139225	15.13236	12.776225	15.231914999999999	8.82721	18.91545	12.80941	17.45531	15.13236	18.085825	17.753975	17.023905	21.37114	22.532615	22.63217	18.484045	25.320155	21.470695	28.041325	19.38004	30.762494999999998	17.488495	31.758045	15.13236	30.762494999999998	12.510745	28.970505	14.900065	24.590085	16.360205	24.5569	13.705404999999999	28.07451	10.6192	25.320155	8.694469999999999	22.532615	11.714305	18.517229999999998	15.099174999999999	17.621235
sdcsu357025af	0.8724819999999999	18.523463999999997	2.5167749999999995	18.489907	3.1543579999999998	20.201313999999996	3.0536869999999996	16.644271999999997	6.644285999999999	18.422793	12.75166	18.221451	8.825491	21.644264999999997	12.248304999999998	20.402655999999997	15.100649999999998	20.939567999999998	17.583868	20.234871	21.577150999999997	25.536876999999997	23.590570999999997	21.308694999999997	26.006674999999998	24.395939	29.161032999999996	22.550303999999997	31.711364999999997	20.100642999999998	32.919416999999996	17.952994999999998	31.610693999999995	15.671119	30.067071999999996	17.78521	25.167749999999998	19.496616999999997	25.201306999999996	16.744943	29.093918999999996	13.557027999999999	26.476473	11.677836	23.657684999999997	14.261724999999998	18.523463999999997	18.12078	17.952994999999998
sdcsu357355am	0.870532	16.305733999999998	2.00892	16.40618	2.477668	17.778941999999997	2.3772219999999997	15.033418	5.792386	16.305733999999998	11.7187	16.07136	8.236571999999999	19.586969999999997	11.517807999999999	18.24769	14.196368	18.816883999999998	16.640553999999998	18.08028	20.390538	23.035615999999997	22.165084	18.816883999999998	24.676233999999997	22.165084	27.555685999999998	20.290091999999998	30.401656	17.812424	31.506562	15.836986	30.334691999999997	13.225389999999999	28.459699999999998	15.602611999999999	23.772219999999997	16.941892	23.738737999999998	14.631633999999998	27.321312	11.484326	24.810162	9.341477999999999	22.098119999999998	12.321375999999999	17.477604	15.903949999999998	16.540108
sdcsu357359am	0.568548	17.223660000000002	2.307636	17.323992	2.541744	18.828972	2.541744	15.71868	6.220584000000001	17.290548	12.541500000000001	17.39088	8.561664	20.9025	12.20706	19.665072000000002	14.916024	20.233620000000002	17.457768	19.39752	21.036276	24.514452000000002	23.143248	20.73528	25.417440000000003	23.711796	28.393956000000003	21.805488	31.203252000000003	19.865736000000002	31.972464000000002	17.691876	31.43736	15.317352000000001	29.59794	17.591544000000003	24.681672000000002	18.3942	24.715116000000002	16.320672000000002	28.761840000000003	13.611708	25.75188	11.337516	23.24358	13.912704000000002	18.360756000000002	17.424324000000002	17.524656
sdcsu357361am	0.770937	16.357272000000002	2.379849	16.323753	2.715039	17.966184	2.849115	14.915955	6.7038	16.658943	12.904815	16.960614	8.748459	19.943805	12.469068	19.005273	15.016512	19.876767	17.563956	19.10583	20.312514	24.669984	23.195148	20.547147	25.507959	23.664414	28.625226	21.887907	31.273227	19.809729	32.17824	17.630994	31.340265	15.586335	29.563758	17.530437	24.770541	18.536007	24.837579	16.290234	28.759302	13.240005	25.977225	11.128308	23.295705	14.111499	18.569526	17.228766	17.76507
sdcsu357373af	1.078336	16.613114	2.763236	16.714208	3.673082	18.19692	3.53829	14.759724	7.5483519999999995	16.343529999999998	13.849878	16.073946	9.671326	19.915518	13.479199999999999	18.298014	16.242435999999998	18.769786	18.5339	18.129524	22.308076	23.319015999999998	25.071312	19.410048	27.531266	22.240679999999998	30.361898	20.218799999999998	33.091436	17.758846	33.832792	15.50108	32.889248	13.445502	31.035857999999998	15.50108	26.183346	17.01749	26.149648	14.389045999999999	30.3282	11.491018	27.12689	9.09846	24.801728	11.827998	19.578537999999998	15.972852	18.432806
sdcsu357379af	0.935396	15.36722	2.67256	15.400627	3.1402579999999998	16.803721	3.073444	13.930719	6.915249	15.266999	13.229172	15.266999	9.220331999999999	18.674513	12.694659999999999	17.538675	15.166777999999999	17.972966	17.839337999999998	17.338233	21.547515	22.616539	23.952818999999998	18.407257	26.358123	21.413887	29.164310999999998	19.509688	32.07072	17.204605	32.905895	15.300405999999999	32.037313	12.961916	30.40037	14.999743	25.623169	16.536465	25.522948	13.69687	29.331346	11.02431	26.424937	9.086704	23.986226	11.792671	18.707919999999998	15.300405999999999	17.872745
sdcsu357381af	1.034408	15.115704000000001	2.9363840000000003	15.249176	3.1365920000000003	16.650632	3.270064	13.714248000000001	7.140752	15.315912	13.080256	15.51612	8.742416	18.619344	12.846680000000001	17.785144000000003	15.34928	18.419136	17.951984	17.885248	20.921736000000003	23.257496	23.324232000000002	19.320072	25.493152000000002	22.490032000000003	28.596376000000003	20.68816	31.299184	18.919656	32.133384	16.483792	31.6996	14.381608	29.630784000000002	16.417056000000002	24.825792	17.184520000000003	25.092736000000002	15.048968	29.297104	12.246056000000001	26.127144	9.943664	23.758016	13.080256	18.619344	15.783064000000001	17.951984
sdjau481563af	0.6651799999999999	15.698247999999998	2.461166	15.731506999999999	2.926792	17.095125999999997	2.8935329999999997	14.268111	6.585281999999999	15.63173	12.738197	15.598470999999998	8.481045	19.157183999999997	12.272571	17.893341999999997	14.966549999999998	18.591780999999997	17.394457	17.760306	19.523032999999998	23.281299999999998	22.316788999999996	18.791334999999997	24.844472999999997	21.95094	27.970819	19.722586999999997	30.664797999999998	17.660528999999997	31.596049999999998	15.465435	30.797833999999998	12.837973999999999	28.802293999999996	15.265880999999998	24.212552	16.696018	24.079515999999998	14.101816	27.738006	10.97547	24.977508999999998	8.880153	22.28353	12.272571	18.358967999999997	15.531952999999998	17.394457
sdjau481567af	1.00446	14.598151999999999	2.645078	14.665116	3.18079	15.870467999999999	3.0803439999999997	13.359318	6.897291999999999	14.56467	12.991015999999998	14.464224	9.140585999999999	17.912869999999998	12.924052	16.540108	15.56913	17.176266	18.314653999999997	16.540108	21.42848	21.830264	23.973111999999997	17.645014	26.149441999999997	20.624912	29.162822	19.017775999999998	31.975309999999997	16.841445999999998	32.711914	14.363778	32.075756	11.819146	30.066836	14.196368	25.345874	15.435201999999999	25.312392	12.857088	29.196303999999998	10.044599999999999	26.383816	7.834788	23.939629999999998	10.781203999999999	19.185185999999998	14.363778	18.314653999999997
sdpau348876am	0.99996	15.766036	2.599896	15.766036	2.966548	17.065984	2.99988	14.33276	6.83306	15.532712	12.466168	15.466048	8.399664	18.865912	12.4995	17.699292	15.099396	18.432596	17.899284	17.4993	21.6658	22.565764	23.132408	18.365932	25.532312	21.599136	28.798848	19.632548	31.33208	17.199312	32.265376	14.83274	31.16542	12.432836	29.132168	14.799408	24.49902	16.33268	24.565684	13.632788	28.398864	10.266256	25.198992	8.432996	22.83242	11.699532	18.49926	15.266056	17.799288
sdpau348954am	1.2623980000000001	14.816566	2.823785	14.783345	3.288879	16.510837	3.3221	13.122295	7.242178	14.783345	13.055853	14.683682000000001	9.335101	18.437655	13.321621	17.075594	15.647091	17.673572	18.337992	17.208478	22.191628	22.25807	24.317772	18.205108	26.643242	21.26144	29.965342	19.367843	32.88879	17.108815	33.55321	14.883008	32.922011	12.424654	30.862309	14.550798	26.311032	15.979301	26.144927	13.554168	29.998563	10.597499000000001	26.875789	8.205587	24.350993	11.494466000000001	19.367843	14.783345	18.437655
sdpau348956af	0.564145	17.123459999999998	1.92473	16.99072	2.38932	18.31812	2.38932	15.630135	6.006485	16.957535	11.448825	16.65887	8.03077	20.209665	11.54838	19.048189999999998	14.103625	19.545965	16.625685	18.71634	20.04374	23.36224	21.76936	19.64552	24.22505	22.665354999999998	27.410809999999998	20.70744	30.06561	18.45086	31.26027	16.227465	30.098795	13.904515	28.00814	16.094725	23.62772	17.45531	23.594535	15.231914999999999	27.311255	12.245265	24.191865	10.220979999999999	21.603435	13.307185	17.687605	16.559314999999998	16.492945
sdpau348958am	1.460184	15.033258	2.621694	15.033258	3.252228	16.526628	3.1858560000000002	13.44033	6.869502	14.900514	12.643866000000001	14.834142	9.12615	18.351858	12.61068	16.991232	15.09963	17.721324	17.92044	16.991232	21.5709	21.969132000000002	23.462502	18.451416000000002	25.918266	21.172668	28.87182	19.347438	31.759002	17.057604	33.219186	14.834142	31.659444	12.212448	29.635098	14.701398	25.022244	15.995652	25.088616000000002	13.539888	29.03775	10.685892	25.851894	8.2965	23.39613	11.017752	18.650532000000002	14.76777	17.854068
sdpau478082af	1.093917	14.452964	2.8508139999999997	14.552411	3.3148999999999997	15.944669	3.3480489999999996	13.027557	6.96129	14.552411	12.729216	14.519262	8.95023	18.033056	13.027557	16.806542999999998	15.580029999999999	17.436373999999997	18.298247999999997	16.90599	21.347956	22.408724	23.701535	18.298247999999997	25.922517999999997	21.347956	29.403163	19.392165	32.15453	17.336927	33.115851	15.115943999999999	32.220828	12.795513999999999	30.298185999999998	14.850752	25.690475	16.044116	25.856219999999997	13.657388	29.701504	10.408786	26.585497999999998	8.519293	23.767833	11.734746	19.160121999999998	14.784453999999998	18.497142
sdpau478088am	0.9977699999999999	14.900032	2.9600509999999995	14.833514	3.4921949999999997	16.296909999999997	3.4921949999999997	13.370117999999998	7.716087999999999	14.966549999999998	13.935520999999998	14.933290999999999	10.143994999999999	18.492003999999998	13.769225999999998	17.095125999999997	16.363428	17.926600999999998	19.157183999999997	17.128384999999998	22.183753	22.316788999999996	24.578400999999996	18.192673	27.006307999999997	21.285759999999996	30.332207999999998	19.057406999999998	33.059445999999994	17.095125999999997	34.256769999999996	14.966549999999998	33.092704999999995	12.505384	30.897610999999998	14.766995999999999	26.407645999999996	16.163874	26.407645999999996	13.735966999999999	30.298948999999997	10.809175	27.072826	8.580822	24.545142	11.607391	19.855622999999998	14.966549999999998	19.157183999999997
sdsiu114185am	0.865696	16.215152	2.364016	16.281744	2.763568	17.64688	2.730272	14.750128	7.025456	16.215152	13.218512	16.14856	8.98992	19.777824	12.81896	18.47928	15.682416	19.078608	18.3128	18.412688	22.64128	23.806639999999998	24.505855999999998	19.578048	26.836576	22.80776	30.332656	21.009776	33.329296	18.64576	34.561248	16.215152	33.329296	13.418288	30.931984	15.98208	26.170656	17.447104	26.30384	14.683536	30.29936	11.32064	27.202832	9.389472	24.505855999999998	12.419407999999999	19.178496	16.048672	18.346096
sdsiu114187am	0.963409	15.480986	2.790564	15.514207	3.189216	17.009152	3.122774	14.052483	7.142515	15.514207	13.421284	15.514207	9.534427	19.467506	12.823306	17.773235	15.647091	18.371213	18.437655	17.972561	21.826197	22.723164	24.118446	19.035633	26.311032	22.025523	29.732795	19.899379	32.290812	17.60713	33.187779	15.348102	32.290812	13.055853	30.330773	15.215218	25.414065	16.444395	25.546949	14.085704	29.400585	10.863267	26.277811	8.571018	24.151667	11.926339	19.135296	15.414544	18.304771
sdsiu114190am	1.0998569999999999	15.064708	2.499675	15.298010999999999	2.9996099999999997	16.731157999999997	3.032939	13.798205999999999	6.732457999999999	15.331339999999999	12.631690999999998	15.531313999999998	8.698869	18.764226999999998	11.865124	17.764357	14.764746999999998	18.464266	17.397738	17.697699	21.230573	23.230313	22.797036	19.497465	24.830105	22.463745999999997	28.129675999999996	20.830624999999998	30.962640999999998	18.66424	32.362458999999994	16.33121	31.362588999999996	13.898193	29.162874999999996	16.097907	24.730117999999997	17.197764	24.896762999999996	14.731418	28.529624	11.631820999999999	25.530013999999998	9.532093999999999	23.163655	12.498375	18.230963	15.731288	17.564383
sdsiu114192am	0.9302440000000001	14.684566	2.392056	14.717789000000002	2.9236240000000002	16.312493	2.857178	12.990193000000001	6.9768300000000005	14.717789000000002	13.521761000000001	14.751012000000001	9.269217000000001	18.438765	13.322423	17.010176	16.212824	17.840751	18.903887	16.910507000000003	22.691309	22.325856	25.083365	18.372319	27.674759	21.694619000000003	30.997059000000004	19.668016	34.053575	17.27596	35.282826	14.784235	34.186467	12.358956000000001	31.927303000000002	14.784235	26.91063	16.146378000000002	27.043522000000003	13.355646	31.096728000000002	9.900454	27.807651000000003	7.807405000000001	25.149811000000003	10.96359	19.834131000000003	14.784235	18.970333
sdsiu114197af	1.234653	15.049419000000002	2.469306	15.082788	2.936472	16.517655	2.903103	13.748028000000001	6.373479000000001	15.082788	12.613482000000001	15.182895000000002	8.809416	18.653271	11.879364	17.285142	14.648991	18.152736	17.218404000000003	17.385249	20.722149	22.35723	22.590813	18.653271	24.793167	21.656481000000003	27.829746000000004	19.654341000000002	30.599373000000003	17.518725	32.100978000000005	15.483216	30.69948	13.114017	28.697340000000004	15.249633000000001	24.159156000000003	16.584393000000002	23.992311	14.181825000000002	27.863115000000004	10.978401000000002	24.960012000000003	9.042999	22.557444	11.845995	18.052629000000003	15.34974	17.218404000000003
sdsiu114199af	1.195992	15.514674000000001	3.023202	15.547896000000001	3.2557560000000003	16.644222	3.288978	14.351904000000001	7.408506	15.514674000000001	13.056246	15.547896000000001	9.169272000000001	18.803652	12.591138	17.640882	15.182454	18.404988	17.806992	17.806992	20.76375	22.723848	22.923180000000002	19.235538000000002	25.315164000000003	21.76041	28.2387	19.966422	30.863238000000003	18.039546	32.291784	15.647562	31.06257	13.322022	28.936362000000003	15.547896000000001	24.484614	16.843554	24.484614	14.551236000000001	28.172256	11.295480000000001	25.381608	9.435048	23.089290000000002	11.993142	18.338544000000002	15.61434	17.674104
sdsmu144233am	1.5231979999999998	14.006798999999999	3.1457349999999997	14.073024999999998	3.4106389999999998	15.364431999999999	3.509978	12.814730999999998	7.351086	14.238589999999999	13.344539	14.569719999999998	9.536544	18.245262999999998	13.377652	16.655838999999997	15.927352999999998	17.781681	17.781681	16.920742999999998	20.894302999999997	22.417500999999998	23.013534999999997	18.344602	25.430783999999996	21.589675999999997	28.742084	19.404217999999997	31.093106999999996	17.88102	32.715644	15.695561999999999	31.755366999999996	12.947182999999999	29.569908999999996	15.364431999999999	25.033427999999997	16.357822	25.298332	13.973685999999999	29.139439999999997	11.25842	26.225495999999996	8.907397	23.377778	12.053131999999998	19.106201	14.933962999999999	18.477054
slguu276739af	0.599328	14.949904	2.397312	14.9832	2.863456	16.514816	2.9966399999999997	13.418288	6.82568	14.949904	12.452703999999999	15.049792	8.956624	18.379392	12.352815999999999	17.214032	15.049792	18.079728	17.946544	17.447104	20.943184	22.441504	23.307199999999998	18.845536	25.404847999999998	21.542512	29.134	19.911008	31.331536	17.81336	32.4636	15.249568	31.498016	12.752367999999999	29.400368	15.249568	25.071887999999998	16.414928	25.138479999999998	13.851136	29.000816	10.554832	25.604624	8.756848	23.207311999999998	11.820079999999999	18.612464	15.116384	18.079728
slguu278076am	0.9271639999999999	15.695561999999999	2.4172489999999995	15.828013999999998	2.8477179999999995	17.185647	2.8477179999999995	14.205476999999998	6.953729999999999	15.794900999999998	13.145860999999998	15.894239999999998	8.973623	19.437330999999997	12.616052999999999	18.046584999999997	15.529996999999998	18.907522999999998	18.443941	18.212149999999998	21.291659	23.742020999999998	24.205602999999996	19.337991999999996	26.523512999999998	22.682405	29.801699999999997	20.430721	32.616305	18.576393	33.543468999999995	16.390935	32.616305	13.675669	30.695750999999998	16.092917999999997	26.192382999999996	17.351211999999997	26.159269999999996	14.735285	29.801699999999997	11.655776	26.821529999999996	9.337865999999998	24.205602999999996	12.649166	19.20554	15.960465999999998	18.510167
slguu278079am	0.799104	15.782304	2.297424	15.749008	2.9300479999999998	17.31392	2.8967519999999998	14.117504	7.025456	15.515936	12.952144	15.48264	9.289584	19.045312	12.386111999999999	17.81336	15.449344	18.512576	18.379392	17.780064	21.409328	22.907648	23.806639999999998	18.845536	26.070768	21.775584	29.600144	19.944304	32.263824	17.746768	33.029632	15.515936	32.330416	12.952144	30.29936	15.216272	25.737808	16.714592	25.870992	13.951024	29.566848	10.887792	26.170656	9.023216	23.806639999999998	11.853375999999999	19.078608	15.416048	18.346096
slguu278084af	0.73249	15.348994999999999	2.39724	15.3157	2.99655	16.947155	3.1630249999999998	13.617655	7.191719999999999	15.415584999999998	13.151525	15.582059999999998	9.18942	19.078035	13.184819999999998	17.91271	15.71524	18.71179	18.445429999999998	18.145775	21.608455	23.672745	24.272054999999998	19.544165	26.636	22.673894999999998	30.131974999999997	20.509719999999998	32.928754999999995	18.17907	34.02749	15.948305	33.128524999999996	13.517769999999999	30.96435	15.71524	26.203165	17.146925	26.402935	14.350145	30.265155	11.220415	26.935654999999997	8.92306	24.23876	12.05279	19.344395	15.681944999999999	18.611905
slguu278092am	1.032176	15.182976	2.696976	15.382752	3.263008	17.280624	3.396192	13.384992	7.891152	15.549232	14.65024	15.848896	10.121984	19.47816	14.250688	18.412688	17.114144	19.211792	20.210672	18.379392	23.506975999999998	24.239487999999998	26.004176	20.210672	28.567968	23.407087999999998	31.864272	21.276144	35.060688	19.245088	35.95968	16.681296	35.093984	14.250688	33.162816	16.414928	28.434784	17.846656	28.501376	14.81672	32.363712	11.853375999999999	29.233888	9.422768	26.337136	13.052032	21.009776	16.115264	20.47704
slguu278093af	0.866606	14.298999	2.166515	14.332329999999999	2.799804	15.898887	2.699811	12.699111	6.699531	14.398992	12.365801	14.498985	8.766053	17.765423	12.165815	16.798824	15.065612	17.66543	17.898747	16.99881	21.265178	22.265107999999998	22.965059	18.265388	25.164905	21.531826	28.764653	19.898607	31.431133	17.598768	32.631049	15.33226	31.764443	12.33247	29.531266	14.932288	24.99825	16.065542	25.131574	13.565717	29.231287	10.499265	25.964849	8.099433	23.231707	11.132553999999999	18.465374	14.498985	17.832085
tkatu360997af	0.933324	15.166515	2.399976	15.266514	3.1666350000000003	17.033163000000002	3.066636	13.466532	7.4332590000000005	15.299847000000002	14.133192000000001	15.366513000000001	10.066566	18.966477	13.966527000000001	17.533158	16.499835	18.566481	19.33314	17.599824	22.966437000000003	23.633097	25.933074	18.966477	28.366383000000003	22.399776000000003	32.099679	20.199798	34.799652	17.699823000000002	35.33298	15.33318	34.899651	13.166535000000001	32.966337	15.166515	27.833055	16.633167	28.033053000000002	13.899861000000001	31.966347000000003	10.799892	28.499715000000002	8.466582	25.933074	11.433219000000001	20.533128	15.466512000000002	19.33314
tkatu360998af	0.899991	15.833175	2.533308	16.066506	3.1666350000000003	17.766489	3.1666350000000003	14.066526000000001	7.599924000000001	15.99984	14.233191000000001	15.933174000000001	10.133232	19.466472	14.099859	18.299817	16.799832000000002	19.199808	19.466472	18.533148	23.233101	24.566421000000002	26.199738	19.599804000000002	28.599714000000002	22.866438000000002	32.499675	20.99979	35.132982	18.233151	35.566311	15.933174000000001	35.166315000000004	13.566531000000001	33.199668	15.966507	27.99972	17.199828	27.99972	14.533188	32.399676	11.433219000000001	28.566381	8.899911000000001	26.033073	12.099879000000001	20.766459	15.833175	19.633137
tknuu360995am	1.299948	14.966068	2.533232	14.9994	3.299868	16.765996	3.366532	13.032812	7.933016	14.83274	14.599416	14.9994	10.399584	18.732584	14.399424	17.465968	17.299308	18.132608	20.432516	17.4993	24.232364	23.265736	27.232244	18.765916	29.698812	22.232444	33.265336	19.799208	36.265216	17.33264	36.598536	14.932736	36.198552	12.366172	34.198632	14.932736	28.865512	16.366012	28.865512	13.232804	33.232004	10.099596	29.632148	7.599696	27.065584	10.932896	21.49914	14.9994	20.49918
uswau243864am	0.9364600000000001	16.220825	2.0401450000000003	16.12049	2.709045	17.65896	2.709045	14.548575000000001	6.822780000000001	16.153935	13.210775000000002	16.220825	9.29771	19.699105000000003	13.177330000000001	18.495085000000003	15.786040000000002	19.364655000000003	18.428195000000002	18.561975	21.87303	24.0804	24.113845	19.86633	26.689110000000003	23.077050000000003	30.267725000000002	21.27102	32.84299	18.963315	33.612225	16.622165000000003	32.97677	14.0469	31.03696	16.287715000000002	26.388105000000003	17.65896	26.55533	15.184030000000002	30.301170000000003	11.806085000000001	27.057005000000004	9.56527	24.14729	13.010105000000001	19.431545	16.354605000000003	18.695755000000002
uswau243869am	0.86281	15.762875	2.05747	15.829245	2.5552449999999998	17.45531	2.621615	14.269549999999999	6.5042599999999995	15.99517	12.21208	16.19428	8.36262	19.346854999999998	12.07934	18.5836	14.501845	19.2473	17.223015	18.71634	19.910999999999998	23.992755	22.200765	19.84463	24.258235	22.864465	27.74266	21.2384	30.33109	19.413225	31.094345	16.957535	30.629755	14.73414	28.505914999999998	16.72524	24.324605	17.687605	24.324605	15.497395	28.14088	12.577115	24.82238	10.519645	22.532615	13.506295	18.284935	16.45976	17.388939999999998
uswau243870am	0.567919	17.104384	2.371897	17.204605	2.873002	18.874955	2.973223	15.400627	6.815028	17.338233	13.128950999999999	17.572081999999998	9.320553	20.946189	13.095544	19.843758	15.70129	20.678933	18.37385	19.877164999999998	21.480701	25.155471	23.685563	21.413887	26.024053	24.353703	29.464973999999998	22.549725	32.07072	20.278049	33.039523	17.906152	32.271162	15.567662	30.233335	17.805931	25.656576	19.108804	25.756797	16.7035	29.598602	13.730277	26.358123	11.35838	23.852598	14.532045	19.209025	17.70571	18.307036
uswau243884af	1.201284	16.417548	2.5026750000000004	16.417548	3.036579	18.152736	3.203424	14.648991	7.4079180000000004	16.617762000000003	13.68129	16.884714000000002	9.543534000000001	20.221614000000002	13.514445	19.220544	16.284072000000002	20.088138	19.287282	19.487496	21.856695000000002	25.160226	24.492846000000004	20.955732	26.628462000000003	24.159156000000003	30.566004000000003	22.423968000000002	33.569214	20.421828	34.236594000000004	18.085998	33.869535000000006	15.516585000000001	31.633812000000002	17.852415	26.695200000000003	18.786747000000002	26.928783000000003	16.250703	31.233384	13.581183000000001	27.763008000000003	11.078508000000001	24.893274	14.014980000000001	20.254983000000003	17.318511	19.687710000000003
uswau243889am	0.533328	14.399856	1.866648	14.366523	2.299977	16.133172000000002	2.4666420000000002	12.766539	6.733266	14.699853000000001	12.833205000000001	15.166515	8.899911000000001	18.766479	12.833205000000001	17.399826	15.266514	18.566481	18.233151	17.766489	20.966457000000002	23.566431	23.899761	19.933134000000003	26.266404	22.99977	29.699703000000003	21.266454	32.699673000000004	19.099809	33.432999	16.866498	32.933004000000004	14.299857000000001	30.899691	16.699833	25.999740000000003	17.633157	26.299737	14.766519	30.233031	12.266544	27.133062000000002	9.599904	24.466422	12.666540000000001	19.499805000000002	15.766509000000001	18.766479
uswau261220af	0.8071680000000001	16.345152000000002	2.5224	16.345152000000002	3.161408	17.959488	3.295936	14.79808	7.466304	16.479680000000002	13.553696	16.614208	9.820544	20.549152000000003	13.452800000000002	19.035712	16.076096	19.809248	19.136608000000003	18.867552	21.8608	24.652256	24.484096	20.212832000000002	27.141024	23.508768	30.436960000000003	21.389952	33.127520000000004	19.035712	33.632000000000005	16.546944	33.093888	13.95728	31.27776	16.479680000000002	26.266592000000003	17.959488	26.333856	15.403456	30.167904000000004	12.141152	27.174656000000002	9.75328	24.349568	13.284640000000001	20.01104	16.681472	19.035712
vaefu271515am	1.0264410000000002	15.529059	2.8475460000000004	15.595281	3.211767	17.019054	3.3111	14.105286000000001	7.549308	15.793947000000001	13.608621000000001	15.89328	9.60219	19.53549	13.178178	17.846829	16.158168	18.906381	18.906381	18.177939000000002	21.753927	23.939253	24.50214	19.502379	26.853021000000002	22.780368000000003	29.965455000000002	20.826819	32.746779000000004	18.807048	34.104330000000004	16.456167	33.177222	13.707954	30.892563000000003	16.191279	26.455689	17.350164	26.422578	15.032394	30.263454000000003	11.621961	27.349686000000002	9.569079	24.83325	12.813957	20.032155	15.992613	19.071936
vaefu271516am	0.233065	14.58321	2.4638299999999997	14.782979999999998	2.79678	16.081485	2.9632549999999998	13.284704999999999	6.958654999999999	14.98275	13.218115	15.348994999999999	8.98965	18.678494999999998	12.98505	17.546464999999998	15.915009999999999	18.445429999999998	18.611905	17.879414999999998	21.009145	23.472974999999998	23.805925	18.944855	26.203165	22.37424	29.599255	20.70949	32.29615	18.77838	33.261705	16.347845	32.529215	13.617655	30.398335	15.848419999999999	25.936805	17.11363	25.903509999999997	14.549914999999999	29.865615	11.220415	27.002245	9.222714999999999	24.338645	12.552214999999999	19.544165	15.415584999999998	18.6452
vaefu271519af	0.6636200000000001	14.666002	2.024041	14.765545000000001	2.488575	16.25869	2.6876610000000003	13.239219	6.6693810000000004	15.030993	12.509237	15.163717	8.560698	18.548179	11.911979	17.386844	14.632821000000002	18.415455	17.519568	17.718654	20.57222	23.259881	23.027614	19.145437	25.516189	22.231270000000002	28.668384000000003	20.339953	31.289683000000004	18.349093	32.451018000000005	15.860518	31.588312000000002	13.172857	29.531090000000003	15.794156000000001	24.952112000000003	16.822767000000002	25.051655	14.201468	28.635203	10.684282000000001	25.980723	8.958870000000001	22.928071000000003	11.911979	18.680903	15.429165000000001	17.58593
vaefu271522af	0.8333	14.666080000000001	2.433236	14.899404	2.966548	16.199352	3.066544	13.3328	6.966388	15.066064	13.032812	15.232724000000001	9.032972000000001	18.699252	12.399504	17.365972	15.33272	18.399264	18.099276	17.732624	21.299148	23.199072	23.432396	19.232564	25.765636	22.399104	29.032172	20.465848	31.832060000000002	18.299268	33.065344	16.032692	32.065384	13.432796	29.9988	15.899364	25.432316	17.032652	25.532312	14.432756	29.232164	11.199552	26.265616	9.066304	23.532392	12.232844	19.099236	15.532712	18.265936
vaefu271523af	0.8647339999999999	14.999808999999999	2.427907	14.999808999999999	2.827015	16.463205	2.8935329999999997	13.436635999999998	6.884612999999999	14.966549999999998	12.372347999999999	14.933290999999999	8.447785999999999	18.62504	12.206052999999999	17.128384999999998	14.866772999999998	17.993119	17.693787999999998	17.361197999999998	20.820134	22.782414999999997	23.214782	18.29245	25.310098999999997	21.452054999999998	28.403185999999998	19.556292	30.897610999999998	17.427715999999997	31.862121999999996	15.166103999999999	31.097164999999997	12.738197	29.234660999999996	14.933290999999999	24.711436999999997	16.030838	24.777955	14.002038999999998	28.569480999999996	10.942210999999999	25.542911999999998	8.680598999999999	23.281299999999998	11.740426999999999	18.458744999999997	14.999808999999999	17.760306
vaefu271524am	0.99999	14.899851	2.399976	14.899851	3.033303	16.466502000000002	3.233301	13.466532	6.933264	14.99985	13.466532	15.233181	9.299907000000001	18.699813000000002	12.866538	17.399826	15.599844000000001	18.33315	18.499815	17.633157	21.833115	23.099769000000002	24.166425	18.566481	26.699733000000002	21.866448000000002	29.833035000000002	20.066466000000002	32.833005	17.933154000000002	33.832995000000004	15.566511	33.066336	12.999870000000001	30.99969	15.366513000000001	26.133072000000002	16.499835	26.266404	14.066526000000001	30.233031	11.033223000000001	26.933064	8.866578	24.199758000000003	12.033213	19.533138	15.233181	18.533148
vaesu276918am	0.33148999999999995	15.447434	2.419877	15.414285	2.950261	17.071735	3.049708	13.789983999999999	6.994439	15.414285	13.789983999999999	15.513732	9.082825999999999	19.193271	13.491643	17.933609	16.276159	18.729184999999998	18.928079	17.933609	21.977787	23.602088	25.027495	19.226419999999997	27.381073999999998	22.640767	30.994314999999997	20.287188	33.679384	18.265099	34.508109	15.845222	33.778831	13.359046999999999	31.657294999999998	15.712625999999998	26.718093999999997	17.038586	26.983286	14.519262	30.928016999999997	11.336958	27.977756	8.685037999999999	25.226388999999998	11.900490999999999	19.955697999999998	15.580029999999999	19.060675
vaesu276919af	0.465094	15.348102	2.358691	15.381323	3.023111	16.975931	2.956669	13.753494	6.843526	15.480986	12.889748	15.61387	9.102554	19.068854	12.95619	18.138666	15.514207	18.902749	18.27155	18.238329	21.493987	23.819457	23.786236	19.533948	26.709684	22.822827	29.633132	20.829567	32.390475	18.836307	33.719315	16.377953	32.822348	13.819936	30.496878	16.311511	25.613391	17.27492	25.879159	14.716903	30.098226	11.693792	27.008673	9.335101	24.450656000000002	12.62398	19.201738	15.746754000000001	18.504097
vaesu276920af	0.49944	15.8156	2.031056	15.848896	2.563792	17.347216	2.563792	14.383872	6.692496	15.882192	12.552591999999999	15.848896	8.557072	19.31168	12.485999999999999	18.113024	15.016496	18.912128	17.413808	18.212912	20.710112	23.473679999999998	22.874352	19.111904	25.504735999999998	22.508096	28.834336	20.343856	31.531312	18.512576	32.696672	16.31504	31.864272	13.884432	29.79992	16.015376	24.872111999999998	17.114144	25.038591999999998	14.716832	29.000816	11.520415999999999	26.037472	9.456064	23.107423999999998	12.652479999999999	18.545872	15.948784	17.64688
vaesu276922af	1.064288	14.600700999999999	2.7937559999999997	14.700477999999999	3.126346	16.296909999999997	3.3591589999999996	13.170563999999999	6.917871999999999	14.900032	13.203822999999998	15.066327	9.079706999999999	18.325709	13.203822999999998	17.494234	15.531952999999998	18.29245	18.059637	17.693787999999998	21.086205999999997	23.015227999999997	23.613889999999998	18.758076	25.775724999999998	21.751385999999997	28.935329999999997	19.888882	31.695826999999998	17.926600999999998	32.593819999999994	15.731506999999999	31.895380999999997	13.536413	29.899841	15.498693999999999	25.310098999999997	16.6295	25.310098999999997	14.201592999999999	29.201401999999998	11.274800999999998	26.407645999999996	9.179483999999999	23.813443999999997	11.873463	18.791334999999997	15.265880999999998	18.259190999999998
vaesu277947am	0.66664	14.9994	2.566564	15.032732000000001	3.199872	16.599336	3.099876	13.366132	6.733064	15.099396	12.599496	15.132728	8.766316	18.465928	11.99952	17.199312	14.766076	18.032612	17.4993	17.265976000000002	20.632508	22.66576	22.765756	18.49926	25.33232	21.599136	28.398864	19.699212	30.99876	17.432636	31.965388	15.299388	30.932096	12.632828	28.932176000000002	14.966068	24.532352	16.299348000000002	24.665680000000002	13.83278	28.298868	10.732904	25.532312	8.49966	22.66576	11.399544	18.432596	15.099396	17.432636
vaesu277949am	0.7308840000000001	15.149232000000001	2.5248720000000002	15.348564000000001	3.023202	16.843554	3.089646	13.621020000000001	7.30884	15.381786	13.554576	15.547896000000001	9.401826	19.069428000000002	13.189134000000001	18.006324	15.946560000000002	18.803652	18.77043	18.039546	22.125852000000002	23.720508000000002	24.384948	19.43487	26.976264	22.723848	30.165576	20.697306	33.05589	18.43821	33.753552	16.013004000000002	33.388110000000005	13.753908000000001	31.22868	15.78045	26.278602000000003	16.909998	26.311824	14.28546	30.73035	11.195814	27.574260000000002	8.837052	24.916500000000003	12.12603	19.966422	15.647562	18.93654
[truncated: 9 more columns]
